# Supplementary material for: Development of the first oligonucleotide microarray for global gene expression profiling in guinea pigs: defining the transcription signature of infectious diseases
Source: BMC Genomics. 2012 Oct 2;13:520. doi: 10.1186/1471-2164-13-520 (PMC3475082; doi:10.1186/1471-2164-13-520)
Supplement: Additional file 3 — List of genes exhibiting significant transcriptional regulation in the lungs of M. tuberculosis infected guinea pigs compared to uninfected guinea pigs. The excel data sheets depict list of up and down regulated unique genes, for which, all the probes exhibited consist expression pattern. The expression values from multiple probes were averaged for a gene. [file 1471-2164-13-520-S3.xls]

## Sheet: Read me
Supporting File 2. List of genes exhibiting significant transcriptional regulation in the lungs of M. tuberculosis infected guinea pigs compared to uninfected guinea pigs.
The excel data sheets depict list of up and down regulated unique genes, for which, all the probes exhibited consist expression pattern. The expression values from multiple probes were averaged for a gene.
Worksheet
Genes_Upregulated	Unique list of genes upregulated , where the probe expression values have been averaged for the same gene	1344
Genes_Downregulated	Unique list of genes downregulated , where the probe expression values have been averaged for the same gene	1856
Note: The up and downregulated genes were slected based on the maximum number of probes showing same (either up or down) regulation	Note: The up and downregulated genes were slected based on the maximum number of probes showing same (either up or down) regulation

## Sheet: Genes_Upregulated
Gene	Fold_Normal	Fold_L1	Fold_L2	Fold_L4	Fold geomean_L	P-value	Regulation	No.of.Probes	Homolog_Gene Name	Homolog_Gene symbol
HLA-A	0	1.34763	1.598	1.67526	1.5403	0.00408093	Up	73	major histocompatibility complex, class I, A	HLA-A
HLA-B	0	1.85074	1.93142	1.77495	1.85237	0.000590663	Up	67	major histocompatibility complex, class I, C; major histocompatibility complex, class I, B	HLA-B
EEF1A1	0	1.51815	1.69762	1.63687	1.61755	0.00106578	Up	25	eukaryotic translation elongation factor 1 alpha-like 7; eukaryotic translation elongation factor 1 alpha-like 3; similar to eukaryotic translation elongation factor 1 alpha 1; eukaryotic translation elongation factor 1 alpha 1	EEF1A1
APOD	0	1.57474	1.84468	1.62408	1.68117	0.00243082	Up	22	adult inner ear cDNA, RIKEN full-length enriched library, clone:F930114E09 product:apolipoprotein D, full insert sequence	Apod
Crybb2	0	2.16789	1.28805	1.8733	1.77641	0.0205416	Up	16	crystallin, beta B2	Crybb2
Cryaa	0	2.09732	1.74198	1.70141	1.84691	0.0046032	Up	15	alphaA-crystallin (Cryaa) mRNA, complete cds	Cryaa
Crybb3	0	1.44798	1.29829	1.58038	1.44222	0.00317616	Up	12	crystallin, beta B3	Crybb3
Actb	0	1.89041	1.55153	1.46996	1.6373	0.00610598	Up	11	actin, alpha, cardiac muscle 1	Actb
GAPDH	0	1.65791	1.32159	1.62978	1.53643	0.00487062	Up	11	glyceraldehyde-3-phosphate dehydrogenase (Gapdh), mRNA	Gapdh
RPL3	0	1.32152	1.42665	1.5423	1.43016	0.00196701	Up	11	ribosomal protein L3; similar to 60S ribosomal protein L3 (L4)	RPL3
Sag	0	1.53343	1.37262	1.65388	1.51998	0.00285405	Up	9	S-antigen; retina and pineal gland (arrestin)	Sag
IGHG1	0	3.68182	1.29954	3.15305	2.71147	0.0641732	Up	8	cDNA FLJ36487 fis, clone THYMU2017844, highly similar to mRNA for immunoglobulin lambda heavy chain	IGHG1
APOE	0	1.78672	1.60348	1.79029	1.72683	0.0012802	Up	8	hypothetical LOC100129500; apolipoprotein E	APOE
Ftl	0	2.07729	1.57496	1.56362	1.73862	0.00933757	Up	7	TL0AEA6YJ06 mRNA sequence	Ftl
CLU	0	1.76699	1.81787	2.37855	1.9878	0.00958599	Up	6	clusterin	CLU
Eno1	0	1.61096	1.58807	1.708	1.63568	0.000505003	Up	6	enolase 1, alpha pseudogene; similar to Alpha enolase (2-phospho-D-glycerate hydro-lyase); enolase 1, (alpha); similar to Alpha-enolase (2-phospho-D-glycerate hydro-lyase) (Non-neural enolase) (NNE) (Enolase 1)	Eno1
Gstm2	0	1.26265	1.5575	1.65951	1.49322	0.00629089	Up	6	glutathione S-transferase mu 5	Gstm2
TMSB4X	0	2.69197	2.52122	2.73479	2.64933	0.000608002	Up	5	thymosin-like 2 (pseudogene); thymosin-like 1 (pseudogene); thymosin beta 4, X-linked	TMSB4X
CYBB	0	2.79599	2.19253	2.83715	2.60856	0.00630776	Up	5	cytochrome b-245, beta polypeptide	Cybb
ANXA1	0	1.62981	2.08314	1.51334	1.7421	0.00980938	Up	5	annexin A1	ANXA1
CFL1	0	1.91415	1.66121	1.62476	1.73337	0.00274065	Up	5	TL0ADA46YI15 mRNA sequence	Cfl1
Uba52	0	1.99151	1.71752	1.48139	1.73014	0.00720191	Up	5	ubiquitin A-52 residue ribosomal protein fusion product 1	UBA52
RPL7	0	1.67943	1.97407	1.52069	1.72473	0.00587231	Up	5	ribosomal protein L7 pseudogene 26; ribosomal protein L7 pseudogene 16; ribosomal protein L7; ribosomal protein L7 pseudogene 32; ribosomal protein L7 pseudogene 23; ribosomal protein L7 pseudogene 24; ribosomal protein L7 pseudogene 20	RPL7
YTHDF2	0	1.64055	1.79134	1.5086	1.64683	0.00243741	Up	5	cDNA FLJ23696 fis, clone HEP10522, highly similar to NY-REN-2 antigen mRNA	YTHDF2
HLA-DRB1	0	1.62254	1.62999	1.5505	1.60101	0.000255182	Up	5	major histocompatibility complex, class II, DR beta 4; major histocompatibility complex, class II, DR beta 1	HLA-DRB1
C18orf32	0	1.96023	1.70643	1.13378	1.60014	0.0225224	Up	5	RPL17-C18orf32 readthrough (RPL17-C18ORF32), transcript variant 2, mRNA	C18orf32
GLUL	0	1.57486	1.24291	1.69436	1.50404	0.00795456	Up	5	glutamate-ammonia ligase (glutamine synthetase)	GLUL
RPL12	0	1.40436	1.24593	1.15726	1.26918	0.00322358	Up	5	ribosomal protein L12 pseudogene 2; ribosomal protein L12 pseudogene 32; ribosomal protein L12 pseudogene 35; ribosomal protein L12 pseudogene 19; ribosomal protein L12 pseudogene 6; ribosomal protein L12; ribosomal protein L12 pseudogene 14	RPL12
Krt8	0	2.24112	2.45099	1.99779	2.22997	0.00342717	Up	4	keratin 8 pseudogene 9; similar to keratin 8; keratin 8	KRT8
CTSD	0	1.38632	1.65863	1.87725	1.64073	0.00741147	Up	4	cathepsin D	Ctsd
EDF1	0	1.82941	1.67793	1.32133	1.60956	0.00864509	Up	4	endothelial differentiation-related factor 1	EDF1
AQP1	0	1.32521	2.07431	1.20758	1.5357	0.029817	Up	4	aquaporin 1 (Colton blood group) (AQP1), transcript variant 4, mRNA	AQP1
RPS15A	0	1.78682	1.51684	1.10329	1.46898	0.0178447	Up	4	ribosomal protein S15a pseudogene 17; ribosomal protein S15a pseudogene 19; ribosomal protein S15a pseudogene 12; ribosomal protein S15a pseudogene 24; ribosomal protein S15a pseudogene 11; ribosomal protein S15a	RPS15A
TIMP2	0	1.16329	1.80839	1.38706	1.45292	0.016521	Up	4	TIMP metallopeptidase inhibitor 2	Timp2
HLA-DQB1	0	1.48697	1.35653	1.49775	1.44708	0.000977245	Up	4	major histocompatibility complex, class II, DQ beta 1; similar to major histocompatibility complex, class II, DQ beta 1	HLA-DQB1
Rps4x	0	1.49015	1.37481	1.28612	1.38369	0.00181626	Up	4	TL0AEA2YJ06 mRNA sequence	Rps4x
TSPAN7	0	1.10423	1.88221	0.968106	1.31818	0.0436347	Up	4	tetraspanin 7	TSPAN7
Atp6v0b	0	1.16415	1.1381	1.63285	1.3117	0.0147058	Up	4	TL0AEA3YK12 mRNA sequence	Atp6v0b
Fgfr3	0	1.2066	1.05619	1.10431	1.12237	0.00157144	Up	4	fibroblast growth factor receptor 3	Fgfr3
IGL@	0	2.98546	2.28941	2.83118	2.70201	0.00604823	Up	3	clone BSYN89 immunoglobulin variable region VL lambda domain mRNA, partial cds	IGL@
Psap	0	3.30842	2.00924	2.64155	2.65307	0.0194031	Up	3	prosaposin	PSAP
MT1P3	0	2.93425	2.32511	2.68593	2.64843	0.00442764	Up	3	metallothionein 1L (gene/pseudogene); metallothionein 1E; metallothionein 1 pseudogene 3; metallothionein 1J (pseudogene)	MT1P3
LUC7L2	0	2.25063	2.31848	2.3082	2.29244	8.28559e-05	Up	3	predicted gene 11889; LUC7-like 2 (S. cerevisiae)	Luc7l2
C3	0	2.23915	2.08254	2.31993	2.21387	0.000985323	Up	3	complement component 3	C3
CAPNS1	0	2.00129	2.75764	1.86866	2.2092	0.0153547	Up	3	calpain, small subunit 1	CAPNS1
ACTA2	0	2.40811	2.57782	1.55928	2.18174	0.0202391	Up	3	actin, alpha 2, smooth muscle, aorta	Acta2
NDUFS8	0	2.25846	1.96978	1.92207	2.0501	0.00260915	Up	3	NADH dehydrogenase (ubiquinone) Fe-S protein 8, 23kDa (NADH-coenzyme Q reductase)	NDUFS8
ANXA7	0	1.88429	2.32901	1.82787	2.01372	0.00613809	Up	3	annexin A7	ANXA7
H2-D1	0	2.47686	1.8513	1.59065	1.97294	0.0173011	Up	3	histocompatibility 2, D region; histocompatibility 2, D region locus 1	H2-D1
KARS	0	2.05629	1.85903	2.00131	1.97221	0.000884535	Up	3	similar to lysyl-tRNA synthetase; lysyl-tRNA synthetase	Kars
Col12a1	0	1.92735	2.70832	1.11601	1.91723	0.052955	Up	3	collagen, type XII, alpha 1	COL12A1
VIM	0	1.88887	1.73459	2.02022	1.88123	0.00191105	Up	3	vimentin	Vim
Rps23	0	2.29423	1.79763	1.48621	1.85936	0.0156347	Up	3	predicted gene 8624; predicted gene 9701; predicted gene 8467; predicted gene 15450; ribosomal protein S23; similar to yeast ribosomal protein S28 homologue; predicted gene 5148; similar to ribosomal protein S23; predicted gene 10054	Rps23
NTN2L	0	2.21281	1.58963	1.72195	1.84146	0.0104263	Up	3	clone 63a12 anti-tetanus toxoid immunoglobulin light chain variable region (IGL@) mRNA, partial cds	NTN2L
Rbm39	0	1.64225	1.63151	2.22068	1.83148	0.0111097	Up	3	similar to RNA binding motif protein 39; RNA binding motif protein 39	RBM39
Actg1	0	2.21772	1.72884	1.41144	1.786	0.0168337	Up	3	actin, gamma 1	ACTG1
Rpl10a	0	1.78034	1.93137	1.63916	1.78362	0.00222759	Up	3	predicted gene 13573; predicted gene 15451; ribosomal protein L10A; predicted gene 7695; similar to ribosomal protein L10a	Rpl10a
TPI1	0	1.63321	1.88181	1.62605	1.71369	0.00240497	Up	3	triosephosphate isomerase 1; similar to triosephosphate isomerase 1	Tpi1
CEBPB	0	1.64758	1.64545	1.82836	1.70713	0.00125405	Up	3	CCAAT/enhancer binding protein (C/EBP), beta	CEBPB
Krt12	0	1.49072	2.34638	1.14567	1.66093	0.0431512	Up	3	keratin 12	Krt12
RBM6	0	1.56084	1.79934	1.50205	1.62074	0.00312279	Up	3	RNA binding motif protein 6	RBM6
Etfb	0	1.64963	1.95664	1.25088	1.61905	0.0155589	Up	3	electron-transfer-flavoprotein, beta polypeptide	ETFB
Igfbp4	0	1.31055	2.3543	1.1876	1.61748	0.0485071	Up	3	insulin-like growth factor binding protein 4, mRNA (cDNA clone MGC:29917 IMAGE:5123738), complete cds	Igfbp4
PRNP	0	1.38546	2.08604	1.33681	1.60277	0.0220604	Up	3	prion protein	PRNP
DNAJB6	0	1.67668	1.87188	1.19199	1.58018	0.0159734	Up	3	DnaJ (Hsp40) homolog, subfamily B, member 6	DNAJB6
ATP6V1E1	0	1.35872	1.47575	1.73759	1.52402	0.00535949	Up	3	ATPase, H+ transporting, lysosomal 31kDa, V1 subunit E1	ATP6V1E1
HBA2	0	1.64468	2.05562	0.825527	1.50861	0.0528856	Up	3	clone UGL12f05, mRNA sequence	HBA2
ITM2B	0	1.40684	1.5999	1.41353	1.47342	0.00183411	Up	3	TL0ABA32YA06 mRNA sequence	Itm2b
RPL21	0	1.57822	1.43401	1.30051	1.43758	0.00308091	Up	3	ribosomal protein L21 pseudogene 134; ribosomal protein L21 pseudogene 80; ribosomal protein L21 pseudogene 20; ribosomal protein L21 pseudogene 46; ribosomal protein L21 pseudogene 45; ribosomal protein L21 pseudogene 131; ribosomal protein L21 pseudogene 16; ribosomal protein L21 pseudogene 53; ribosomal protein L21 pseudogene 120; ribosomal protein L21 pseudogene 37; ribosomal protein L21 pseu…	RPL21
Suclg1	0	1.37279	1.91433	1.00665	1.43126	0.0322475	Up	3	succinate-CoA ligase, alpha subunit	SUCLG1
RAC1	0	1.41518	1.48035	1.3688	1.42144	0.000512814	Up	3	ras-related C3 botulinum toxin substrate 1 (rho family, small GTP binding protein Rac1)	RAC1
ARF1	0	1.11064	1.73568	1.31331	1.38654	0.0171815	Up	3	ADP-ribosylation factor 1	ARF1
TSC22D1	0	1.04197	1.81502	1.05095	1.30264	0.0365663	Up	3	TSC22 domain family, member 1	Tsc22d1
Fabp5	0	1.44287	1.25991	1.1987	1.30049	0.00316202	Up	3	fatty acid binding protein 5, epidermal (Fabp5), mRNA	Fabp5
Gpx4	0	1.47703	0.986621	1.42795	1.2972	0.0141193	Up	3	glutathione peroxidase 4 (phospholipid hydroperoxidase)	GPX4
SERPING1	0	1.31159	1.1927	1.35724	1.28718	0.00144113	Up	3	serine (or cysteine) peptidase inhibitor, clade G, member 1	Serping1
MT1G	0	1.33079	0.980192	1.43919	1.25006	0.0120642	Up	3	metallothionein 1G	MT1G
Lman2	0	0.837466	1.12333	1.65504	1.20528	0.0373568	Up	3	lectin, mannose-binding 2	LMAN2
Map1lc3b	0	0.873002	1.28037	1.33766	1.16368	0.0154401	Up	3	microtubule-associated protein 1 light chain 3 beta	MAP1LC3B
Rcc2	0	1.65963	0.858061	0.84429	1.12066	0.0533258	Up	3	regulator of chromosome condensation 2; hypothetical protein LOC100047340	Rcc2
Atp5g3	0	0.8818	1.10644	1.28727	1.09184	0.0113176	Up	3	ATP synthase, H+ transporting, mitochondrial F0 complex, subunit c (subunit 9), isoform 3	Atp5g3
Rps19	0	1.25415	0.910981	1.02076	1.06196	0.00894394	Up	3	ribosomal protein S19 pseudogene 3; ribosomal protein S19	RPS19
PRG4	0	4.85196	5.31752	4.01821	4.72923	0.00640276	Up	2	proteoglycan 4	PRG4
IVD	0	4.36864	2.26884	4.40189	3.67979	0.0348499	Up	2	isovaleryl coenzyme A dehydrogenase	Ivd
Hspb1	0	3.72463	3.76546	2.5145	3.33486	0.0148175	Up	2	heat shock 27kDa protein-like 2 pseudogene; heat shock 27kDa protein 1	HSPB1
A530050D06Rik	0	3.39763	1.99909	3.93465	3.11046	0.032732	Up	2	asparaginase homolog (S. cerevisiae)	A530050D06Rik
Myh7	0	3.73299	2.44719	2.38006	2.85342	0.0229895	Up	2	myosin, heavy chain 7, cardiac muscle, beta	MYH7
MT1F	0	3.28977	2.67964	2.54213	2.83718	0.00649648	Up	2	metallothionein 1L (gene/pseudogene); metallothionein 1E; metallothionein 1 pseudogene 3; metallothionein 1J (pseudogene)	MT1F
Igk-V1	0	3.52316	1.26434	3.68901	2.8255	0.0688179	Up	2	anti-DNA immunoglobulin light chain IgM mRNA, antibody 452p.148m, partial cds	Igk-V1
Pmpcb	0	3.06612	3.23416	1.98555	2.76194	0.0194593	Up	2	peptidase (mitochondrial processing) beta	Pmpcb
COX5A	0	2.98632	2.89288	2.21448	2.6979	0.00803738	Up	2	cytochrome c oxidase subunit Va	COX5A
HIST1H4H	0	3.03176	2.08644	2.39835	2.50552	0.0121165	Up	2	histone cluster 1, H4k; histone cluster 1, H4m; histone cluster 4, H4; similar to germinal histone H4 gene; histone cluster 1, H4h; histone cluster 1, H4j; histone cluster 1, H4i; histone cluster 1, H4d; histone cluster 1, H4c; histone cluster 1, H4f; histone cluster 1, H4b; histone cluster 1, H4a; histone cluster 2, H4; similar to histone H4	Hist1h4h
Centd2	0	2.24164	2.63918	2.57718	2.486	0.00245113	Up	2	ArfGAP with RhoGAP domain, ankyrin repeat and PH domain 1	CENTD2
RRAGA	0	2.85269	2.71125	1.70284	2.42226	0.0216112	Up	2	Ras-related GTP binding A	Rraga
NDUFS6	0	2.47605	2.32899	2.34409	2.38304	0.000383846	Up	2	NADH dehydrogenase (ubiquinone) Fe-S protein 6, 13kDa (NADH-coenzyme Q reductase)	NDUFS6
P2rx2	0	2.12359	2.28266	2.68863	2.36496	0.00501964	Up	2	purinergic receptor P2X, ligand-gated ion channel, 2	P2rx2
NPM1	0	2.44007	3.00348	1.64653	2.36336	0.026597	Up	2	nucleophosmin 1 (nucleolar phosphoprotein B23, numatrin) pseudogene 21; hypothetical LOC100131044; similar to nucleophosmin 1; nucleophosmin (nucleolar phosphoprotein B23, numatrin)	NPM1
LMO2	0	2.18171	2.79048	2.00997	2.32739	0.0101777	Up	2	LIM domain only 2	Lmo2
KLF13	0	1.97106	2.5056	2.30822	2.26163	0.00473413	Up	2	Kruppel-like factor 13	Klf13
HNRNPC	0	2.21083	3.02231	1.49878	2.24397	0.0363567	Up	2	heterogeneous nuclear ribonucleoprotein C (C1/C2)	HNRNPC
POLR2E	0	1.92755	2.33276	2.47014	2.24348	0.00521815	Up	2	polymerase (RNA) II (DNA directed) polypeptide E, 25kDa	POLR2E
Tnnc1	0	2.82831	1.99311	1.71269	2.17804	0.0228369	Up	2	troponin C type 1 (slow)	TNNC1
BAD	0	2.35838	2.17371	1.80194	2.11134	0.00594582	Up	2	BCL2-associated agonist of cell death	Bad
GSTP1	0	1.79552	2.39341	2.092	2.09364	0.00670773	Up	2	glutathione S-transferase pi 1	GSTP1
PAF1	0	2.18648	2.39722	1.55857	2.04742	0.0147743	Up	2	Paf1, RNA polymerase II associated factor, homolog (S. cerevisiae)	PAF1
Stxbp2	0	1.82377	2.18379	2.03226	2.01327	0.00267507	Up	2	syntaxin binding protein 2	STXBP2
Ubc	0	2.16005	2.55694	1.3022	2.0064	0.0324246	Up	2	ribosomal protein S27a pseudogene 12; ribosomal protein S27a; ribosomal protein S27a pseudogene 11; ribosomal protein S27a pseudogene 16	UBC
ARF3	0	2.00001	1.86951	2.11264	1.99405	0.00123691	Up	2	ADP-ribosylation factor 3	ARF3
NDUFAB1	0	1.85457	2.61843	1.50485	1.99262	0.0261302	Up	2	NADH dehydrogenase (ubiquinone) 1, alpha/beta subcomplex, 1, 8kDa	NDUFAB1
Myl4	0	2.53238	2.10076	1.30018	1.97777	0.0317347	Up	2	myosin, light chain 4, alkali; atrial, embryonic	MYL4
Erbb2	0	2.3515	2.08491	1.4342	1.95687	0.0188328	Up	2	v-erb-b2 erythroblastic leukemia viral oncogene homolog 2, neuro/glioblastoma derived oncogene homolog (avian)	ERBB2
Gltscr2	0	2.1798	2.16912	1.4736	1.94084	0.0141676	Up	2	glioma tumor suppressor candidate region gene 2; glioma tumor suppressor candidate region gene 2 pseudogene	GLTSCR2
UBL5	0	2.24199	1.81209	1.72438	1.92616	0.00683308	Up	2	ubiquitin-like 5	UBL5
SOD	0	1.79742	1.55221	2.40168	1.9171	0.0169238	Up	2	superoxide dismutase 2, mitochondrial	SOD
TMEM59	0	1.68934	2.11992	1.87557	1.89494	0.0043079	Up	2	transmembrane protein 59	Tmem59
Fis1	0	2.21287	1.93939	1.5189	1.89039	0.0112066	Up	2	fission 1 (mitochondrial outer membrane) homolog (S. cerevisiae)	FIS1
SRP72	0	1.96231	1.98761	1.61023	1.85339	0.00429812	Up	2	signal recognition particle 72kDa	SRP72
RPL23A	0	2.07387	1.65277	1.82064	1.84909	0.00434884	Up	2	predicted gene 3174; predicted gene 8112; predicted gene 8158; ribosomal protein L23a; predicted gene 5384; predicted gene 8264; predicted gene 6233; similar to 60S ribosomal protein L23a; predicted gene 7413; predicted gene 5351; predicted gene 6177; similar to ribosomal protein L23a; predicted gene 7065; predicted gene 7755; predicted gene 10335; predicted gene 8137; predicted gene 3362; predic…	Rpl23a
UCP2	0	1.9429	1.2767	2.28546	1.83502	0.0250391	Up	2	uncoupling protein 2 (mitochondrial, proton carrier)	UCP2
CD74	0	1.97457	1.87022	1.65709	1.83396	0.0025916	Up	2	CD74 molecule, major histocompatibility complex, class II invariant chain	CD74
CCDC108	0	2.26369	1.44946	1.75532	1.82283	0.0165844	Up	2	coiled-coil domain containing 108	CCDC108
Gnat1	0	1.64138	1.52392	2.29706	1.82079	0.017012	Up	2	guanine nucleotide binding protein, alpha transducing 1 (Gnat1), mRNA	Gnat1
AIF1	0	2.4571	1.05273	1.95021	1.82001	0.0472883	Up	2	allograft inflammatory factor 1	Aif1
H2-Eb1	0	1.85819	1.58485	1.95166	1.79824	0.00372494	Up	2	histocompatibility 2, class II antigen E beta	H2-Eb1
FLJ22184	0	1.9621	1.49571	1.79406	1.75062	0.00600319	Up	2	cDNA FLJ39324 fis, clone OCBBF2015115. [AK096643]	FLJ22184
Ctsz	0	1.70482	1.31719	2.19896	1.74033	0.020837	Up	2	cathepsin Z	CTSZ
EG545052	0	2.07135	1.37449	1.74418	1.73001	0.0132798	Up	2	predicted gene 10364	EG545052
TF	0	1.95496	1.16154	2.06196	1.72615	0.0259864	Up	2	transferrin	TF
FAM32A	0	1.98043	1.85988	1.30853	1.71628	0.014181	Up	2	family with sequence similarity 32, member A	FAM32A
MnSOD	0	1.65227	1.36146	2.06244	1.69206	0.0141413	Up	2	superoxide dismutase 2, mitochondrial	MnSOD
SERPINB1	0	1.76868	1.7081	1.55538	1.67739	0.00143693	Up	2	serpin peptidase inhibitor, clade B (ovalbumin), member 1	SERPINB1
LOC286987	0	1.83489	1.27434	1.91815	1.67579	0.0142583	Up	2	hemiferrin, transferrin-like protein	LOC286987
TXN	0	1.69412	1.90873	1.40928	1.67071	0.00742928	Up	2	thioredoxin	TXN
RPS26	0	1.87509	1.8842	1.23701	1.66543	0.0161417	Up	2	ribosomal protein S26 pseudogene 38; ribosomal protein S26 pseudogene 39; ribosomal protein S26 pseudogene 35; ribosomal protein S26 pseudogene 31; ribosomal protein S26 pseudogene 20; ribosomal protein S26 pseudogene 54; ribosomal protein S26 pseudogene 2; ribosomal protein S26 pseudogene 53; ribosomal protein S26 pseudogene 25; ribosomal protein S26 pseudogene 50; ribosomal protein S26 pseudoge…	RPS26
RPLP0	0	1.71241	1.75992	1.44136	1.6379	0.00365681	Up	2	TL0ADA42YO07 mRNA sequence	Rplp0
SCYL1	0	1.67519	1.17842	2.05347	1.63569	0.0231733	Up	2	SCY1-like 1 (S. cerevisiae)	SCYL1
Rpl30	0	2.39877	1.15733	1.35015	1.63541	0.0514213	Up	2	ribosomal protein L30	RPL30
Pef1	0	1.40541	1.68092	1.81864	1.63499	0.00549524	Up	2	penta-EF-hand domain containing 1	PEF1
PEPD	0	1.4052	1.79063	1.68083	1.62555	0.00495081	Up	2	peptidase D	Pepd
RPL35	0	1.97724	1.91081	0.951924	1.61332	0.0396572	Up	2	ribosomal protein L35; ribosomal protein L35 pseudogene 1; ribosomal protein L35 pseudogene 2	RPL35
DNAJA1	0	1.53273	2.0174	1.27334	1.60783	0.0178945	Up	2	DnaJ (Hsp40) homolog, subfamily A, member 1	DNAJA1
ETV6	0	1.91776	1.43782	1.46711	1.60756	0.00921367	Up	2	ets variant 6	Etv6
Prelid1	0	1.56229	1.75797	1.49191	1.60406	0.00245413	Up	2	PRELI domain containing 1; similar to Px19-like protein (25 kDa protein of relevant evolutionary and lymphoid interest) (PRELI)	PRELID1
HBP1	0	1.26382	1.88398	1.60541	1.58441	0.0125635	Up	2	HMG-box transcription factor 1	HBP1
LDHA	0	1.71504	1.4523	1.52291	1.56342	0.00251533	Up	2	lactate dehydrogenase A	LDHA
CYP2B18A	0	1.55878	1.89511	1.17888	1.54425	0.0174668	Up	2	cytochrome P450, family 2, subfamily B, polypeptide 7 pseudogene 1	CYP2B18A
RPS5	0	1.67588	1.56067	1.39521	1.54392	0.00277886	Up	2	ribosomal protein S5	RPS5
Bcl2l1	0	1.76302	1.29637	1.56671	1.54203	0.00762105	Up	2	BCL2-like 1	BCL2L1
TALDO1	0	1.49488	1.81788	1.29825	1.537	0.00958552	Up	2	transaldolase 1	TALDO1
Hk1	0	1.63682	1.57452	1.37985	1.5304	0.00254916	Up	2	hexokinase 1	Hk1
UGP2	0	1.75366	1.49183	1.32489	1.52346	0.00664734	Up	2	UDP-glucose pyrophosphorylase 2	UGP2
HIST1H3C	0	1.95405	1.44818	1.16588	1.5227	0.0221605	Up	2	histone cluster 2, H3b; histone cluster 1, H3f; histone cluster 1, H3e; histone cluster 2, H3c1; histone cluster 1, H3d; histone cluster 1, H3c; histone cluster 1, H3b; histone cluster 2, H3c2; histone cluster 2, H2aa1; histone cluster 2, H2aa2	Hist1h3c
CKMT1A	0	1.53014	1.30032	1.71014	1.51353	0.00609092	Up	2	creatine kinase, mitochondrial 1A; creatine kinase, mitochondrial 1B	CKMT1A
COG7	0	1.72629	1.24444	1.56239	1.51104	0.00865841	Up	2	component of oligomeric golgi complex 7	Cog7
Ptpn1	0	1.68295	1.25543	1.58501	1.5078	0.00729296	Up	2	protein tyrosine phosphatase, non-receptor type 1	Ptpn1
TLN1	0	1.72231	1.37634	1.38592	1.49486	0.0057373	Up	2	talin 1	Tln1
Nt5dc2	0	1.82457	1.24745	1.39705	1.48969	0.0132453	Up	2	5'-nucleotidase domain containing 2	Nt5dc2
PAP2a	0	1.23846	1.55881	1.63632	1.47787	0.00673425	Up	2	phosphatidic acid phosphatase type 2A	PAP2a
LOC303448	0	1.43785	1.63114	1.34433	1.47111	0.00328177	Up	2	similar to glyceraldehyde-3-phosphate dehydrogenase (phosphorylating) (EC 1.2.1.12); similar to Glyceraldehyde-3-phosphate dehydrogenase (GAPDH); glyceraldehyde-3-phosphate dehydrogenase, pseudogene 2; glyceraldehyde 3-phosphate dehydrogenase pseudogene; hypothetical gene supported by AB017801; NM_017008; similar to Glyceraldehyde-3-phosphate dehydrogenase (GAPDH) (38 kDa BFA-dependent ADP-ribosy…	LOC303448
Eif4g1	0	1.32421	1.67715	1.40366	1.46834	0.00525456	Up	2	eukaryotic translation initiation factor 4 gamma, 1	EIF4G1
RT1-Aw2	0	1.73739	1.18187	1.42755	1.44894	0.0120565	Up	2	RT1 class Ib, locus Aw2	RT1-Aw2
Fkbp1a	0	1.18169	2.13062	1.00921	1.44051	0.053909	Up	2	FK506 binding protein 1A, 12kDa (FKBP1A), transcript variant 3, mRNA	FKBP1A
2900010M23Rik	0	1.53638	1.30031	1.48016	1.43895	0.00243985	Up	2	hypothetical protein LOC675054; RIKEN cDNA 2900010M23 gene	2900010M23Rik
ALDOA	0	1.50449	1.16309	1.61241	1.42667	0.00887947	Up	2	TL0ACA51YO21 mRNA sequence	Aldoa
GNS	0	1.50458	1.19478	1.57039	1.42325	0.00654278	Up	2	glucosamine (N-acetyl)-6-sulfatase	GNS
Phb2	0	1.27232	1.34055	1.65126	1.42138	0.00665679	Up	2	prohibitin 2	PHB2
GNAI2	0	1.49364	1.36713	1.39743	1.4194	0.000728304	Up	2	guanine nucleotide binding protein (G protein), alpha inhibiting activity polypeptide 2	Gnai2
TUBB6	0	1.4306	1.63828	1.14928	1.40605	0.0100069	Up	2	tubulin, beta 6	Tubb6
RPL4	0	0.954776	1.56815	1.66409	1.39567	0.0243945	Up	2	ribosomal protein L4; ribosomal protein L4 pseudogene 5; ribosomal protein L4 pseudogene 4	RPL4
ATP5A1	0	1.07845	1.74538	1.35956	1.39446	0.018684	Up	2	ATP synthase, H+ transporting, mitochondrial F1 complex, alpha subunit 1, cardiac muscle	ATP5A1
XRCC6	0	1.14037	1.09396	1.85932	1.36455	0.0314142	Up	2	X-ray repair complementing defective repair in Chinese hamster cells 6; similar to ATP-dependent DNA helicase II, 70 kDa subunit	XRCC6
GPATCH4	0	1.32242	1.37443	1.34945	1.34877	0.000123984	Up	2	G patch domain containing 4, mRNA (cDNA clone MGC:28443 IMAGE:4039649), complete cds	Gpatch4
TSC22D3	0	1.26594	1.40695	1.35766	1.34352	0.000944751	Up	2	TSC22 domain family, member 3	Tsc22d3
SERTAD1	0	1.33488	1.43169	1.25784	1.34147	0.00140482	Up	2	SERTA domain containing 1	Sertad1
MIF	0	1.61727	1.43485	0.949266	1.33379	0.0216272	Up	2	macrophage migration inhibitory factor (glycosylation-inhibiting factor)	MIF
MAPK7	0	1.58324	1.57619	0.833811	1.33108	0.0331369	Up	2	mitogen-activated protein kinase 7	MAPK7
Rpl17	0	1.48847	1.43996	1.03825	1.32222	0.0114478	Up	2	predicted gene 8081; similar to Ribosomal protein L17; similar to Rpl17 protein; predicted gene 10164; similar to 60S ribosomal protein L17 (L23) (Amino acid starvation-induced protein) (ASI); predicted gene 3800; predicted gene 10294; predicted gene 10223; predicted gene 7299; predicted gene 10362; predicted gene 8358; predicted gene 8371; ribosomal protein L17; similar to hCG24487; predicted ge…	Rpl17
Bri3	0	1.29341	1.17622	1.49232	1.32065	0.00484508	Up	2	brain protein I3	Bri3
TEGT	0	0.915597	1.75641	1.26236	1.31146	0.0328548	Up	2	transmembrane BAX inhibitor motif containing 6	TEGT
NARS	0	1.54345	1.50605	0.869027	1.30617	0.0269295	Up	2	asparaginyl-tRNA synthetase	NARS
Ufd1l	0	1.35154	1.15112	1.39549	1.29938	0.00333272	Up	2	ubiquitin fusion degradation 1 like (yeast)	UFD1L
APBA3	0	1.15697	1.26425	1.44045	1.28722	0.00408403	Up	2	amyloid beta (A4) precursor protein-binding, family A, member 3	Apba3
PLD3	0	0.944374	1.33311	1.53736	1.27161	0.018209	Up	2	phospholipase D family, member 3	PLD3
Rab5a	0	1.44722	1.37419	0.971101	1.26417	0.0134355	Up	2	RAB5A, member RAS oncogene family	RAB5A
Prdx6	0	1.35249	1.02538	1.41437	1.26408	0.00899557	Up	2	peroxiredoxin 6 (Prdx6), mRNA [NM_053576]	Prdx6
CTSB	0	1.24351	0.925255	1.61203	1.26027	0.0239164	Up	2	cathepsin B	Ctsb
Hsp90aa1	0	1.50492	1.39641	0.855189	1.25217	0.0248135	Up	2	heat shock protein 90kDa alpha (cytosolic), class A member 2; heat shock protein 90kDa alpha (cytosolic), class A member 1	HSP90AA1
UBXD8	0	1.18548	1.58969	0.978367	1.25118	0.0200218	Up	2	Fas associated factor family member 2	Ubxd8
Atp1b1	0	1.18554	1.06825	1.48749	1.24709	0.00985885	Up	2	ATPase, Na+/K+ transporting, beta 1 polypeptide	Atp1b1
Scnn1a	0	0.908976	1.50909	1.31213	1.2434	0.0195786	Up	2	sodium channel, nonvoltage-gated 1 alpha	Scnn1a
SBF2	0	1.43481	1.01495	1.24915	1.23297	0.0095721	Up	2	SET binding factor 2	SBF2
RPS15	0	1.40077	1.18188	1.10753	1.23006	0.00507312	Up	2	similar to 40S ribosomal protein S15 (RIG protein); predicted gene 6921; similar to insulinoma protein (rig); predicted gene 8460; predicted gene 7121; predicted gene 5781; predicted gene 5508; predicted gene 6867; ribosomal protein S15	Rps15
C11orf59	0	1.66045	1.01055	1.00631	1.22577	0.0299899	Up	2	chromosome 11 open reading frame 59, mRNA (cDNA clone MGC:1015 IMAGE:3544000), complete cds	C11orf59
CCNT1	0	1.3516	1.11731	1.14499	1.20463	0.00376313	Up	2	cyclin T1	CCNT1
YB1	0	1.47348	1.15852	0.950549	1.19418	0.0157571	Up	2	Y box binding protein 1	YB1
FLII	0	1.17535	1.07655	1.31857	1.19015	0.00346775	Up	2	flightless I homolog (Drosophila)	FLII
NDRG1	0	0.829886	1.48799	1.23179	1.18322	0.0252035	Up	2	N-myc downstream regulated 1	NDRG1
Mip	0	1.08775	1.00432	1.40845	1.16684	0.0109471	Up	2	major intrinsic protein of lens fiber	MIP
RSU1	0	1.26406	0.823589	1.40736	1.165	0.0219313	Up	2	Ras suppressor protein 1	RSU1
SLC25A3	0	1.21562	1.13418	1.10449	1.15143	0.000844186	Up	2	solute carrier family 25 (mitochondrial carrier; phosphate carrier), member 3	SLC25A3
SEPP1	0	1.29325	1.33589	0.82313	1.15076	0.0197857	Up	2	selenoprotein P, plasma, 1	SEPP1
Gng5	0	1.35715	1.048	1.03314	1.1461	0.00838261	Up	2	predicted gene 13342; predicted gene 3785; predicted gene 15776; predicted gene 6825; similar to G protein gamma-5 subunit; predicted gene 3150; predicted gene 4356; guanine nucleotide binding protein (G protein), gamma 5	Gng5
3000002C10Rik	0	1.27843	0.896519	1.23405	1.13633	0.0110298	Up	2	RIKEN cDNA 3000002C10 gene; predicted gene 7251	3000002C10Rik
TBXAS1	0	0.903751	1.38805	1.09164	1.12781	0.0152413	Up	2	thromboxane A synthase 1 (platelet)	TBXAS1
CDKN1B	0	1.24029	1.4482	0.682377	1.12362	0.0390348	Up	2	cyclin-dependent kinase inhibitor 1B (p27, Kip1)	CDKN1B
RRAS	0	1.29817	1.07601	0.915941	1.0967	0.0100464	Up	2	related RAS viral (r-ras) oncogene homolog	RRAS
PSMB3	0	1.01093	1.20855	1.02707	1.08218	0.00342461	Up	2	proteasome (prosome, macropain) subunit, beta type, 3	PSMB3
NAV1	0	1.17251	1.02883	0.876723	1.02602	0.00686188	Up	2	neuron navigator 1	NAV1
HOPX	0	4.70588	5.58307	5.05558	5.11484	0.00247383	Up	1	HOP homeobox	HOPX
IFI6	0	5.15509	3.22684	5.31004	4.56399	0.0208778	Up	1	interferon, alpha-inducible protein 6, mRNA (cDNA clone MGC:39273 IMAGE:5440834), complete cds. [BC024289]	IFI6
TMEM229A	0	5.2656	4.56892	3.5309	4.45514	0.0125595	Up	1	transmembrane protein 229A (TMEM229A), mRNA	TMEM229A
Csnk1a1	0	5.31215	3.71982	4.21945	4.41714	0.011139	Up	1	casein kinase 1, alpha 1	Csnk1a1
GRID2	0	8.96685	1.4924	2.73301	4.39742	0.197617	Up	1	glutamate receptor, ionotropic, delta 2	GRID2
PPP2R3B	0	4.00659	5.07001	3.61462	4.23041	0.0103911	Up	1	protein phosphatase 2 (formerly 2A), regulatory subunit B'', beta	PPP2R3B
MT1X	0	4.30331	3.92783	3.98416	4.07177	0.000821747	Up	1	metallothionein 1X	MT1X
CTNNBL1	0	3.8248	4.47028	3.90892	4.068	0.00246772	Up	1	catenin, beta like 1	CTNNBL1
LOC685867	0	4.07649	4.08251	3.76642	3.97514	0.00069067	Up	1	PREDICTED: similar to myosin, light polypeptide 6, alkali, smooth muscle and non-muscle (LOC685867), mRNA [XM_001065562]	LOC685867
C4A	0	4.62982	3.29849	3.66881	3.86571	0.0103774	Up	1	complement component 4A (Rodgers blood group)	C4A
TMC4	0	3.82432	3.49299	3.94702	3.75478	0.0013011	Up	1	transmembrane channel-like 4	TMC4
Dennd1a	0	3.45841	3.91188	3.77235	3.71421	0.00130364	Up	1	DENN/MADD domain containing 1A	Dennd1a
TMEM120A	0	4.40005	3.01321	3.72251	3.71193	0.0114376	Up	1	transmembrane protein 120A	TMEM120A
STT3B	0	3.92791	3.60266	3.53102	3.6872	0.00109497	Up	1	STT3, subunit of the oligosaccharyltransferase complex, homolog B (S. cerevisiae)	STT3B
FLJ10404	0	3.78463	3.39333	3.0212	3.39972	0.00418312	Up	1	mRNA for KIAA1931 protein, partial cds	FLJ10404
Atp6v0c	0	3.27482	3.08988	3.82114	3.39528	0.00415071	Up	1	TL0AAA41YP08 mRNA sequence	Atp6v0c
Pla2g2a	0	3.48961	2.23726	4.37428	3.36705	0.0322707	Up	1	phospholipase A2, group IIA (platelets, synovial fluid) (Pla2g2a), mRNA	Pla2g2a
NCF1	0	4.01919	3.26771	2.80453	3.36381	0.0108764	Up	1	neutrophil cytosolic factor 1B pseudogene	NCF1
CDKN2B	0	3.37085	3.29267	3.34875	3.33742	4.83906e-05	Up	1	cyclin-dependent kinase inhibitor 2B (p15, inhibits CDK4)	CDKN2B
Mt1	0	3.87561	2.86769	3.26139	3.3349	0.00764733	Up	1	metallothionein 1	Mt1
Hck	0	3.55712	2.78409	3.62074	3.32065	0.00649687	Up	1	hemopoietic cell kinase	Hck
RT1-Ba	0	3.7932	2.90328	3.25574	3.31741	0.00602869	Up	1	TL0AEA54YG03 mRNA sequence	RT1-Ba
MARK4	0	3.8172	2.86408	3.26533	3.31554	0.00687187	Up	1	MAP/microtubule affinity-regulating kinase 4	MARK4
Pfn1	0	3.01445	3.55795	3.35238	3.30826	0.00228998	Up	1	profilin 1	Pfn1
Stk25	0	3.23984	3.58031	3.07493	3.29836	0.00202552	Up	1	serine/threonine kinase 25 (yeast)	Stk25
Aff2	0	3.38917	3.28726	3.10624	3.26089	0.000643423	Up	1	AF4/FMR2 family, member 2	Aff2
PRG3	0	3.81209	2.17681	3.71112	3.23334	0.025736	Up	1	proteoglycan 3	PRG3
KLHL34	0	3.42152	3.63673	2.51331	3.19052	0.0114559	Up	1	kelch-like 34 (Drosophila), mRNA (cDNA clone MGC:125650 IMAGE:40027951), complete cds	KLHL34
NOSIP	0	3.08161	3.97981	2.45522	3.17221	0.01891	Up	1	nitric oxide synthase interacting protein	NOSIP
Sfrs14	0	3.64501	2.97699	2.85464	3.15888	0.00598725	Up	1	splicing factor, arginine/serine-rich 14	Sfrs14
CCDC22	0	3.38459	2.92038	3.10165	3.13554	0.00185623	Up	1	coiled-coil domain containing 22 (CCDC22), mRNA [NM_014008]	CCDC22
DOC2B	0	3.25841	3.08651	3.01447	3.1198	0.000536758	Up	1	double C2-like domains, beta	DOC2B
Rab5b_predicted	0	2.44576	2.9837	3.89453	3.108	0.0180107	Up	1	RAB5B, member RAS oncogene family	Rab5b_predicted
CYP26B1	0	2.75601	3.49138	2.97926	3.07555	0.00496806	Up	1	cytochrome P450, family 26, subfamily B, polypeptide 1	CYP26B1
Rps2	0	3.53626	2.66953	3.00236	3.06938	0.00668651	Up	1	predicted gene 9168; predicted gene 7561; predicted gene 12091; predicted gene 5921; predicted gene 8841; predicted gene 8842; predicted gene 7143; predicted gene 4968; predicted gene 6576; predicted gene 8520; predicted gene 7520; similar to 40S ribosomal protein S2; ribosomal protein S2 pseudogene; predicted gene 11687; predicted gene 7502; similar to MGC27348 protein; predicted gene 6456; pred…	Rps2
Ctss	0	2.77141	2.55921	3.86877	3.06646	0.0170811	Up	1	cathepsin S	Ctss
Snrk	0	3.26185	3.10209	2.66389	3.00928	0.00350914	Up	1	SNF related kinase	Snrk
C6orf125	0	3.44139	1.39745	4.13218	2.99034	0.0678301	Up	1	chromosome 6 open reading frame 125, mRNA (cDNA clone MGC:14833 IMAGE:4284544), complete cds	C6orf125
Ctsh	0	3.31108	2.7795	2.86371	2.98476	0.00304227	Up	1	cathepsin H	Ctsh
Prmt1	0	2.84789	3.47844	2.55767	2.96134	0.00830459	Up	1	protein arginine N-methyltransferase 1	Prmt1
NDUFA3	0	3.00327	3.22834	2.61343	2.94835	0.00369318	Up	1	NADH dehydrogenase (ubiquinone) 1 alpha subcomplex, 3, 9kDa	NDUFA3
PTPN6	0	3.11548	2.88255	2.8436	2.94721	0.000822624	Up	1	protein tyrosine phosphatase, non-receptor type 6	PTPN6
Ifrg15	0	3.30125	2.47952	3.04115	2.94064	0.00671823	Up	1	torsin A interacting protein 2 [Source:MarkerSymbol;Acc:MGI:3582695] [ENSMUST00000065648]	Ifrg15
RPL9	0	3.13976	2.84374	2.80487	2.92946	0.00130083	Up	1	ribosomal protein L9; ribosomal protein L9 pseudogene 25	RPL9
LOC682651	0	3.2834	2.54836	2.95417	2.92864	0.00522784	Up	1	metallothionein 2A	LOC682651
PHF23	0	2.97019	3.09389	2.68726	2.91711	0.0017005	Up	1	PHD finger protein 23	PHF23
Mum1l1	0	3.01812	3.11822	2.60328	2.91321	0.00291667	Up	1	melanoma associated antigen (mutated) 1-like 1 (Mum1l1), transcript variant 5, mRNA	Mum1l1
HIF1A	0	3.51911	3.0817	2.10052	2.90044	0.0202591	Up	1	hypoxia inducible factor 1, alpha subunit (basic helix-loop-helix transcription factor)	HIF1A
HCN2	0	3.12331	2.25838	3.2892	2.8903	0.0120108	Up	1	hyperpolarization activated cyclic nucleotide-gated potassium channel 2	HCN2
RPS18	0	3.04669	3.34031	2.16263	2.84988	0.0150602	Up	1	ribosomal protein S18 pseudogene 12; ribosomal protein S18 pseudogene 5; ribosomal protein S18	RPS18
Cox17	0	3.02262	2.84309	2.56731	2.81101	0.00221794	Up	1	AGENCOURT_10230668 NIH_MGC_143 cDNA clone IMAGE:6583112 5', mRNA sequence [BU555670]	Cox17
Sec14l3	0	2.7352	3.23068	2.42426	2.79672	0.00698645	Up	1	mRNA for 45 kDa secretory protein, partial. [AJ132352]	Sec14l3
Ndufv1	0	3.21846	2.69309	2.46831	2.79329	0.00626997	Up	1	NADH dehydrogenase (ubiquinone) flavoprotein 1	Ndufv1
ABHD8	0	2.48113	3.16992	2.6918	2.78095	0.00532827	Up	1	abhydrolase domain containing 8 (ABHD8), mRNA	ABHD8
TBCB	0	2.62318	2.99631	2.68773	2.76907	0.0017216	Up	1	tubulin folding cofactor B	TBCB
GATA3	0	2.82698	3.5218	1.92406	2.75761	0.0270059	Up	1	GATA binding protein 3	GATA3
Cgn	0	2.99483	2.71256	2.52648	2.74462	0.00245743	Up	1	cingulin; cDNA sequence BC021767	Cgn
Gm1502	0	2.8133	2.70332	2.67702	2.73122	0.000232856	Up	1	601786735F1 NCI_CGAP_Lu30 cDNA clone IMAGE:4014344 5'. [BF140170]	Gm1502
NAP1L1	0	3.16042	1.20898	3.81184	2.72708	0.0733032	Up	1	nucleosome assembly protein 1-like 1	NAP1L1
GALNT2	0	2.90621	2.57207	2.6856	2.72129	0.00129493	Up	1	UDP-N-acetyl-alpha-D-galactosamine:polypeptide N-acetylgalactosaminyltransferase 2 (GalNAc-T2)	GALNT2
NR_001434	0	2.59323	2.72761	2.83944	2.7201	0.000683096	Up	1	major histocompatibility complex, class I, H (pseudogene) (HLA-H) on chromosome 6 [NR_001434]	NR_001434
RGD1305050_predicted	0	2.5204	3.1112	2.52442	2.71867	0.00517625	Up	1	PREDICTED: similar to RIKEN cDNA 1500016L11 (predicted) (RGD1305050_predicted), mRNA [XM_344860]	RGD1305050_predicted
Fahd2a	0	2.89224	3.08489	2.04142	2.67285	0.0140954	Up	1	fumarylacetoacetate hydrolase domain containing 2A	Fahd2a
TGFB1	0	2.83592	2.56701	2.53877	2.64724	0.00127661	Up	1	transforming growth factor, beta 1	TGFB1
RNPS1	0	2.85647	2.87555	2.19623	2.64275	0.0070711	Up	1	similar to ribonucleic acid binding protein S1; RNA binding protein S1, serine-rich domain	RNPS1
LIMK2	0	3.11075	2.65154	2.15786	2.64005	0.0106875	Up	1	LIM domain kinase 2	LIMK2
GPR142	0	2.54875	2.73325	2.63477	2.63892	0.00040544	Up	1	G protein-coupled receptor 142	GPR142
QTRT1	0	2.28752	2.58078	3.04358	2.63729	0.00688931	Up	1	queuine tRNA-ribosyltransferase 1	QTRT1
EG668144	0	3.07654	3.07471	1.70779	2.61968	0.0289816	Up	1	PREDICTED: predicted gene 9000 (Gm9000), mRNA	EG668144
RGD1559667_predicted	0	2.91996	2.49748	2.43096	2.61613	0.00341158	Up	1	PREDICTED: similar to basic transcription factor 3 (predicted) (predicted) (RGD1559667_predicted), mRNA [XM_573106]	RGD1559667_predicted
LOC679251	0	1.98244	3.43747	2.35158	2.5905	0.027253	Up	1	PREDICTED: similar to Protein FAM96B (LOC679251), mRNA [XM_001054244]	LOC679251
MAPK8IP3	0	3.20729	1.6407	2.90908	2.58569	0.0327903	Up	1	mitogen-activated protein kinase 8 interacting protein 3	MAPK8IP3
SMARCB1	0	2.72556	3.14975	1.86366	2.57966	0.0208352	Up	1	SWI/SNF related, matrix associated, actin dependent regulator of chromatin, subfamily b, member 1	SMARCB1
LOC100360117	0	2.48978	2.74555	2.48311	2.57282	0.0011289	Up	1	TL0ADA45YO13 mRNA sequence	LOC100360117
HTR3A	0	2.93786	2.35728	2.40894	2.56803	0.00518342	Up	1	5-hydroxytryptamine (serotonin) receptor 3A	HTR3A
NOXO1	0	1.90915	2.71801	3.0725	2.56655	0.0175358	Up	1	NADPH oxidase organizer 1	NOXO1
Cyfip1_predicted	0	2.61427	2.91439	2.16054	2.56307	0.00721321	Up	1	cytoplasmic FMR1 interacting protein 1	Cyfip1_predicted
HRES1	0	2.63845	2.60584	2.42722	2.55717	0.000658598	Up	1	HTLV-1 related endogenous sequence (HRES1), mRNA. [NM_001007238]	HRES1
IGSF8	0	3.11507	1.73051	2.7989	2.54816	0.0259523	Up	1	immunoglobulin superfamily, member 8	IGSF8
Dpp4	0	2.8682	2.75249	2.01301	2.54457	0.010895	Up	1	dipeptidylpeptidase 4	Dpp4
HPN	0	2.62008	2.57925	2.43382	2.54438	0.000491393	Up	1	hepsin	HPN
ATP6V0E1	0	2.79311	2.85571	1.96928	2.53936	0.012427	Up	1	ATPase, H+ transporting, lysosomal 9kDa, V0 subunit e1	ATP6V0E1
Gm1418	0	2.81759	1.60839	3.08174	2.50257	0.031339	Up	1	PREDICTED: gene model 1418, (NCBI) (Gm1418), mRNA [XM_357683]	Gm1418
HBA1	0	2.1232	3.93384	1.44039	2.49914	0.078378	Up	1	hemoglobin, alpha 2; hemoglobin, alpha 1	HBA1
0610011F06Rik	0	2.63743	3.17467	1.67642	2.49618	0.0294956	Up	1	adult male kidney cDNA, RIKEN full-length enriched library, clone:0610011F06 product:hypothetical S-adenosyl-L-methionine-dependent methyltransferases structure containing protein, full insert sequence	0610011F06Rik
AKR1A1	0	2.12192	3.2972	2.05776	2.49229	0.0251337	Up	1	aldo-keto reductase family 1, member A1 (aldehyde reductase)	AKR1A1
LOC100361952	0	2.84805	1.10711	3.4807	2.47862	0.0731158	Up	1	similar to NGF-binding Ig light chain, mRNA (cDNA clone MGC:73014 IMAGE:6890409), complete cds	LOC100361952
DNAJB4	0	4.32889	2.0997	0.99783	2.47548	0.127374	Up	1	DnaJ (Hsp40) homolog, subfamily B, member 4	DNAJB4
HSD17B10	0	2.5772	2.28367	2.56064	2.47384	0.00147473	Up	1	hydroxysteroid (17-beta) dehydrogenase 10	HSD17B10
LCE5A	0	2.76289	2.283	2.36974	2.47188	0.00354865	Up	1	late cornified envelope 5A	LCE5A
EPC1	0	2.76137	0.881046	3.77086	2.47109	0.100109	Up	1	isolate P7_PC56_HC immunoglobulin variable region mRNA, partial cds	EPC1
NDUFS3	0	2.15079	2.62232	2.62624	2.46645	0.00406207	Up	1	NADH dehydrogenase (ubiquinone) Fe-S protein 3, 30kDa (NADH-coenzyme Q reductase)	NDUFS3
Syt1	0	2.90621	2.38729	2.09911	2.4642	0.00905846	Up	1	synaptotagmin I	Syt1
Dusp23	0	2.4911	2.56038	2.33664	2.4627	0.000715632	Up	1	dual specificity phosphatase 23	Dusp23
CLIC3	0	2.54303	2.28641	2.53245	2.45396	0.00116698	Up	1	chloride intracellular channel 3	CLIC3
CHI3L1	0	1.91597	2.28233	3.12709	2.44179	0.0208945	Up	1	chitinase 3-like 1 (cartilage glycoprotein-39)	CHI3L1
UTF1	0	3.62965	2.0997	1.58683	2.43873	0.0578603	Up	1	undifferentiated embryonic cell transcription factor 1	UTF1
Brd4	0	2.20632	3.28503	1.81647	2.43594	0.0310293	Up	1	bromodomain containing 4	Brd4
Psmb5	0	1.90965	2.98539	2.40933	2.43479	0.0158874	Up	1	predicted gene 3375; proteasome (prosome, macropain) subunit, beta type 5	Psmb5
IGHA1	0	3.30709	1.83718	2.15993	2.43473	0.0319606	Up	1	immunoglobulin heavy constant alpha 2 (A2m marker)	IGHA1
Clptm1	0	2.8795	1.97661	2.44065	2.43225	0.0112911	Up	1	cleft lip and palate associated transmembrane protein 1	Clptm1
C16orf81	0	3.1212	1.619	2.55236	2.43085	0.0309454	Up	1	CDNA FLJ36701 fis, clone UTERU2009147. [Source:Uniprot/SPTREMBL;Acc:Q8N9R0] [ENST00000321214]	C16orf81
BLVRB	0	2.45855	2.24666	2.58138	2.42886	0.00160988	Up	1	biliverdin reductase B (flavin reductase (NADPH))	BLVRB
NASP	0	2.43615	2.50487	2.33116	2.42406	0.000435233	Up	1	nuclear autoantigenic sperm protein (histone-binding)	NASP
RGD1359682	0	2.02917	3.11656	2.11344	2.41972	0.0202333	Up	1	family with sequence similarity 108, member A1 (Fam108a1), mRNA	RGD1359682
FN1	0	2.3599	3.21638	1.68054	2.41894	0.0320907	Up	1	fibronectin 1	FN1
ZKSCAN1	0	2.64763	2.04788	2.54112	2.41221	0.0058153	Up	1	zinc finger with KRAB and SCAN domains 1	ZKSCAN1
HBZ	0	3.06636	1.45492	2.71102	2.41077	0.0387253	Up	1	hemoglobin, zeta	HBZ
IL8	0	2.69913	1.41797	3.10534	2.40748	0.0418164	Up	1	partial mRNA for IgM immunoglobulin heavy chain variable region (IGHV gene), clone ANBPM204	IL8
Ifitm7	0	2.85398	2.06367	2.30291	2.40685	0.0093118	Up	1	predicted gene, EG665536; interferon induced transmembrane protein 7	Ifitm7
Igl-V1	0	2.71842	0.976139	3.52442	2.40633	0.0853469	Up	1	clone MRL2-20 immunoglobulin lambda chain V-J regions mRNA, partial cds	Igl-V1
Parva	0	2.68619	2.56515	1.96331	2.40488	0.00853422	Up	1	parvin, alpha	Parva
GLTSCR1	0	2.29257	3.43872	1.46359	2.39829	0.0525311	Up	1	cDNA FLJ39834 fis, clone SPLEN2014041, highly similar to glioma tumor suppressor candidate region protein 1 (GLTSCR1) mRNA	GLTSCR1
LOC100130152	0	3.08348	0.97728	3.13175	2.3975	0.077695	Up	1	mRNA; cDNA DKFZp547C1918 (from clone DKFZp547C1918)	LOC100130152
ANP32E	0	2.2691	2.9447	1.9738	2.39587	0.0140853	Up	1	acidic (leucine-rich) nuclear phosphoprotein 32 family, member E	ANP32E
Rpl18a	0	2.55138	2.73594	1.88994	2.39242	0.0113255	Up	1	TL0ADA20YI18 mRNA sequence	Rpl18a
PARK7	0	2.40881	2.53621	2.22541	2.39014	0.00142381	Up	1	Parkinson disease (autosomal recessive, early onset) 7	PARK7
Ninj1	0	2.27432	2.15765	2.72507	2.38568	0.0052139	Up	1	ninjurin 1 (Ninj1), mRNA [NM_012867]	Ninj1
APLP2	0	2.47032	2.84212	1.844	2.38548	0.0145774	Up	1	amyloid beta (A4) precursor-like protein 2	APLP2
Igh-V10	0	2.76558	0.629705	3.73772	2.37767	0.12227	Up	1	Mouse Ig rearranged gamma-chain mRNA, clone AN10g	Igh-V10
DLX2	0	2.25452	2.10501	2.76712	2.37555	0.0070408	Up	1	distal-less homeobox 2	DLX2
FASN	0	2.01919	2.5268	2.57907	2.37502	0.0056095	Up	1	fatty acid synthase	FASN
LOC313618	0	2.32549	2.78681	1.99193	2.36807	0.00934254	Up	1	transmembrane protein 57	LOC313618
SAFB	0	2.61528	2.65426	1.80993	2.35982	0.0133175	Up	1	scaffold attachment factor B	SAFB
HLA-DPA1	0	2.06529	2.54057	2.46202	2.35596	0.00388489	Up	1	major histocompatibility complex, class II, DP alpha 1	HLA-DPA1
LOC100360822	0	2.80204	0.966438	3.27616	2.34821	0.0794289	Up	1	partial mRNA for immunoglobulin heavy chain variable region (IGHV gene), clone PR0804-2	LOC100360822
Psmc4	0	2.27934	2.71311	2.04945	2.3473	0.00680971	Up	1	proteasome (prosome, macropain) 26S subunit, ATPase, 4	Psmc4
Tomm22	0	2.01765	2.90147	2.12264	2.34725	0.0137851	Up	1	predicted gene 12906; predicted gene 7250; translocase of outer mitochondrial membrane 22 homolog (yeast)	Tomm22
9530080O11Rik	0	2.61832	2.02124	2.40119	2.34692	0.00548203	Up	1	RIKEN cDNA 9530080O11 gene (9530080O11Rik), mRNA [NM_175680]	9530080O11Rik
CXorf9	0	2.25157	2.01118	2.74582	2.33619	0.00846457	Up	1	SAM and SH3 domain containing 3	CXorf9
EG544872	0	2.84226	2.4141	1.74765	2.33467	0.018084	Up	1	predicted gene 9168; predicted gene 7561; predicted gene 12091; predicted gene 5921; predicted gene 8841; predicted gene 8842; predicted gene 7143; predicted gene 4968; predicted gene 6576; predicted gene 8520; predicted gene 7520; similar to 40S ribosomal protein S2; ribosomal protein S2 pseudogene; predicted gene 11687; predicted gene 7502; similar to MGC27348 protein; predicted gene 6456; pred…	EG544872
Ing1	0	2.06893	2.69996	2.22419	2.33103	0.006568	Up	1	similar to ING1 protein; inhibitor of growth family, member 1	Ing1
LZIC	0	2.59043	2.44795	1.95174	2.33004	0.00681892	Up	1	leucine zipper and CTNNBIP1 domain containing, mRNA (cDNA clone MGC:15436 IMAGE:2957861), complete cds	LZIC
KIFC1	0	2.5812	2.34567	2.03899	2.32195	0.00453604	Up	1	cDNA clone IMAGE:9056865	KIFC1
TERF2IP	0	2.75261	1.93595	2.26445	2.31767	0.0103271	Up	1	telomeric repeat binding factor 2, interacting protein	TERF2IP
TIMM8B	0	2.48616	2.21054	2.23948	2.31206	0.00142517	Up	1	similar to translocase of inner mitochondrial membrane 8 homolog B; translocase of inner mitochondrial membrane 8 homolog B (yeast)	TIMM8B
Tubb4	0	2.71405	2.74647	1.46795	2.30949	0.0316313	Up	1	tubulin, beta 4	Tubb4
Itfg1	0	1.95436	3.19342	1.77576	2.30785	0.035328	Up	1	integrin alpha FG-GAP repeat containing 1	Itfg1
Lst1	0	2.83041	1.6233	2.46753	2.30708	0.0231955	Up	1	leucocyte specific transcript 1 (Lst1), mRNA [NM_022634]	Lst1
Krt2-8	0	2.16666	2.96835	1.77818	2.30439	0.0223404	Up	1	keratin 8	Krt2-8
SBF1	0	2.27608	2.30137	2.30317	2.29354	1.43444e-05	Up	1	SET binding factor 1; SET binding factor 1 pseudogene 1	SBF1
PLIN2	0	2.40599	2.10128	2.36732	2.29153	0.00174458	Up	1	adipose differentiation-related protein	PLIN2
Rpl34	0	2.19624	2.47992	2.196	2.29072	0.00170357	Up	1	ribosomal protein L34; predicted gene 10154; similar to ribosomal protein L34; predicted gene 7800; predicted gene 4705	Rpl34
SFTPB	0	2.21032	2.77016	1.86546	2.28198	0.0130951	Up	1	surfactant protein B	SFTPB
CAPN1	0	1.85333	2.16818	2.79886	2.27345	0.0146391	Up	1	calpain 1, (mu/I) large subunit	CAPN1
RGMA	0	2.55376	2.02222	2.22387	2.26662	0.00464656	Up	1	RGM domain family, member A	RGMA
TSPAN10	0	2.90046	1.82301	2.06599	2.26315	0.0201438	Up	1	tetraspanin 10	TSPAN10
EG277333	0	2.28784	2.4313	2.06752	2.26222	0.00217054	Up	1	predicted gene, EG277333, mRNA (cDNA clone IMAGE:4219603)	EG277333
HADHA	0	2.63475	1.7032	2.43843	2.25879	0.0154016	Up	1	hydroxyacyl-Coenzyme A dehydrogenase/3-ketoacyl-Coenzyme A thiolase/enoyl-Coenzyme A hydratase (trifunctional protein), alpha subunit	HADHA
2210409E12Rik	0	2.60189	2.52549	1.64676	2.25804	0.0179092	Up	1	RIKEN cDNA 2210409E12 gene (2210409E12Rik), mRNA [NM_028218]	2210409E12Rik
SPOP	0	2.94633	1.20131	2.58785	2.24516	0.0518521	Up	1	speckle-type POZ protein	SPOP
EIF3F	0	3.64432	1.08351	1.99697	2.2416	0.0958718	Up	1	eukaryotic translation initiation factor 3, subunit F; similar to hCG2040283	EIF3F
RB1	0	2.05599	2.47366	2.19373	2.24113	0.00299638	Up	1	retinoblastoma 1	RB1
CHRNG	0	2.78541	1.68523	2.24936	2.24	0.0195195	Up	1	cholinergic receptor, nicotinic, gamma	CHRNG
ATPAF2	0	2.17325	2.36303	2.17461	2.23696	0.000792263	Up	1	ATP synthase mitochondrial F1 complex assembly factor 2	ATPAF2
IFITM3	0	1.81084	3.60921	1.28563	2.23523	0.0863726	Up	1	interferon induced transmembrane protein 3 (1-8U)	IFITM3
LOC680312	0	2.52586	1.89401	2.26638	2.22875	0.0067035	Up	1	similar to H2B histone family, member T	LOC680312
ZBTB7A	0	2.01481	2.2126	2.43801	2.22181	0.00301048	Up	1	zinc finger and BTB domain containing 7A (ZBTB7A), mRNA [NM_015898]	ZBTB7A
Tp63	0	2.86394	2.60373	1.19284	2.22017	0.0505545	Up	1	tumor protein p73-like	Tp63
CHPF	0	1.64189	2.34435	2.66679	2.21767	0.0181094	Up	1	chondroitin polymerizing factor	CHPF
PRCC	0	2.46302	2.32802	1.82002	2.20369	0.00779859	Up	1	H.sapiens mRNA for prcc protein	PRCC
RGD1562153_predicted	0	2.71638	2.1798	1.70852	2.20157	0.0170131	Up	1	hypothetical gene supported by X51707; similar to 40S ribosomal protein S19; ribosomal protein S19	RGD1562153_predicted
TPM2	0	1.97122	3.47313	1.14435	2.19624	0.0843455	Up	1	tropomyosin 2 (beta)	TPM2
Slpil2	0	2.08665	2.25364	2.24599	2.19543	0.000612893	Up	1	antileukoproteinase-like 2 (Slpil2), mRNA [NM_001008872]	Slpil2
ATP1A4	0	2.53422	2.29322	1.75637	2.1946	0.0108033	Up	1	ATPase, Na+/K+ transporting, alpha 4 polypeptide	ATP1A4
TSNARE1	0	2.51273	1.87858	2.17622	2.18918	0.006925	Up	1	t-SNARE domain containing 1	TSNARE1
HIST2H2BA	0	2.05311	2.1541	2.30203	2.16975	0.00110876	Up	1	histone cluster 2, H2ba, mRNA (cDNA clone IMAGE:40032208)	HIST2H2BA
Csf1r	0	2.48104	1.3871	2.62045	2.16286	0.0310004	Up	1	colony stimulating factor 1 receptor	Csf1r
RAP1B	0	1.66475	2.14408	2.67727	2.16203	0.0177897	Up	1	RAP1B, member of RAS oncogene family	RAP1B
Ppfia3	0	2.13163	2.67687	1.67642	2.16164	0.0174489	Up	1	protein tyrosine phosphatase, receptor type, f polypeptide (PTPRF), interacting protein (liprin), alpha 3	Ppfia3
NHP2L1	0	2.36492	1.99347	2.09958	2.15266	0.00262783	Up	1	NHP2 non-histone chromosome protein 2-like 1 (S. cerevisiae)	NHP2L1
RGD1309710_predicted	0	1.84917	3.16735	1.43395	2.15016	0.05428	Up	1	tRNA methyltransferase 11-2 homolog (S. cerevisiae) (Trmt112), mRNA	RGD1309710_predicted
Eif2s2	0	1.83996	2.89446	1.71418	2.14953	0.028985	Up	1	eukaryotic translation initiation factor 2, subunit 2 (beta)	Eif2s2
KIAA1967	0	2.23613	2.12034	2.08385	2.14677	0.000456075	Up	1	KIAA1967	KIAA1967
HEL308	0	1.90344	2.872	1.66445	2.14663	0.028357	Up	1	helicase, POLQ-like	HEL308
SHOX	0	4.36956	0.897506	1.16127	2.14278	0.194824	Up	1	short stature homeobox	SHOX
Aldoart2	0	2.25447	2.16179	2.00539	2.14055	0.00115149	Up	1	aldolase 1, A isoform, retrogene 2	Aldoart2
Rpl26	0	2.15694	2.58157	1.66826	2.13559	0.0149462	Up	1	ribosomal protein L26; predicted gene 15772; predicted gene 9197; predicted gene 13268; predicted gene 11826; predicted gene 8253; predicted gene 7606	Rpl26
KRT7	0	1.72045	2.99883	1.67198	2.13042	0.0391804	Up	1	keratin 7	KRT7
KPNA4	0	2.09538	3.03614	1.25672	2.12941	0.0535944	Up	1	karyopherin alpha 4 (importin alpha 3)	KPNA4
SCARF2	0	2.44661	1.31826	2.6231	2.12932	0.0349439	Up	1	scavenger receptor class F, member 2	SCARF2
Ndufa7	0	2.1401	2.30589	1.91932	2.12177	0.00277963	Up	1	Mus musculus, clone IMAGE:6398163, mRNA	Ndufa7
DKC1	0	2.44049	2.51244	1.40894	2.12063	0.0270911	Up	1	dyskeratosis congenita 1, dyskerin	DKC1
ADSS	0	2.06261	2.89038	1.40311	2.1187	0.0388372	Up	1	adenylosuccinate synthase	ADSS
RGD1565403_predicted	0	2.73813	1.83275	1.76689	2.11259	0.0212848	Up	1	PREDICTED: similar to Nucleoside diphosphate kinase B (NDK B) (NDP kinase B) (P18) (predicted) (RGD1565403_predicted), mRNA [XM_576453]	RGD1565403_predicted
Larp1	0	2.55325	2.00455	1.77847	2.11209	0.0116558	Up	1	La ribonucleoprotein domain family, member 1	Larp1
Rpl29	0	2.85626	2.37708	1.0994	2.11091	0.0565423	Up	1	similar to ribosomal protein; predicted gene 6344; predicted gene 11449; predicted gene 13841; predicted gene 8210; hypothetical protein LOC675793; ribosomal protein L29; predicted gene 12704; predicted gene 7252; predicted gene 8965; predicted gene 13213; predicted gene 8580; predicted gene 15526; predicted gene 7934; predicted gene 5218; predicted gene 5561; predicted gene 8548; predicted gene …	Rpl29
HLX1	0	1.82318	2.6083	1.90048	2.11065	0.0137263	Up	1	H2.0-like homeobox	HLX1
RGD1561360_predicted	0	2.16875	2.02863	2.12683	2.10807	0.000386821	Up	1	similar to ribosomal protein L27a; similar to 60S ribosomal protein L27a; ribosomal protein L27a	RGD1561360_predicted
EPDR1	0	1.97728	1.89636	2.44923	2.10762	0.00662834	Up	1	ependymin related protein 1 (zebrafish)	EPDR1
RGD1565183_predicted	0	2.79048	1.87119	1.65274	2.10481	0.0263248	Up	1	PREDICTED: similar to ribosomal protein L28 (predicted) (RGD1565183_predicted), mRNA [XM_212890]	RGD1565183_predicted
KRTAP2-4	0	2.44954	1.59418	2.26472	2.10281	0.0149482	Up	1	keratin associated protein 2-1; keratin associated protein 2-4; keratin associated protein 2-3; similar to keratin associated protein 2-4; keratin associated protein 2-2	KRTAP2-4
LTBP1	0	2.72451	2.13172	1.45177	2.10267	0.0292474	Up	1	latent transforming growth factor beta binding protein 1	LTBP1
TMEM115	0	1.3599	3.16237	1.78192	2.10139	0.0609863	Up	1	transmembrane protein 115	TMEM115
Rgc32	0	2.37145	2.21864	1.70557	2.09855	0.00906427	Up	1	response gene to complement 32	Rgc32
OGT	0	2.49342	2.13703	1.65315	2.09453	0.0132416	Up	1	O-linked N-acetylglucosamine (GlcNAc) transferase (UDP-N-acetylglucosamine:polypeptide-N-acetylglucosaminyl transferase)	OGT
Hddc3	0	1.98171	2.13088	2.16289	2.09183	0.000709939	Up	1	HD domain containing 3	Hddc3
HD	0	1.87583	2.24516	2.14891	2.08997	0.00278519	Up	1	huntingtin	HD
Car2	0	2.10298	2.43935	1.72155	2.08796	0.00969646	Up	1	TL0AEA12YN16 mRNA sequence	Car2
PCGF5	0	1.96938	2.63345	1.65667	2.0865	0.0185012	Up	1	polycomb group ring finger 5	PCGF5
SLC4A3	0	2.1743	2.46158	1.59968	2.07852	0.0145333	Up	1	solute carrier family 4, anion exchanger, member 3	SLC4A3
Taf15	0	2.88904	2.41631	0.925383	2.07691	0.0724915	Up	1	TAF15 RNA polymerase II, TATA box binding protein (TBP)-associated factor	Taf15
RPS16	0	1.92153	2.72611	1.57446	2.07403	0.0260025	Up	1	ribosomal protein S16 pseudogene 1; ribosomal protein S16 pseudogene 10; ribosomal protein S16	RPS16
PURA	0	1.753	2.3455	2.10371	2.0674	0.00684126	Up	1	purine-rich element binding protein A	PURA
CUL3	0	1.61234	2.69717	1.89251	2.06734	0.0238505	Up	1	cullin 3	CUL3
GNAQ	0	2.21807	1.88903	2.09491	2.06734	0.00214835	Up	1	mRNA; cDNA DKFZp686D0521 (from clone DKFZp686D0521)	GNAQ
FARSB	0	2.14946	2.17546	1.86653	2.06381	0.00227594	Up	1	phenylalanyl-tRNA synthetase, beta subunit	FARSB
CTSA	0	1.77395	1.8936	2.50999	2.05918	0.012035	Up	1	cathepsin A	CTSA
DCTN6	0	2.24689	2.51389	1.41141	2.0574	0.0251001	Up	1	dynactin 6	DCTN6
LOC644937	0	2.16569	2.34792	1.65645	2.05669	0.00998898	Up	1	ribosomal protein L10; ribosomal protein L10 pseudogene 15; ribosomal protein L10 pseudogene 6; ribosomal protein L10 pseudogene 16; ribosomal protein L10 pseudogene 9	LOC644937
Igfbp3	0	2.54432	2.43781	1.17066	2.05093	0.0432663	Up	1	insulin-like growth factor binding protein 3	Igfbp3
HNRPLL	0	2.49057	2.52934	1.12849	2.04947	0.0470212	Up	1	heterogeneous nuclear ribonucleoprotein L-like	HNRPLL
Mettl11a	0	1.40296	2.39212	2.33432	2.04313	0.0237288	Up	1	TL0ACA41YB05 mRNA sequence	Mettl11a
Akr1b3	0	1.73112	1.01294	3.37947	2.04118	0.100342	Up	1	aldo-keto reductase family 1, member B3 (aldose reductase)	Akr1b3
Med19_predicted	0	2.30268	1.73974	2.08012	2.04085	0.00637076	Up	1	mediator complex subunit 19	Med19_predicted
AATF	0	1.9769	2.01535	2.09231	2.02819	0.000278122	Up	1	apoptosis antagonizing transcription factor	AATF
MRPL48	0	1.88753	2.51785	1.6638	2.02306	0.0155917	Up	1	mitochondrial ribosomal protein L48	MRPL48
DNTTIP1	0	2.30529	2.3102	1.44469	2.02006	0.0196619	Up	1	deoxynucleotidyltransferase, terminal, interacting protein 1	DNTTIP1
TTF-1	0	1.85688	2.25866	1.93946	2.01833	0.00367179	Up	1	NK2 homeobox 1	TTF-1
Btg3	0	2.08681	2.12828	1.83973	2.01827	0.00198022	Up	1	predicted gene 7334; B-cell translocation gene 3; similar to BTG3	Btg3
ZYX	0	2.26144	2.0196	1.77033	2.01712	0.00490248	Up	1	zyxin	ZYX
JAK1	0	2.92709	1.41036	1.70662	2.01469	0.0491945	Up	1	Janus kinase 1	JAK1
Ticam1	0	2.26939	2.36407	1.40841	2.01396	0.0220509	Up	1	toll-like receptor adaptor molecule 1	Ticam1
SPIN1	0	2.2853	2.35194	1.4029	2.01338	0.022298	Up	1	spindlin 1	SPIN1
CLDN14	0	2.69632	1.54537	1.78745	2.00972	0.0290851	Up	1	claudin 14	CLDN14
Pias1_predicted	0	1.57054	2.44918	2.00412	2.00795	0.0155624	Up	1	protein inhibitor of activated STAT, 1	Pias1_predicted
FTHL17	0	2.16062	1.71911	2.13318	2.0043	0.0050443	Up	1	ferritin, heavy polypeptide-like 17	FTHL17
ECGF1	0	2.49661	1.81541	1.68041	1.99748	0.0156513	Up	1	thymidine phosphorylase	ECGF1
Pdlim3	0	1.3599	2.55437	2.05664	1.9903	0.0289618	Up	1	PDZ and LIM domain 3	Pdlim3
SDAD1	0	2.32116	2.48823	1.14745	1.98561	0.0423197	Up	1	SDA1 domain containing 1	SDAD1
FUT7	0	2.42521	1.70322	1.82625	1.98489	0.0123922	Up	1	fucosyltransferase 7 (alpha (1,3) fucosyltransferase)	FUT7
Rab40b	0	2.37491	1.84516	1.7056	1.97523	0.0104798	Up	1	Rab40b, member RAS oncogene family	Rab40b
IRF7	0	1.54176	3.53561	0.845837	1.9744	0.133962	Up	1	interferon regulatory factor 7	IRF7
Saa1	0	1.89682	1.55903	2.46492	1.97359	0.0174687	Up	1	serum amyloid A 1	Saa1
SEPT2	0	2.13535	2.29703	1.47982	1.97073	0.0156847	Up	1	septin 2	SEPT2
EG625603	0	1.92573	2.47232	1.51178	1.96994	0.0193382	Up	1	predicted gene, EG625603, mRNA (cDNA clone IMAGE:2651405)	EG625603
COX6A2	0	2.10014	1.81259	1.99257	1.96843	0.00180438	Up	1	cytochrome c oxidase subunit VIa polypeptide 2	COX6A2
VAMP8	0	2.31154	1.63377	1.95376	1.96636	0.00976946	Up	1	vesicle-associated membrane protein 8 (endobrevin)	VAMP8
SLAMF1	0	2.54765	1.64394	1.7045	1.96536	0.0213199	Up	1	signaling lymphocytic activation molecule family member 1	SLAMF1
MDH2	0	1.64642	2.50173	1.73993	1.96269	0.0185407	Up	1	malate dehydrogenase 2, NAD (mitochondrial)	MDH2
GRAMD1B	0	1.94883	2.38802	1.5418	1.95955	0.0151852	Up	1	GRAM domain containing 1B	GRAMD1B
HSP90AB2P	0	2.24111	2.56446	1.07157	1.95905	0.0495725	Up	1	heat shock protein 90kDa alpha (cytosolic), class B member 2 (pseudogene)	HSP90AB2P
HIST1H2BO	0	1.95255	1.77521	2.14845	1.95874	0.00301059	Up	1	histone cluster 1, H2bo (HIST1H2BO), mRNA [NM_003527]	HIST1H2BO
Ublcp1	0	2.48195	1.56157	1.81645	1.95332	0.0191568	Up	1	ubiquitin-like domain containing CTD phosphatase 1 (Ublcp1), mRNA [NM_001014117]	Ublcp1
PC	0	2.03476	1.82705	1.95477	1.93886	0.000974533	Up	1	pyruvate carboxylase	PC
SOX8	0	1.93422	1.55983	2.3127	1.93559	0.0123775	Up	1	SRY (sex determining region Y)-box 8	SOX8
SH3RF1	0	1.72508	2.96014	1.11683	1.93401	0.0703969	Up	1	SH3 domain containing ring finger 1	SH3RF1
PDDC1	0	2.79464	1.65765	1.34974	1.93401	0.0479266	Up	1	cDNA clone IMAGE:9051930	PDDC1
Rora	0	2.10873	2.60365	1.07829	1.93022	0.050175	Up	1	RAR-related orphan receptor alpha	Rora
EIF2B5	0	1.60461	2.39319	1.79116	1.92965	0.0148501	Up	1	eukaryotic translation initiation factor 2B, subunit 5 epsilon, 82kDa	EIF2B5
Arf4	0	2.23149	2.536	1.02024	1.92924	0.0530553	Up	1	TL0ADA8YK14 mRNA sequence	Arf4
SLC25A29	0	2.13163	1.74526	1.90383	1.92691	0.00337947	Up	1	solute carrier family 25, member 29	SLC25A29
LARP7	0	2.02111	1.255	2.49158	1.92256	0.0333976	Up	1	La ribonucleoprotein domain family, member 7	LARP7
Gapvd1	0	1.45032	1.34598	2.96353	1.91995	0.0668137	Up	1	GTPase activating protein and VPS9 domains 1	Gapvd1
LOC668950	0	1.89571	2.61475	1.24919	1.91988	0.0397216	Up	1	PREDICTED: similar to 60S ribosomal protein L17 (L23) (Amino acid starvation-induced protein) (ASI) (LOC668950), mRNA [XM_001005073]	LOC668950
MT2A	0	2.18617	1.50588	2.06499	1.91901	0.0117022	Up	1	metallothionein 2A	MT2A
IGHV1-69	0	2.11908	1.06932	2.5668	1.9184	0.0496004	Up	1	immunoglobulin heavy chain variable region 194-72 mRNA, partial cds	IGHV1-69
SLC25A6	0	1.45737	2.28954	2.00484	1.91725	0.0158663	Up	1	solute carrier family 25 (mitochondrial carrier; adenine nucleotide translocator), member 6	SLC25A6
Stard10	0	2.36194	1.52982	1.85235	1.9147	0.0156291	Up	1	START domain containing 10	Stard10
ATP5J	0	1.60133	2.44702	1.69495	1.91443	0.0190013	Up	1	ATP synthase, H+ transporting, mitochondrial F0 complex, subunit F6	ATP5J
Rab2l	0	1.48727	3.05085	1.20433	1.91415	0.0794596	Up	1	RAB2, member RAS oncogene family-like (Rab2l), mRNA [NM_212547]	Rab2l
MAPKAPK5	0	2.39765	2.12753	1.20249	1.90923	0.0341448	Up	1	mitogen-activated protein kinase-activated protein kinase 5	MAPKAPK5
PRPS2	0	2.48447	2.06866	1.16782	1.90698	0.0390738	Up	1	phosphoribosyl pyrophosphate synthetase 2	PRPS2
HIST1H2BH	0	1.72088	1.84083	2.14052	1.90074	0.00428903	Up	1	histone cluster 1, H2bh	HIST1H2BH
FOXD3	0	2.24176	1.68227	1.7744	1.89948	0.00823011	Up	1	forkhead box D3	FOXD3
Rras_predicted	0	2.29734	1.848	1.54173	1.89569	0.0131142	Up	1	Harvey rat sarcoma virus oncogene, subgroup R	Rras_predicted
Ch25h	0	2.15285	1.79651	1.73464	1.89467	0.00469005	Up	1	cholesterol 25-hydroxylase	Ch25h
HERPUD1	0	1.49855	1.90774	2.27094	1.89241	0.0135984	Up	1	homocysteine-inducible, endoplasmic reticulum stress-inducible, ubiquitin-like domain member 1	HERPUD1
ATP1B3	0	2.04498	1.30185	2.32272	1.88985	0.0250285	Up	1	ATPase, Na+/K+ transporting, beta 3 polypeptide	ATP1B3
NGDN	0	2.096	2.13016	1.44073	1.88896	0.0137976	Up	1	neuroguidin, EIF4E binding protein	NGDN
KIAA0329	0	1.54621	1.68977	2.41386	1.88328	0.0197357	Up	1	tectonin beta-propeller repeat containing 2 (TECPR2), transcript variant 1, mRNA	KIAA0329
Mtf1	0	2.04002	1.77123	1.83476	1.882	0.00185324	Up	1	metal response element binding transcription factor 1	Mtf1
Spfh2_predicted	0	1.92694	2.21801	1.49745	1.8808	0.0121738	Up	1	ER lipid raft associated 2	Spfh2_predicted
ACSL5	0	2.1696	1.34763	2.12412	1.88045	0.0195184	Up	1	acyl-CoA synthetase long-chain family member 5	ACSL5
PTPN11	0	2.14546	1.95413	1.53721	1.87893	0.00900706	Up	1	protein tyrosine phosphatase, non-receptor type 11; similar to protein tyrosine phosphatase, non-receptor type 11	PTPN11
Atp6v1f	0	1.86936	1.69383	2.0598	1.87433	0.00316445	Up	1	predicted gene 9349; ATPase, H+ transporting, lysosomal V1 subunit F	Atp6v1f
LRP3	0	1.97181	2.08453	1.56407	1.87347	0.0070565	Up	1	low density lipoprotein receptor-related protein 3	LRP3
Atg3	0	1.38985	2.30969	1.90578	1.86844	0.019701	Up	1	autophagy-related 3 (yeast)	Atg3
LOC730850	0	1.79848	2.44711	1.35361	1.8664	0.0277197	Up	1	PREDICTED: similar to peptidylprolyl isomerase A isoform 1 (LOC730850), mRNA [XR_015255]	LOC730850
Sart1	0	1.71839	2.42378	1.45571	1.86596	0.0231677	Up	1	squamous cell carcinoma antigen recognized by T-cells 1	Sart1
FAM127A	0	1.97041	2.25037	1.3683	1.86303	0.0189615	Up	1	family with sequence similarity 127, member A (FAM127A), mRNA	FAM127A
METTL3	0	1.57233	2.07808	1.92524	1.85855	0.0064374	Up	1	methyltransferase like 3	METTL3
PPA1	0	1.46778	2.62188	1.4844	1.85802	0.0397714	Up	1	pyrophosphatase (inorganic) 1	PPA1
GPM6A	0	1.36332	2.78804	1.4067	1.85269	0.0582513	Up	1	glycoprotein m6a	GPM6A
NDRG3	0	1.80735	1.77335	1.97563	1.85211	0.00114684	Up	1	NDRG family member 3	NDRG3
GP9	0	1.96857	2.01036	1.57333	1.85075	0.00562085	Up	1	glycoprotein IX (platelet)	GP9
Rpl18	0	1.76118	2.08988	1.69561	1.84889	0.00432198	Up	1	predicted gene 11539; ribosomal protein L18	Rpl18
H2-Q8	0	1.60388	1.90749	2.03317	1.84818	0.00471217	Up	1	histocompatibility 2, Q region locus 1; histocompatibility 2, Q region locus 9; similar to H-2 class I histocompatibility antigen, L-D alpha chain precursor; histocompatibility 2, Q region locus 8; histocompatibility 2, Q region locus 2; similar to MHC class Ib antigen; histocompatibility 2, Q region locus 7; histocompatibility 2, Q region locus 6; hypothetical protein LOC100044307; similar to H-…	H2-Q8
FBLN1	0	2.26957	0.831156	2.44151	1.84741	0.0686398	Up	1	fibulin 1	FBLN1
RGD1311072	0	1.87417	1.85932	1.80404	1.84584	0.00013289	Up	1	similar to 2410001C21Rik protein (RGD1311072), mRNA	RGD1311072
CPNE1	0	2.01557	1.4083	2.11179	1.84522	0.0139689	Up	1	RNA binding motif protein 12; copine I	CPNE1
TMEM160	0	1.99165	1.8343	1.70871	1.84489	0.00196373	Up	1	transmembrane protein 160	TMEM160
H2-Gs10	0	2.13849	1.46615	1.92932	1.84465	0.0113923	Up	1	MHC class I like protein GS10	H2-Gs10
Oxsr1	0	1.38166	1.80446	2.34708	1.8444	0.0221733	Up	1	oxidative-stress responsive 1	Oxsr1
FAM91A2	0	1.83614	2.02516	1.67105	1.84411	0.00306175	Up	1	mRNA, chromosome 1 specific transcript KIAA0493	FAM91A2
Cd9	0	1.86982	2.30943	1.3481	1.84245	0.0219837	Up	1	CD9 antigen	Cd9
UBE2V1	0	2.24868	1.47855	1.79356	1.84026	0.0144255	Up	1	ubiquitin-conjugating enzyme E2 variant 1; ubiquitin-conjugating enzyme E2 variant 1 pseudogene 2; transmembrane protein 189; TMEM189-UBE2V1 readthrough transcript	UBE2V1
H19	0	1.75935	1.79481	1.9661	1.84008	0.00120205	Up	1	H19, imprinted maternally expressed untranslated mRNA, mRNA (cDNA clone IMAGE:3447859)	H19
UROD	0	1.88047	1.72236	1.91611	1.83965	0.0010476	Up	1	uroporphyrinogen decarboxylase	UROD
NDOR1	0	2.28889	1.37489	1.85178	1.83852	0.0199897	Up	1	NADPH dependent diflavin oxidoreductase 1	NDOR1
NCALD	0	1.92934	1.70241	1.88321	1.83832	0.00141793	Up	1	neurocalcin delta	NCALD
Uxt	0	1.739	1.69003	2.07114	1.83339	0.00423388	Up	1	predicted gene 5808; ubiquitously expressed transcript; predicted gene 8242	Uxt
TOB2	0	1.89328	1.98002	1.625	1.83277	0.00338059	Up	1	transducer of ERBB2, 2	TOB2
FGF17	0	2.25942	1.83005	1.4083	1.83259	0.0175048	Up	1	fibroblast growth factor 17	FGF17
CRTC1	0	2.19952	1.68269	1.60949	1.83057	0.0101549	Up	1	CREB regulated transcription coactivator 1	CRTC1
PCMTD1	0	2.61212	1.59691	1.27155	1.82686	0.0454871	Up	1	protein-L-isoaspartate (D-aspartate) O-methyltransferase domain containing 1	PCMTD1
SRI	0	2.39897	2.11816	0.94516	1.82076	0.0549331	Up	1	sorcin	SRI
C1orf122	0	1.59197	2.4153	1.44876	1.81867	0.0263175	Up	1	hypothetical protein ALAESM mRNA, complete cds	C1orf122
gec-3	0	1.29173	2.00013	2.1503	1.81405	0.020616	Up	1	quiescin Q6 sulfhydryl oxidase 1	gec-3
GPR182	0	1.07825	2.09046	2.2576	1.80877	0.0391002	Up	1	G protein-coupled receptor 182	GPR182
PGK2	0	1.6511	2.68353	1.08733	1.80732	0.0608869	Up	1	phosphoglycerate kinase 2	PGK2
PAQR7	0	2.16859	1.42822	1.81676	1.80452	0.0137714	Up	1	progestin and adipoQ receptor family member VII	PAQR7
Ftl1	0	1.74289	1.56384	2.1007	1.80248	0.00758175	Up	1	predicted gene 10116; ferritin light chain 2; similar to Ferritin light chain 1 (Ferritin L subunit 1); predicted gene 12164; ferritin light chain 1	Ftl1
TMED1	0	2.44539	1.79504	1.15696	1.79913	0.0401612	Up	1	transmembrane emp24 protein transport domain containing 1	TMED1
Cutl1	0	1.3341	2.51785	1.54264	1.7982	0.0387838	Up	1	cut-like homeobox 1	Cutl1
EIF4E	0	2.06111	0.969592	2.36314	1.79795	0.0511572	Up	1	eukaryotic translation initiation factor 4E; similar to hCG1777996; similar to eukaryotic translation initiation factor 4E	EIF4E
STK11	0	2.29355	1.38789	1.71165	1.7977	0.0210473	Up	1	serine/threonine kinase 11	STK11
ARAF	0	2.07039	1.45895	1.86274	1.79736	0.00981761	Up	1	v-raf murine sarcoma 3611 viral oncogene homolog	ARAF
Bmpr2	0	0.843274	2.0493	2.48551	1.79269	0.0675852	Up	1	bone morphogenic protein receptor, type II (serine/threonine kinase)	Bmpr2
Arfgef1	0	2.30643	2.01514	1.04119	1.78759	0.0428757	Up	1	TL0ABA49YH20 mRNA sequence	Arfgef1
ZNF580	0	2.00712	1.31907	2.02944	1.78521	0.0166272	Up	1	zinc finger protein 580	ZNF580
Zfp644	0	1.48278	1.97968	1.89109	1.78452	0.00727018	Up	1	zinc finger protein 644	Zfp644
TBC1D17	0	1.85444	1.20274	2.29517	1.78412	0.0301841	Up	1	TBC1 domain family, member 17	TBC1D17
SYNGR1	0	2.40492	1.63915	1.30624	1.78344	0.031711	Up	1	synaptogyrin 1	SYNGR1
GCHFR	0	1.37713	1.9913	1.97537	1.78127	0.0126274	Up	1	GTP cyclohydrolase I feedback regulator	GCHFR
PAK2	0	2.09493	1.5514	1.69434	1.78023	0.00826353	Up	1	p21 protein (Cdc42/Rac)-activated kinase 2	PAK2
Rps29	0	1.89629	2.07417	1.35845	1.7763	0.0143699	Up	1	predicted gene 7079; predicted gene 7618; predicted gene 10126; predicted gene 10059; predicted gene 5735; similar to 40S ribosomal protein S29; predicted gene 2581; predicted gene 6134; ribosomal protein S29; predicted gene 14303	Rps29
UQCRC1	0	2.36614	1.87549	1.08726	1.7763	0.04129	Up	1	ubiquinol-cytochrome c reductase core protein I	UQCRC1
SLC25A28	0	1.9625	1.79134	1.57396	1.77594	0.00399171	Up	1	solute carrier family 25, member 28	SLC25A28
Pon2	0	1.63838	2.03969	1.64107	1.77305	0.00562197	Up	1	paraoxonase 2	Pon2
TMEM16K	0	1.46309	2.08279	1.77192	1.7726	0.0100408	Up	1	anoctamin 10	TMEM16K
Cuta	0	2.02774	2.28201	1.00784	1.77253	0.0449994	Up	1	cutA divalent cation tolerance homolog (E. coli)	Cuta
Nipsnap1	0	1.90224	1.96666	1.44642	1.77177	0.00845121	Up	1	4-nitrophenylphosphatase domain and non-neuronal SNAP25-like protein homolog 1 (C. elegans)	Nipsnap1
Ctsl	0	1.71453	1.74476	1.85574	1.77168	0.000585158	Up	1	cathepsin L (Ctsl), mRNA [NM_013156]	Ctsl
Afg3l1	0	1.45233	2.10924	1.74101	1.76753	0.0113747	Up	1	AFG3(ATPase family gene 3)-like 1 (yeast)	Afg3l1
LOC501546	0	2.21952	1.99916	1.07957	1.76608	0.036902	Up	1	hypothetical protein LOC501546	LOC501546
BC005624	0	1.50106	2.10955	1.67991	1.76351	0.0103363	Up	1	visual cortex cDNA, RIKEN full-length enriched library, clone:K230302K02 product:Similar to hepatocellular carcinoma-associated antigen 59, full insert sequence	BC005624
PBRM1	0	1.52645	1.64929	2.10938	1.76171	0.00999506	Up	1	polybromo 1	PBRM1
MOCOS	0	1.76193	2.1136	1.40934	1.76162	0.0130846	Up	1	molybdenum cofactor sulfurase	MOCOS
C14orf153	0	2.0558	2.15985	1.06449	1.76005	0.037203	Up	1	chromosome 14 open reading frame 153	C14orf153
ATRN	0	1.66802	2.04646	1.56506	1.75985	0.00683428	Up	1	attractin	ATRN
B3gat2	0	2.00992	1.66506	1.5932	1.75606	0.0053279	Up	1	beta-1,3-glucuronyltransferase 2 (glucuronosyltransferase S)	B3gat2
YARS	0	1.6407	1.80688	1.81631	1.75463	0.00104964	Up	1	tyrosyl-tRNA synthetase	YARS
LOC680546	0	2.51631	1.11019	1.6184	1.7483	0.0510962	Up	1	PREDICTED: similar to 40S ribosomal protein S7 (S8) (LOC680546), miscRNA	LOC680546
OR1B1	0	2.24202	1.5086	1.4911	1.74724	0.0194617	Up	1	olfactory receptor, family 1, subfamily B, member 1	OR1B1
C4orf8	0	2.59356	1.23883	1.40826	1.74688	0.0547048	Up	1	mRNA, complete cds, clone:RES4-22B	C4orf8
CASP6	0	1.5397	2.18667	1.51053	1.74563	0.0155991	Up	1	caspase 6, apoptosis-related cysteine peptidase	CASP6
1700014B07Rik	0	2.74358	1.17866	1.30774	1.74333	0.0737069	Up	1	adult male testis cDNA, RIKEN full-length enriched library, clone:1700014B07 product:hypothetical protein, full insert sequence	1700014B07Rik
Ift20	0	1.88967	1.81317	1.52442	1.74242	0.00406356	Up	1	intraflagellar transport 20 homolog (Chlamydomonas)	Ift20
Eif4a2	0	2.10421	1.73514	1.37661	1.73865	0.01426	Up	1	eukaryotic translation initiation factor 4A2	Eif4a2
Olr1654_predicted	0	2.12435	0.99049	2.09733	1.73739	0.0432757	Up	1	olfactory receptor 1654	Olr1654_predicted
Mmp24	0	1.57323	1.8986	1.73592	1.73592	0.0029258	Up	1	matrix metallopeptidase 24 (Mmp24), mRNA [NM_031757]	Mmp24
Adrbk1	0	1.75121	2.51122	0.939458	1.73396	0.0622133	Up	1	adrenergic receptor kinase, beta 1	Adrbk1
KRTAP12-4	0	2.52702	1.59655	1.07609	1.73322	0.0550411	Up	1	keratin associated protein 12-4	KRTAP12-4
Hadhb	0	2.03283	1.66403	1.50263	1.73317	0.00809195	Up	1	hydroxyacyl-Coenzyme A dehydrogenase/3-ketoacyl-Coenzyme A thiolase/enoyl-Coenzyme A hydratase (trifunctional protein), beta subunit	Hadhb
RAB11B	0	1.35242	1.88827	1.95495	1.73188	0.0119255	Up	1	RAB11B, member RAS oncogene family	RAB11B
NRL	0	1.58119	1.05955	2.54129	1.72734	0.057655	Up	1	NRL mRNA for neural retina-specific leucine zipper protein, complete cds, clone: HP06819-RBdS156L24	NRL
LOC433941	0	2.06505	1.68259	1.43131	1.72632	0.0112058	Up	1	similar to ribosomal protein; predicted gene 6344; predicted gene 11449; predicted gene 13841; predicted gene 8210; hypothetical protein LOC675793; ribosomal protein L29; predicted gene 12704; predicted gene 7252; predicted gene 8965; predicted gene 13213; predicted gene 8580; predicted gene 15526; predicted gene 7934; predicted gene 5218; predicted gene 5561; predicted gene 8548; predicted gene …	LOC433941
PEX11G	0	2.01707	1.46385	1.69107	1.724	0.00855478	Up	1	peroxisomal biogenesis factor 11 gamma	PEX11G
RPL37A	0	2.20827	1.86381	1.09894	1.72367	0.0343041	Up	1	ribosomal protein L37a	RPL37A
DGKA	0	2.27521	1.62071	1.27405	1.72332	0.0277939	Up	1	diacylglycerol kinase, alpha 80kDa	DGKA
ACTR3	0	2.01171	1.77039	1.37937	1.72049	0.0112964	Up	1	ARP3 actin-related protein 3 homolog (yeast)	ACTR3
FSD1	0	2.17132	1.11331	1.87664	1.72042	0.0319887	Up	1	fibronectin type III and SPRY domain containing 1	FSD1
Atp6ap2	0	1.83788	1.99156	1.32006	1.7165	0.0137307	Up	1	ATPase, H+ transporting, lysosomal accessory protein 2	Atp6ap2
TNFAIP8L2	0	1.65624	1.24605	2.2144	1.70556	0.0260086	Up	1	TNFIP-iso mRNA, complete cds	TNFAIP8L2
Dnajc17	0	1.43425	2.3111	1.36509	1.70348	0.0305003	Up	1	DnaJ (Hsp40) homolog, subfamily C, member 17; predicted gene 6257	Dnajc17
Rpl36	0	1.78434	2.23685	1.08918	1.70345	0.0363333	Up	1	TL0ADA22YM23 mRNA sequence	Rpl36
PHF15	0	1.65939	1.61761	1.83319	1.7034	0.00149369	Up	1	cDNA FLJ42366 fis, clone UTERU2027941	PHF15
NDUFA11	0	2.23488	1.32006	1.5534	1.70278	0.0250257	Up	1	NADH dehydrogenase (ubiquinone) 1 alpha subcomplex, 11, 14.7kDa	NDUFA11
TECR	0	1.54895	1.86643	1.69073	1.70204	0.00288868	Up	1	glycoprotein, synaptic 2	TECR
G10	0	1.66985	2.52713	0.905209	1.70073	0.0682108	Up	1	maternal G10 transcript (G10), mRNA [NM_053556]	G10
Ttyh1	0	2.19227	1.41319	1.49633	1.7006	0.0204565	Up	1	tweety homolog 1 (Drosophila)	Ttyh1
Pabpc1	0	2.06924	1.46356	1.56871	1.7005	0.0118312	Up	1	poly(A) binding protein, cytoplasmic 1	Pabpc1
LMO7	0	2.08539	1.70697	1.30203	1.69813	0.0172693	Up	1	LIM domain 7	LMO7
KLHL15	0	1.76274	2.17111	1.15606	1.69664	0.0289025	Up	1	kelch-like 15 (Drosophila)	KLHL15
Igha_mapped	0	2.5652	0.829137	1.69481	1.69638	0.0772931	Up	1	immunoglobulin heavy chain, alpha, mRNA (cDNA clone IMAGE:7379450)	Igha_mapped
Cib1	0	1.79209	1.21852	2.07351	1.6947	0.0213207	Up	1	calcium and integrin binding 1 (calmyrin)	Cib1
Mrps33	0	1.40357	2.36404	1.31035	1.69266	0.0373773	Up	1	mitochondrial ribosomal protein S33; predicted gene 12540	Mrps33
SMURF2	0	1.66656	1.76391	1.63404	1.68817	0.000533559	Up	1	SMAD specific E3 ubiquitin protein ligase 2	SMURF2
Timp1	0	1.99658	1.12307	1.94355	1.68773	0.02696	Up	1	tissue inhibitor of metalloproteinase 1	Timp1
C7orf50	0	1.26743	2.01828	1.77124	1.68565	0.0167622	Up	1	FP15621 mRNA, complete cds	C7orf50
Cyln2	0	2.23686	1.31854	1.50096	1.68545	0.0266139	Up	1	CAP-GLY domain containing linker protein 2	Cyln2
Igh	0	2.35076	1.58467	1.12003	1.68515	0.0424771	Up	1	predicted gene 5353; immunoglobulin heavy chain (J558 family); similar to Ig heavy chain V region 108A precursor; similar to Ig heavy chain V-I region V35 precursor; predicted gene 900; immunoglobulin heavy chain complex; similar to Ig H-chain V-JH1-region; immunoglobulin heavy variable V1-31; immunoglobulin heavy chain 2 (serum IgA)	Igh
Uchl1	0	1.06624	2.44646	1.53434	1.68235	0.053423	Up	1	ubiquitin carboxy-terminal hydrolase L1	Uchl1
IGF2R	0	1.61641	1.71502	1.71408	1.68184	0.000381009	Up	1	insulin-like growth factor 2 receptor	IGF2R
RT1-CE1	0	1.95852	1.98154	1.10378	1.68128	0.0282695	Up	1	RT1 class I, CE1; RT1 class I, CE12; similar to RT1 class I, CE1	RT1-CE1
KIF3B	0	1.75046	2.21503	1.06643	1.67731	0.0373869	Up	1	kinesin family member 3B	KIF3B
TBC1D2	0	1.83174	1.25219	1.94763	1.67719	0.0160777	Up	1	TBC1 domain family, member 2	TBC1D2
SFRS11	0	1.90332	1.38857	1.73036	1.67408	0.00803839	Up	1	splicing factor, arginine/serine-rich 11	SFRS11
FEM1B	0	1.95427	2.07563	0.988252	1.67272	0.0398191	Up	1	fem-1 homolog b (C. elegans)	FEM1B
C13orf33	0	2.75582	1.05233	1.2088	1.67232	0.0914416	Up	1	mRNA; cDNA DKFZp686E1619 (from clone DKFZp686E1619)	C13orf33
LOC631366	0	1.83705	1.35337	1.82602	1.67215	0.0089813	Up	1	PREDICTED: similar to Glyceraldehyde-3-phosphate dehydrogenase (GAPDH) (LOC631366), mRNA [XM_905147]	LOC631366
B3GAT3	0	1.95381	2.13949	0.919558	1.67096	0.047851	Up	1	beta-1,3-glucuronyltransferase 3 (glucuronosyltransferase I)	B3GAT3
SOD1	0	1.67516	2.47329	0.863006	1.67048	0.0694545	Up	1	superoxide dismutase 1, soluble	SOD1
Ptgds	0	1.37966	2.49174	1.13893	1.67011	0.0569651	Up	1	prostaglandin D2 synthase (brain)	Ptgds
CD164	0	1.98269	1.66701	1.35255	1.66742	0.0116847	Up	1	CD164 molecule, sialomucin	CD164
Derl3	0	1.942	0.619556	2.43549	1.66568	0.0915291	Up	1	Der1-like domain family, member 3	Derl3
MT1A	0	1.87099	1.39239	1.72755	1.66364	0.00720333	Up	1	metallothionein 1A	MT1A
BCR	0	1.68634	1.96243	1.33886	1.66254	0.011552	Up	1	F-box protein Fbw3 (FBW3) mRNA, complete cds	BCR
ABCA1	0	1.94011	0.897696	2.14373	1.66051	0.0499737	Up	1	ATP-binding cassette, sub-family A (ABC1), member 1	ABCA1
AP2A1	0	1.62313	1.41675	1.94165	1.66051	0.00835143	Up	1	adaptor-related protein complex 2, alpha 1 subunit	AP2A1
SMPD1	0	1.48254	1.23912	2.25908	1.66025	0.0326327	Up	1	sphingomyelin phosphodiesterase 1, acid lysosomal	SMPD1
BAT5	0	0.968347	2.25241	1.75964	1.66013	0.0471998	Up	1	HLA-B associated transcript 5	BAT5
HO2	0	1.53914	1.59495	1.84436	1.65948	0.00317607	Up	1	heme oxygenase (decycling) 2	HO2
MANB	0	2.04499	1.00498	1.92748	1.65915	0.0371008	Up	1	lysosomal alpha-mannosidase (MANB) mRNA, MANB-R227W allele, complete cds	MANB
Prpf40a	0	2.19878	1.42419	1.35356	1.65884	0.0256164	Up	1	PRP40 pre-mRNA processing factor 40 homolog A (yeast)	Prpf40a
EZR	0	1.47437	1.61096	1.88903	1.65812	0.0053781	Up	1	hypothetical protein LOC100129652; ezrin	EZR
SFT2D1	0	1.57637	1.53592	1.86129	1.65786	0.0037884	Up	1	SFT2 domain containing 1	SFT2D1
PREP	0	2.19967	0.921505	1.84841	1.65653	0.049064	Up	1	prolyl endopeptidase	PREP
1110008F13Rik	0	1.25556	1.75455	1.95115	1.65375	0.0152879	Up	1	RIKEN cDNA 1110008F13 gene	1110008F13Rik
COASY	0	1.26279	2.05031	1.6461	1.65307	0.0183749	Up	1	Coenzyme A synthase	COASY
ZNF342	0	1.56441	1.44469	1.95007	1.65305	0.00839558	Up	1	zinc finger protein 296	ZNF342
SNRPD2	0	1.75325	1.54763	1.65466	1.65185	0.00128159	Up	1	small nuclear ribonucleoprotein D2 polypeptide 16.5kDa; similar to hCG2040270	SNRPD2
PAIP2	0	1.89142	1.79047	1.27288	1.65159	0.0131695	Up	1	poly(A) binding protein interacting protein 2	PAIP2
WIPI2	0	1.71933	1.77036	1.46009	1.64992	0.00336724	Up	1	WD repeat domain, phosphoinositide interacting 2, mRNA (cDNA clone MGC:11167 IMAGE:3842487), complete cds	WIPI2
Akr7a5	0	1.41892	2.14372	1.38618	1.64961	0.021751	Up	1	aldo-keto reductase family 7, member A5 (aflatoxin aldehyde reductase)	Akr7a5
SETD1A	0	1.88784	1.92339	1.13284	1.64803	0.0235899	Up	1	SET domain containing 1A	SETD1A
SH2D5	0	2.23596	1.12608	1.58058	1.64754	0.0361683	Up	1	cDNA FLJ41847 fis, clone NT2RI3003362	SH2D5
Nmt2	0	1.34269	2.40674	1.18597	1.64513	0.0502718	Up	1	N-myristoyltransferase 2	Nmt2
SKIV2L	0	1.51475	1.55228	1.8533	1.64011	0.00423247	Up	1	superkiller viralicidic activity 2-like (S. cerevisiae)	SKIV2L
SPARCL1	0	1.82259	2.13063	0.963514	1.63891	0.0424974	Up	1	SPARC-like 1 (hevin)	SPARCL1
Tcf4	0	1.55582	2.08345	1.2746	1.63795	0.0202706	Up	1	TL0AEA65YN22 mRNA sequence	Tcf4
GLAST	0	2.40762	0.784725	1.71851	1.63695	0.07352	Up	1	solute carrier family 1 (glial high affinity glutamate transporter), member 3	GLAST
Runx3	0	1.79912	1.88991	1.22043	1.63649	0.0160468	Up	1	runt related transcription factor 3	Runx3
GFRA2	0	2.22899	1.39517	1.28427	1.63614	0.03166	Up	1	similar to GDNF family receptor alpha 2; GDNF family receptor alpha 2	GFRA2
MBD3	0	1.47493	1.76922	1.66382	1.63599	0.00275302	Up	1	methyl-CpG binding domain protein 3	MBD3
Cox4i1	0	1.89762	1.49449	1.51072	1.63428	0.00645284	Up	1	cytochrome c oxidase subunit IV isoform 1	Cox4i1
MLL3	0	1.83149	1.46474	1.60059	1.63227	0.00425432	Up	1	myeloid/lymphoid or mixed-lineage leukemia 3 (MLL3), transcript variant 2, mRNA [NM_170606]	MLL3
Lmod1_predicted	0	0.924861	2.7656	1.20609	1.63218	0.104177	Up	1	leiomodin 1 (smooth muscle)	Lmod1_predicted
ADH5	0	1.14698	2.26546	1.46997	1.62747	0.0392333	Up	1	alcohol dehydrogenase 5 (class III), chi polypeptide, pseudogene 4; alcohol dehydrogenase 5 (class III), chi polypeptide	ADH5
KCMF1	0	1.96837	1.57041	1.34315	1.62731	0.0123706	Up	1	potassium channel modulatory factor 1	KCMF1
FCHSD2	0	2.0785	1.70669	1.09119	1.62546	0.0299998	Up	1	mRNA; cDNA DKFZp434L127 (from clone DKFZp434L127)	FCHSD2
CPT2	0	1.58304	1.52782	1.76158	1.62414	0.00188595	Up	1	carnitine palmitoyltransferase 2	CPT2
Nfs1	0	2.08148	1.44553	1.34242	1.62314	0.0196554	Up	1	NFS1 nitrogen fixation 1 homolog (S. cerevisiae)	Nfs1
Saps1	0	1.49715	2.07497	1.29529	1.62247	0.0201307	Up	1	SAPS domain family, member 1 (Saps1), mRNA	Saps1
CKAP2	0	2.17481	0.621929	2.06994	1.62222	0.0836083	Up	1	IGL mRNA for immunoglobulin lambda light chain, partial cds, clone: F008-024L	CKAP2
FAM49B	0	1.58412	1.33983	1.94198	1.62198	0.0114178	Up	1	cDNA FLJ11197 fis, clone PLACE1007690	FAM49B
PLS3	0	1.02308	2.47054	1.3702	1.62128	0.0654412	Up	1	plastin 3 (T isoform)	PLS3
YY1	0	1.19746	1.71235	1.94254	1.61745	0.0180834	Up	1	cDNA clone IMAGE:4797512	YY1
CALCOCO1	0	2.09295	1.55033	1.20628	1.61652	0.0245801	Up	1	calcium binding and coiled-coil domain 1	CALCOCO1
PDCD6IP	0	1.67322	1.44314	1.72547	1.61394	0.0028706	Up	1	programmed cell death 6 interacting protein	PDCD6IP
Sft2d2	0	1.04519	2.50202	1.29326	1.61349	0.0697747	Up	1	SFT2 domain containing 2	Sft2d2
RGD1560815_predicted	0	1.8726	1.3469	1.61881	1.61277	0.00874908	Up	1	PREDICTED: similar to acidic ribosomal phosphoprotein P1 (predicted) (RGD1560815_predicted), mRNA [XM_225924]	RGD1560815_predicted
DKFZp686D0972	0	1.57405	1.6926	1.56917	1.61194	0.000631422	Up	1	actin, beta-like 2	DKFZp686D0972
Ggps1	0	1.53075	1.78701	1.51209	1.60995	0.00301946	Up	1	geranylgeranyl diphosphate synthase 1; similar to Ggps1 protein; predicted gene 5630	Ggps1
Gsn	0	0.996164	2.4632	1.36245	1.60727	0.0677034	Up	1	TL0ACA84YF03 mRNA sequence	Gsn
MED24	0	1.8625	1.26303	1.69504	1.60686	0.0121149	Up	1	mediator complex subunit 24	MED24
IGSF6	0	1.79748	1.16275	1.8594	1.60655	0.0186329	Up	1	immunoglobulin superfamily, member 6	IGSF6
HLA-H	0	1.70281	1.34231	1.76866	1.60459	0.00677014	Up	1	major histocompatibility complex, class I, H (pseudogene)	HLA-H
Aig1	0	1.38076	2.15277	1.27882	1.60411	0.0283256	Up	1	androgen-induced 1	Aig1
Epb4.1	0	1.93221	1.55486	1.3236	1.60356	0.0119895	Up	1	erythrocyte protein band 4.1	Epb4.1
HIST2H4B	0	1.45042	2.22284	1.1355	1.60292	0.0383493	Up	1	histone cluster 1, H4l; histone cluster 1, H4k; histone cluster 4, H4; histone cluster 1, H4h; histone cluster 1, H4j; histone cluster 1, H4i; histone cluster 1, H4d; histone cluster 1, H4c; histone cluster 1, H4f; histone cluster 1, H4e; histone cluster 1, H4b; histone cluster 1, H4a; histone cluster 2, H4a; histone cluster 2, H4b	HIST2H4B
Ctsf	0	1.43917	2.0559	1.31349	1.60285	0.0199072	Up	1	cathepsin F	Ctsf
Gcdh	0	0.992291	2.15433	1.65889	1.60184	0.0414542	Up	1	glutaryl-Coenzyme A dehydrogenase	Gcdh
EXOSC7	0	1.69997	1.44673	1.65804	1.60158	0.00238003	Up	1	exosome component 7	EXOSC7
GPC3	0	1.1917	1.50599	2.10657	1.60142	0.026958	Up	1	glypican 3	GPC3
LOC680021	0	1.6644	1.62585	1.51349	1.60125	0.000801288	Up	1	PREDICTED: similar to glyoxylate reductase/hydroxypyruvate reductase (LOC680021), mRNA [XM_001055358]	LOC680021
SEC61A1	0	1.7544	1.85271	1.19435	1.60049	0.0160415	Up	1	Sec61 alpha 1 subunit (S. cerevisiae)	SEC61A1
Hla-dma	0	1.57289	1.40833	1.81822	1.59981	0.00549808	Up	1	major histocompatibility complex, class II, DM alpha	Hla-dma
Rbaf600	0	1.54387	1.54063	1.70803	1.59751	0.00119045	Up	1	ZUBR1	Rbaf600
LOC440461	0	1.39884	1.57766	1.8152	1.59723	0.00564069	Up	1	SH3 domain containing 20 pseudogene, mRNA (cDNA clone IMAGE:6304510)	LOC440461
FAM38A	0	1.46808	2.27085	1.05167	1.59687	0.0466971	Up	1	family with sequence similarity 38, member A	FAM38A
LOC100039518	0	1.45419	1.36276	1.9669	1.59462	0.0136171	Up	1	adult inner ear cDNA, RIKEN full-length enriched library, clone:F930107B16 product:unclassifiable, full insert sequence	LOC100039518
Anxa5	0	1.26036	2.01876	1.5018	1.59364	0.0191638	Up	1	annexin A5	Anxa5
CCL27	0	1.22546	1.74567	1.80777	1.59297	0.0132016	Up	1	cDNA clone IMAGE:5295866	CCL27
C12orf44	0	1.18694	2.40424	1.18665	1.59261	0.0591765	Up	1	chromosome 12 open reading frame 44	C12orf44
LMAN1	0	2.35855	1.2505	1.16872	1.59259	0.0534189	Up	1	lectin, mannose-binding, 1	LMAN1
Sat2_predicted	0	1.57158	1.86285	1.34	1.59148	0.00891494	Up	1	spermidine/spermine N1-acetyltransferase family member 2	Sat2_predicted
Lrrc21	0	1.76373	1.46746	1.54272	1.5913	0.00311872	Up	1	leucine-rich repeat, immunoglobulin-like and transmembrane domains 1	Lrrc21
Ppgb	0	1.71729	1.31172	1.74384	1.59095	0.00762383	Up	1	protective protein for beta-galactosidase	Ppgb
RPS4Y1	0	2.03774	1.89675	0.835911	1.59013	0.0524633	Up	1	ribosomal protein S4, Y-linked 1	RPS4Y1
NPR2	0	1.66742	2.11915	0.975378	1.58732	0.0412393	Up	1	natriuretic peptide receptor B/guanylate cyclase B (atrionatriuretic peptide receptor B)	NPR2
MR1	0	1.87971	2.11975	0.75971	1.58639	0.0632244	Up	1	major histocompatibility complex, class I-related (MR1), mRNA [NM_001531]	MR1
CNBP	0	1.89858	1.98019	0.878058	1.58561	0.046547	Up	1	CCHC-type zinc finger, nucleic acid binding protein	CNBP
INTS10	0	1.57121	1.51785	1.65411	1.58106	0.000626055	Up	1	integrator complex subunit 10	INTS10
PCDHGC3	0	2.16179	1.73763	0.841226	1.58021	0.0556921	Up	1	protocadherin gamma subfamily A, 8	PCDHGC3
RNF222	0	1.71534	1.84783	1.17401	1.57906	0.0166148	Up	1	ring finger protein 222	RNF222
Pex6	0	1.64544	1.35746	1.73406	1.57899	0.00515376	Up	1	peroxisomal biogenesis factor 6	Pex6
MGC156832	0	1.6747	1.82252	1.2391	1.57877	0.0121002	Up	1	BTB (POZ) domain containing 6, mRNA (cDNA clone MGC:156832 IMAGE:7365801), complete cds	MGC156832
Hnrph2	0	1.34626	2.04576	1.33698	1.57633	0.0214834	Up	1	heterogeneous nuclear ribonucleoprotein H2	Hnrph2
CD81	0	1.05596	2.53071	1.13922	1.5753	0.0811645	Up	1	CD81 molecule	CD81
Tgm1	0	1.91839	1.39755	1.40882	1.57492	0.0116539	Up	1	transglutaminase 1, K polypeptide	Tgm1
ZNF217	0	1.64999	1.61668	1.45632	1.57433	0.00144588	Up	1	zinc finger protein 217	ZNF217
URP2	0	1.56775	1.40134	1.75151	1.57353	0.00412339	Up	1	fermitin family homolog 3 (Drosophila)	URP2
CDK2AP2	0	1.27321	1.55546	1.89031	1.57299	0.0126155	Up	1	full open reading frame cDNA clone RZPDo834C0336D for gene DOC-1R, tumor suppressor deleted in oral cancer-related 1; complete cds, without stopcodon	CDK2AP2
Ptgs1	0	0.899762	2.25099	1.56319	1.57131	0.0564432	Up	1	prostaglandin-endoperoxide synthase 1	Ptgs1
KDELR2	0	1.13281	1.71871	1.85925	1.57026	0.0194688	Up	1	KDEL (Lys-Asp-Glu-Leu) endoplasmic reticulum protein retention receptor 2	KDELR2
Tmc1	0	2.25634	1.06329	1.38003	1.56655	0.0481634	Up	1	transmembrane channel-like gene family 1	Tmc1
RGD1564883_predicted	0	1.92167	0.797371	1.97893	1.56599	0.0554222	Up	1	PREDICTED: similar to 60S ribosomal protein L12 (predicted) (RGD1564883_predicted), mRNA [XM_231785]	RGD1564883_predicted
Rpl38	0	1.77376	1.51563	1.39721	1.5622	0.00503398	Up	1	similar to ribosomal protein L38; ribosomal protein L38; ribosomal protein L38, pseudogene 1; ribosomal protein L38, pseudogene 2; ribosomal protein L38, pseudogene 3; similar to 60S ribosomal protein L38	Rpl38
BAX	0	1.3287	1.50535	1.84974	1.56126	0.00946829	Up	1	BCL2-associated X protein	BAX
Tmem14a	0	1.03003	2.30884	1.3432	1.56069	0.0557891	Up	1	transmembrane protein 14A	Tmem14a
Dctn3	0	1.24624	1.53696	1.89675	1.55998	0.0142557	Up	1	TL0ADA27YB19 mRNA sequence	Dctn3
KLK1	0	1.35842	1.23904	2.08211	1.55986	0.0273595	Up	1	kallikrein 1, renal/pancreas/salivary (KLK1), mRNA [NM_002257]	KLK1
ATP6V1D	0	1.7291	1.29622	1.63759	1.5543	0.00711476	Up	1	ATPase, H+ transporting, lysosomal 34kDa, V1 subunit D	ATP6V1D
C6orf106	0	1.55159	1.65583	1.45507	1.55416	0.0013912	Up	1	clone 23781 mRNA sequence	C6orf106
Thrap3	0	0.952262	1.81673	1.8882	1.5524	0.035572	Up	1	thyroid hormone receptor associated protein 3; predicted gene 5898	Thrap3
KLHDC7A	0	1.46632	0.919978	2.26954	1.55194	0.0582954	Up	1	kelch domain containing 7A	KLHDC7A
OCEL1	0	1.49037	1.85719	1.30285	1.55014	0.0108414	Up	1	occludin/ELL domain containing 1 (OCEL1), mRNA	OCEL1
MGC71993	0	1.85959	1.76739	1.02246	1.54981	0.028059	Up	1	ribonuclease, RNase K	MGC71993
THEG	0	1.96542	1.28903	1.39197	1.54881	0.0179418	Up	1	Theg homolog (mouse)	THEG
RHOQ	0	2.36621	1.0821	1.19751	1.54861	0.0634978	Up	1	ras homolog gene family, member Q; similar to small GTP binding protein TC10	RHOQ
Il1b	0	1.01217	1.72421	1.90686	1.54775	0.0297329	Up	1	interleukin 1 beta (Il1b), mRNA	Il1b
EIF1AX	0	1.24548	2.28794	1.1042	1.54587	0.0537002	Up	1	eukaryotic translation initiation factor 1A, X-linked	EIF1AX
RASSF7	0	1.09605	1.79853	1.74046	1.54501	0.0205824	Up	1	Ras association (RalGDS/AF-6) domain family (N-terminal) member 7	RASSF7
CCDC102A	0	1.2965	2.25133	1.08602	1.54462	0.0498395	Up	1	coiled-coil domain containing 102A, mRNA (cDNA clone IMAGE:3626861), partial cds	CCDC102A
VCP	0	1.22941	1.78946	1.5976	1.53882	0.0112185	Up	1	valosin-containing protein	VCP
P2ry1	0	1.57469	1.77061	1.26445	1.53659	0.00910122	Up	1	purinergic receptor P2Y, G-protein coupled, 1	P2ry1
EIF3E	0	1.46936	1.68004	1.45426	1.53455	0.00225363	Up	1	eukaryotic translation initiation factor 3, subunit E	EIF3E
ACP6	0	1.52725	1.47364	1.5999	1.53359	0.00056671	Up	1	acid phosphatase 6, lysophosphatidic	ACP6
RABAC1	0	1.31991	1.47068	1.80749	1.53269	0.00870334	Up	1	Rab acceptor 1 (prenylated)	RABAC1
SNRPG	0	2.03722	1.20898	1.35039	1.5322	0.0267571	Up	1	hypothetical protein LOC100132425; similar to small nuclear ribonucleoprotein polypeptide G; small nuclear ribonucleoprotein polypeptide G; small nuclear ribonucleoprotein G-like protein	SNRPG
PPP1R7	0	1.88679	1.34715	1.35547	1.5298	0.0133717	Up	1	protein phosphatase 1, regulatory (inhibitor) subunit 7	PPP1R7
Rab6ip1	0	2.0247	1.07472	1.48443	1.52795	0.0309235	Up	1	DENN/MADD domain containing 5A; similar to Rab6 interacting protein 1	Rab6ip1
Dhx40	0	1.68536	1.56138	1.32992	1.52555	0.00461834	Up	1	DEAH (Asp-Glu-Ala-His) box polypeptide 40	Dhx40
ARMC5	0	1.6659	1.42907	1.48105	1.52534	0.00221561	Up	1	armadillo repeat containing 5 (ARMC5), mRNA [NM_024742]	ARMC5
LAMA4	0	1.54649	1.31056	1.71707	1.52471	0.00590532	Up	1	laminin, alpha 4	LAMA4
C5orf32	0	0.90745	1.85283	1.81291	1.5244	0.0386933	Up	1	chromosome 5 open reading frame 32 (C5orf32), mRNA	C5orf32
VSTM2B	0	1.67509	1.57535	1.32255	1.52433	0.00468674	Up	1	V-set and transmembrane domain containing 2B	VSTM2B
TRIM33	0	2.03868	1.19592	1.33714	1.52391	0.0280371	Up	1	tripartite motif-containing 33	TRIM33
LOC502374	0	1.41378	2.03018	1.11904	1.521	0.0297499	Up	1	similar to DNA-directed RNA polymerase II 7.6 kDa polypeptide (RPB10) (RPB7.6) (RPABC5); polymerase (RNA) II (DNA directed) polypeptide L	LOC502374
TFPI2	0	1.12038	1.8878	1.54645	1.51821	0.0207511	Up	1	tissue factor pathway inhibitor 2	TFPI2
STRN4	0	0.994263	1.48543	2.06846	1.51605	0.0394779	Up	1	striatin, calmodulin binding protein 4	STRN4
Slc6a8	0	2.11695	0.976721	1.44961	1.51443	0.0445038	Up	1	solute carrier family 6 (neurotransmitter transporter, creatine), member 8	Slc6a8
GADD45GIP1	0	1.87003	1.56289	1.09816	1.51036	0.0213713	Up	1	growth arrest and DNA-damage-inducible, gamma interacting protein 1	GADD45GIP1
RNMT	0	1.03615	1.88312	1.61002	1.50976	0.0262636	Up	1	RNA (guanine-7-) methyltransferase	RNMT
ORC6L	0	2.16895	1.03417	1.32552	1.50955	0.0472329	Up	1	origin recognition complex, subunit 6 like (yeast)	ORC6L
TRAF7	0	2.07311	0.930026	1.51418	1.50577	0.0448262	Up	1	CASK interacting protein 1	TRAF7
Thap4	0	1.75384	1.59878	1.16358	1.5054	0.0134789	Up	1	THAP domain containing 4	Thap4
BLOC1S1	0	1.68557	1.58496	1.2448	1.50511	0.00776097	Up	1	biogenesis of lysosomal organelles complex-1, subunit 1	BLOC1S1
Trip6	0	1.84635	0.734016	1.93004	1.50347	0.0598884	Up	1	thyroid hormone receptor interactor 6	Trip6
MSL2L1	0	0.762266	1.87399	1.87361	1.50329	0.0557575	Up	1	male-specific lethal 2 homolog (Drosophila)	MSL2L1
KCNA3	0	1.06742	1.61096	1.82843	1.50227	0.0219631	Up	1	potassium voltage-gated channel, shaker-related subfamily, member 3	KCNA3
MTPN	0	0.944146	1.78175	1.77961	1.50183	0.0328151	Up	1	myotrophin; leucine zipper protein 6	MTPN
ARD1A	0	1.83352	1.45792	1.21178	1.50107	0.0142034	Up	1	ARD1 homolog A, N-acetyltransferase (S. cerevisiae)	ARD1A
C20orf44	0	1.24476	1.34792	1.90908	1.50059	0.0183828	Up	1	ubiquinol-cytochrome c reductase complex chaperone	C20orf44
FAM54B	0	1.63861	1.55059	1.29782	1.49567	0.00463525	Up	1	selenoprotein N, 1	FAM54B
SEMA6B	0	1.22401	1.54037	1.72111	1.49516	0.00930479	Up	1	sema domain, transmembrane domain (TM), and cytoplasmic domain, (semaphorin) 6B	SEMA6B
Ttll6	0	1.45412	1.41205	1.61616	1.49411	0.00172846	Up	1	tubulin tyrosine ligase-like family, member 6	Ttll6
RGD1311447	0	2.10281	1.11731	1.26139	1.49384	0.0398624	Up	1	LOC363276 (RGD1311447), mRNA	RGD1311447
Hsp90ab1	0	1.92067	1.81965	0.7399	1.49341	0.0584705	Up	1	TL0AEA68YA11 mRNA sequence	Hsp90ab1
COPG	0	1.80145	1.83671	0.839502	1.49256	0.0446641	Up	1	coatomer protein complex, subunit gamma	COPG
RGD1561871_predicted	0	1.75158	0.941499	1.77976	1.49094	0.0324018	Up	1	ribosomal protein S10; similar to 40S ribosomal protein S10; similar to ribosomal protein S10	RGD1561871_predicted
Cad	0	1.20565	1.86471	1.40091	1.49042	0.0167601	Up	1	carbamoyl-phosphate synthetase 2, aspartate transcarbamylase, and dihydroorotase	Cad
Cwc15	0	1.23345	2.26807	0.965849	1.48912	0.0643217	Up	1	CWC15 homolog (S. cerevisiae)	Cwc15
ABHD2	0	1.70228	1.2978	1.46553	1.48853	0.0061384	Up	1	abhydrolase domain containing 2	ABHD2
IL23A	0	1.74574	1.51483	1.205	1.48852	0.010903	Up	1	H.sapiens mRNA fragment for T-cell receptor beta chain D-J-C (JUR-beta 2)	IL23A
BRCC3	0	2.0155	1.11278	1.32417	1.48415	0.0320804	Up	1	BRCA1/BRCA2-containing complex, subunit 3	BRCC3
STARD3NL	0	0.910665	1.84857	1.69084	1.48336	0.0361331	Up	1	STARD3 N-terminal like	STARD3NL
Tbc1d4	0	1.68752	1.52868	1.23352	1.48324	0.00794074	Up	1	TBC1 domain family, member 4	Tbc1d4
C1S	0	1.44273	1.41096	1.59452	1.48274	0.00146151	Up	1	complement component 1, s subcomponent	C1S
AP2S1	0	1.93069	1.17741	1.32462	1.47758	0.0235101	Up	1	adaptor-related protein complex 2, sigma 1 subunit	AP2S1
2810432D09Rik	0	1.70467	1.3163	1.40986	1.47694	0.006236	Up	1	RIKEN cDNA 2810432D09 gene, mRNA (cDNA clone MGC:32232 IMAGE:5009034), complete cds	2810432D09Rik
GMIP	0	1.99353	0.824103	1.61204	1.47656	0.0503412	Up	1	GEM interacting protein	GMIP
Chmp2a	0	1.82427	1.33219	1.26818	1.47488	0.0138912	Up	1	chromatin modifying protein 2A	Chmp2a
MPHOSPH10	0	1.79992	1.89607	0.728149	1.47471	0.0588171	Up	1	M-phase phosphoprotein 10 (U3 small nucleolar ribonucleoprotein)	MPHOSPH10
Tsg101	0	0.806195	1.7673	1.84982	1.47444	0.0479533	Up	1	TL0AEA7YE24 mRNA sequence	Tsg101
Pctp	0	1.17643	1.88009	1.35052	1.46901	0.0201277	Up	1	phosphatidylcholine transfer protein	Pctp
CPNE8	0	1.8181	0.732438	1.85549	1.46868	0.0575447	Up	1	cDNA FLJ37679 fis, clone BRHIP2012922, highly similar to Copine-8	CPNE8
CDC37	0	0.986504	2.55131	0.865033	1.46762	0.113889	Up	1	cell division cycle 37 homolog (S. cerevisiae)	CDC37
CAPN2	0	1.83773	1.64883	0.903718	1.46342	0.0359105	Up	1	calpain 2, (m/II) large subunit	CAPN2
LAT	0	1.75777	1.01105	1.61326	1.46069	0.0236481	Up	1	linker for activation of T cells	LAT
ICA1	0	1.55403	1.89492	0.927228	1.45873	0.0357539	Up	1	islet cell autoantigen 1, 69kDa	ICA1
LOC100360113	0	1.2601	1.71751	1.39294	1.45685	0.0086044	Up	1	PREDICTED: mortality factor 4 like 1-like, transcript variant 1 (LOC100360113), mRNA	LOC100360113
Anxa2	0	1.10992	2.28903	0.971559	1.45684	0.0733335	Up	1	similar to Annexin A2 (Annexin II) (Lipocortin II) (Calpactin I heavy chain) (Chromobindin-8) (p36) (Protein I) (Placental anticoagulant protein IV) (PAP-IV); annexin A2	Anxa2
LOC339809	0	2.08836	0.613126	1.66685	1.45611	0.0800276	Up	1	mRNA for KIAA2012 protein	LOC339809
SCOTIN	0	1.72789	0.98756	1.65141	1.45562	0.0250626	Up	1	scotin (SCOTIN), mRNA [NM_016479]	SCOTIN
RPS25	0	1.62068	1.46276	1.28029	1.45458	0.00455619	Up	1	ribosomal protein S25 (RPS25), mRNA [NM_001028]	RPS25
LOC339344	0	1.73301	1.34	1.29034	1.45445	0.00915008	Up	1	Myb-related transcription factor, partner of profilin	LOC339344
RP11-78J21.1	0	1.38632	1.79873	1.17377	1.45294	0.0155785	Up	1	heterogeneous nuclear ribonucleoprotein A1-like 2	RP11-78J21.1
UBE4B	0	1.36915	1.70307	1.2862	1.45281	0.00760845	Up	1	ubiquitination factor E4B (UFD2 homolog, yeast)	UBE4B
Kcnn4	0	1.02615	1.27137	2.06014	1.45255	0.0431718	Up	1	potassium intermediate/small conductance calcium-activated channel, subfamily N, member 4 (Kcnn4), mRNA	Kcnn4
AQP3	0	1.16054	1.5055	1.68961	1.45188	0.011203	Up	1	aquaporin 3 (Gill blood group)	AQP3
MGC46336	0	1.81795	0.866885	1.66932	1.45138	0.0389978	Up	1	zinc finger protein 843	MGC46336
LACTB	0	1.70689	1.30791	1.33823	1.45101	0.00772702	Up	1	lactamase, beta	LACTB
FOXF2	0	1.12146	2.60302	0.62785	1.45078	0.134432	Up	1	forkhead box F2	FOXF2
GALNS	0	1.1641	1.64918	1.53791	1.4504	0.0100779	Up	1	galactosamine (N-acetyl)-6-sulfate sulfatase	GALNS
MTHFS	0	0.893084	1.67924	1.77596	1.44943	0.0352535	Up	1	5,10-methenyltetrahydrofolate synthetase (5-formyltetrahydrofolate cyclo-ligase)	MTHFS
Rpl27a	0	1.8326	1.26467	1.24965	1.44897	0.0170802	Up	1	predicted gene 14439; predicted gene 8213; predicted gene 13981; predicted gene 8451; predicted gene 6378; predicted gene 8667; predicted gene 4923; predicted gene 5908; ribosomal protein L27a; predicted gene 14044; predicted gene 7536; predicted gene 14407	Rpl27a
Pam	0	1.6678	2.03365	0.645396	1.44895	0.0733474	Up	1	peptidylglycine alpha-amidating monooxygenase	Pam
RGD1561181_predicted	0	1.99367	1.26824	1.08216	1.44802	0.0349943	Up	1	PREDICTED: RGD1561181 (predicted) (RGD1561181_predicted), mRNA [XM_575909]	RGD1561181_predicted
ORAI3	0	1.93882	1.23614	1.16766	1.44754	0.0277794	Up	1	ORAI calcium release-activated calcium modulator 3	ORAI3
C5orf24	0	1.80145	1.23656	1.30203	1.44668	0.0148295	Up	1	cDNA FLJ37562 fis, clone BRCOC2000487	C5orf24
EIF2S1	0	1.19312	1.6141	1.53071	1.44598	0.00783474	Up	1	eukaryotic translation initiation factor 2, subunit 1 alpha, 35kDa	EIF2S1
PSMF1	0	1.12763	1.75314	1.45475	1.44517	0.0152384	Up	1	proteasome (prosome, macropain) inhibitor subunit 1 (PI31)	PSMF1
Pxmp2	0	1.33394	1.7669	1.23233	1.44439	0.0126486	Up	1	peroxisomal membrane protein 2	Pxmp2
bFGF	0	1.42521	1.89426	1.01244	1.44397	0.0297627	Up	1	basic fibroblast growth factor (bFGF) mRNA, 3' UTR	bFGF
DPP7	0	1.68654	1.38657	1.25738	1.4435	0.00768861	Up	1	dipeptidyl-peptidase 7	DPP7
RPS10	0	1.37851	1.58721	1.36476	1.44349	0.00246305	Up	1	ribosomal protein S10 (RPS10), mRNA [NM_001014]	RPS10
ZNF644	0	1.75253	1.31328	1.26236	1.44272	0.0114718	Up	1	zinc finger protein 644	ZNF644
HSP90AA5P	0	1.06479	2.653	0.608744	1.44218	0.145311	Up	1	heat shock protein 90kDa alpha (cytosolic), class A member 5 (pseudogene)	HSP90AA5P
LOC645781	0	1.89059	1.132	1.30203	1.44154	0.0245126	Up	1	hypothetical protein LOC645781 (LOC645781), mRNA	LOC645781
RAB5C	0	1.45259	1.52957	1.34073	1.44096	0.00144613	Up	1	RAB5C, member RAS oncogene family	RAB5C
Sccpdh	0	1.29624	1.75231	1.27346	1.44067	0.0115245	Up	1	similar to Saccharopine dehydrogenase (putative); saccharopine dehydrogenase (putative)	Sccpdh
KRTAP10-7	0	1.59803	1.36031	1.36225	1.44019	0.00299638	Up	1	keratin associated protein 10-7	KRTAP10-7
C11orf2	0	2.09686	1.12753	1.09506	1.43982	0.0483393	Up	1	chromosome 11 open reading frame2	C11orf2
GIPC1	0	0.902622	1.59358	1.81314	1.43645	0.034555	Up	1	GIPC PDZ domain containing family, member 1	GIPC1
Lrp10	0	1.28964	1.70727	1.31176	1.43622	0.00878021	Up	1	low-density lipoprotein receptor-related protein 10	Lrp10
ACAD10	0	1.60572	1.42725	1.27437	1.43578	0.00443586	Up	1	acyl-Coenzyme A dehydrogenase family, member 10	ACAD10
HIST1H2BM	0	1.39506	1.44861	1.45475	1.43281	0.000177212	Up	1	histone cluster 1, H2bm	HIST1H2BM
TXNRD2	0	1.52115	1.43463	1.33845	1.43141	0.00136105	Up	1	thioredoxin reductase 2	TXNRD2
Crip1	0	1.62391	1.60015	1.05725	1.4271	0.0164174	Up	1	cysteine-rich protein 1 (intestinal)	Crip1
Optn	0	1.48543	1.38589	1.40954	1.42695	0.000436284	Up	1	optineurin	Optn
TAF3	0	1.44103	1.55241	1.28738	1.42694	0.00288786	Up	1	TAF3 RNA polymerase II, TATA box binding protein (TBP)-associated factor, 140kDa	TAF3
MUC4	0	1.20961	1.79028	1.27994	1.42661	0.0160218	Up	1	mucin 4, cell surface associated	MUC4
DDHD1	0	1.38294	1.31911	1.57624	1.4261	0.00292121	Up	1	DDHD domain containing 1	DDHD1
CEP76	0	1.58269	1.59035	1.10369	1.42557	0.0124907	Up	1	centrosomal protein 76kDa	CEP76
RANBP5	0	1.58655	1.7601	0.925102	1.42392	0.0304766	Up	1	importin 5	RANBP5
ERP29	0	1.3356	1.46222	1.47246	1.42343	0.000943986	Up	1	endoplasmic reticulum protein 29	ERP29
Tpm1	0	1.57485	2.01232	0.681857	1.42301	0.0680212	Up	1	tropomyosin 1, alpha	Tpm1
RPS9	0	1.12567	1.81063	1.33178	1.42269	0.0197329	Up	1	ribosomal protein S9; ribosomal protein S9 pseudogene 4	RPS9
ECH1	0	1.13999	2.08181	1.04622	1.42267	0.0500372	Up	1	enoyl Coenzyme A hydratase 1, peroxisomal	ECH1
Fmo5	0	1.12313	1.52397	1.62088	1.42266	0.0112855	Up	1	flavin containing monooxygenase 5 (Fmo5), mRNA	Fmo5
OPN3	0	1.76509	0.836593	1.66158	1.42109	0.0401389	Up	1	kynurenine 3-monooxygenase (kynurenine 3-hydroxylase)	OPN3
OR5H1	0	1.4526	1.67308	1.13607	1.42058	0.0118229	Up	1	olfactory receptor, family 5, subfamily H, member 1	OR5H1
CCDC9	0	1.42904	1.55956	1.27059	1.41973	0.00344391	Up	1	mRNA; cDNA DKFZp586M1019 (from clone DKFZp586M1019)	CCDC9
PPP1R11	0	1.63286	1.4157	1.20401	1.41752	0.00754515	Up	1	protein phosphatase 1, regulatory (inhibitor) subunit 11	PPP1R11
CLDN18	0	1.65686	1.48481	1.10938	1.41702	0.0127896	Up	1	claudin 18	CLDN18
Galnt11	0	1.31209	1.37248	1.56468	1.41642	0.00289142	Up	1	UDP-N-acetyl-alpha-D-galactosamine:polypeptide N-acetylgalactosaminyltransferase 11 (GalNAc-T11)	Galnt11
TARBP2	0	1.41143	1.60915	1.22634	1.41564	0.00604938	Up	1	TAR (HIV-1) RNA binding protein 2	TARBP2
PCSK1N	0	1.9855	0.884261	1.37516	1.41497	0.0471814	Up	1	proprotein convertase subtilisin/kexin type 1 inhibitor	PCSK1N
PGS1	0	0.790124	1.56068	1.88918	1.41333	0.0492276	Up	1	phosphatidylglycerophosphate synthase 1	PGS1
TUSC4	0	1.70604	1.13405	1.39959	1.41323	0.0133978	Up	1	tumor suppressor candidate 4	TUSC4
ILF3	0	1.63429	1.07835	1.52621	1.41295	0.0142093	Up	1	interleukin enhancer binding factor 3, 90kDa	ILF3
CAPNS2	0	1.16046	1.73295	1.33926	1.41089	0.014091	Up	1	calpain, small subunit 2	CAPNS2
VAV3	0	1.2397	2.03838	0.954306	1.41079	0.0490123	Up	1	vav 3 guanine nucleotide exchange factor	VAV3
Steap4	0	0.987452	0.95623	2.28853	1.41074	0.0848072	Up	1	STEAP family member 4	Steap4
MUC1	0	1.52356	1.71049	0.993562	1.40921	0.0223888	Up	1	mucin 1, cell surface associated	MUC1
CD37	0	1.55054	1.15277	1.51589	1.4064	0.00808242	Up	1	CD37 molecule	CD37
CPT	0	1.6684	1.15933	1.39077	1.40617	0.0107734	Up	1	choline phosphotransferase 1	CPT
Fkbp4	0	1.87891	1.4832	0.851229	1.40445	0.0425592	Up	1	FK506 binding protein 4 (Fkbp4), mRNA	Fkbp4
GALNT12	0	1.52486	1.81056	0.869485	1.40164	0.0373697	Up	1	UDP-N-acetyl-alpha-D-galactosamine:polypeptide N-acetylgalactosaminyltransferase 12 (GalNAc-T12)	GALNT12
LIMA1	0	1.57416	1.1522	1.47774	1.40136	0.00820343	Up	1	LIM domain and actin binding 1	LIMA1
Vps54	0	2.09329	1.21199	0.89492	1.40007	0.059719	Up	1	vacuolar protein sorting 54 (yeast)	Vps54
RGD1307799	0	1.8132	0.909663	1.47477	1.39921	0.0336543	Up	1	similar to RIKEN cDNA 2400003C14	RGD1307799
ZBTB33	0	1.65144	1.2238	1.32067	1.39864	0.00842993	Up	1	zinc finger and BTB domain containing 33	ZBTB33
NUS1	0	1.31325	1.37224	1.50262	1.39603	0.00161365	Up	1	nuclear undecaprenyl pyrophosphate synthase 1 pseudogene; nuclear undecaprenyl pyrophosphate synthase 1 homolog (S. cerevisiae)	NUS1
Camsap1	0	1.63373	1.69427	0.857664	1.39522	0.0352705	Up	1	PREDICTED: calmodulin regulated spectrin-associated protein 1 (Camsap1), mRNA [XM_975192]	Camsap1
RTN3	0	1.31238	2.21169	0.660482	1.39485	0.0902126	Up	1	reticulon 3	RTN3
TAAR5	0	1.84332	1.51167	0.828875	1.39462	0.0428937	Up	1	trace amine associated receptor 5	TAAR5
PPP2CA	0	1.27771	1.43248	1.47098	1.39373	0.0017825	Up	1	protein phosphatase 2 (formerly 2A), catalytic subunit, alpha isoform	PPP2CA
H2-Ab1	0	1.4071	1.00829	1.7638	1.39306	0.0237001	Up	1	histocompatibility 2, class II antigen A, beta 1; response to metastatic cancers 2; similar to H-2 class II histocompatibility antigen, A-D beta chain precursor	H2-Ab1
DPYD	0	1.62462	1.20977	1.34168	1.39202	0.00764157	Up	1	dihydropyrimidine dehydrogenase	DPYD
Acta1	0	1.69894	1.44114	1.03367	1.39125	0.0188112	Up	1	actin, alpha 1, skeletal muscle	Acta1
BOP1	0	1.6909	1.42921	1.05049	1.3902	0.0174508	Up	1	block of proliferation 1	BOP1
MAEA	0	0.874861	1.79236	1.50266	1.38996	0.0358915	Up	1	macrophage erythroblast attacher	MAEA
JOSD1	0	0.991779	1.63735	1.54072	1.38995	0.020261	Up	1	mRNA; cDNA DKFZp686L13176 (from clone DKFZp686L13176)	JOSD1
SCLY	0	1.69374	1.09738	1.37708	1.3894	0.0150596	Up	1	ubiquitin-conjugating enzyme E2F (putative)	SCLY
Il1rap	0	1.75051	1.64338	0.773728	1.38921	0.0461413	Up	1	interleukin 1 receptor accessory protein	Il1rap
Capzb	0	1.88398	1.55411	0.727954	1.38868	0.0561769	Up	1	TL0AEA61YE15 mRNA sequence	Capzb
Cend1	0	1.6543	1.02812	1.48232	1.38825	0.0176204	Up	1	cell cycle exit and neuronal differentiation 1	Cend1
Nr3c1	0	1.87357	1.45165	0.837578	1.3876	0.0438891	Up	1	nuclear receptor subfamily 3, group C, member 1	Nr3c1
NRBP1	0	1.74619	1.20677	1.20928	1.38741	0.0163021	Up	1	nuclear receptor binding protein 1	NRBP1
HILS1	0	1.8012	1.13958	1.21928	1.38669	0.0218528	Up	1	cDNA clone IMAGE:40030290	HILS1
RGD1561984_predicted	0	0.960471	1.7337	1.45598	1.38338	0.0257485	Up	1	similar to ribosomal protein L27a; similar to 60S ribosomal protein L27a; ribosomal protein L27a	RGD1561984_predicted
Sos2	0	1.35154	1.21032	1.58582	1.38256	0.00622687	Up	1	son of sevenless homolog 2 (Drosophila)	Sos2
SDHB	0	1.03821	1.55802	1.54966	1.38196	0.0151414	Up	1	succinate dehydrogenase complex, subunit B, iron sulfur (Ip)	SDHB
ANXA2P1	0	1.24535	1.6055	1.29156	1.3808	0.00666546	Up	1	annexin A2 pseudogene 3; annexin A2; annexin A2 pseudogene 1	ANXA2P1
CBLL1	0	1.70839	1.33993	1.09066	1.37966	0.0164576	Up	1	Cas-Br-M (murine) ecotropic retroviral transforming sequence-like 1	CBLL1
ATP5C1	0	1.22689	1.53933	1.37242	1.37955	0.00424363	Up	1	ATP synthase, H+ transporting, mitochondrial F1 complex, gamma polypeptide 1	ATP5C1
PSMD2	0	1.13232	1.50667	1.48854	1.37584	0.00778352	Up	1	proteasome (prosome, macropain) 26S subunit, non-ATPase, 2	PSMD2
MTERFD1	0	1.83978	1.06169	1.22394	1.37514	0.0284328	Up	1	MTERF domain containing 1	MTERFD1
Mkrn2	0	1.7722	1.3929	0.95143	1.37218	0.0286211	Up	1	makorin, ring finger protein, 2	Mkrn2
ACO2	0	1.29502	1.54272	1.27698	1.37158	0.00389207	Up	1	aconitase 2, mitochondrial	ACO2
1700073E17Rik	0	1.5432	1.81235	0.75911	1.37155	0.0491723	Up	1	RIKEN cDNA 1700073E17 gene, mRNA (cDNA clone IMAGE:6771135)	1700073E17Rik
PIGX	0	1.41308	1.01813	1.68268	1.3713	0.0192563	Up	1	leucine rich repeat containing 33	PIGX
REPIN1	0	1.42865	1.01017	1.67157	1.37013	0.0193312	Up	1	zinc finger protein 775	REPIN1
ARHGEF7	0	1.30687	1.59272	1.20972	1.36977	0.00696806	Up	1	Rho guanine nucleotide exchange factor (GEF) 7	ARHGEF7
LOC729090	0	1.60213	1.18953	1.30813	1.3666	0.00793849	Up	1	cDNA FLJ26160 fis, clone ADG02164	LOC729090
UBQLN1	0	1.29546	1.55119	1.25086	1.36583	0.00465799	Up	1	ubiquilin 1	UBQLN1
LCOR	0	1.08667	1.62208	1.3887	1.36582	0.012611	Up	1	ligand dependent nuclear receptor corepressor	LCOR
FAM105B	0	0.95742	1.60124	1.52764	1.3621	0.0216226	Up	1	family with sequence similarity 105, member B, mRNA (cDNA clone MGC:10725 IMAGE:3952677), complete cds	FAM105B
Atp6v0d1	0	1.48208	1.46397	1.1392	1.36175	0.00663309	Up	1	TL0AEA58YO09 mRNA sequence	Atp6v0d1
FXN	0	1.17528	1.33395	1.57565	1.36163	0.00725071	Up	1	frataxin	FXN
CUGBP2	0	1.28826	1.49706	1.29922	1.36151	0.00247908	Up	1	CUG triplet repeat, RNA binding protein 2	CUGBP2
MT1B	0	1.60429	1.00296	1.47056	1.35927	0.0175062	Up	1	metallothionein 1B	MT1B
BDH1	0	1.27417	1.62051	1.18157	1.35875	0.00953564	Up	1	3-hydroxybutyrate dehydrogenase, type 1	BDH1
HEXDC	0	1.04396	1.641	1.38977	1.35824	0.0158484	Up	1	hexosaminidase (glycosyl hydrolase family 20, catalytic domain) containing, mRNA (cDNA clone MGC:40554 IMAGE:5211583), complete cds	HEXDC
Hba-a1	0	1.7839	1.0318	1.25205	1.35591	0.0260457	Up	1	hemoglobin alpha, adult chain 2; hemoglobin alpha, adult chain 1	Hba-a1
HO1	0	1.61942	0.726265	1.71982	1.35517	0.0502728	Up	1	heme oxygenase 1 (HO1) mRNA, partial cds	HO1
TMEM145	0	1.81806	0.975676	1.26868	1.35414	0.0316354	Up	1	transmembrane protein 145	TMEM145
Col6a2	0	0.984403	1.82955	1.244	1.35265	0.0325494	Up	1	collagen, type VI, alpha 2	Col6a2
Itgb7	0	2.03516	0.662238	1.35331	1.35024	0.0764451	Up	1	integrin, beta 7	Itgb7
SH2B2	0	0.949155	1.28925	1.81122	1.34987	0.0328091	Up	1	SH2B adaptor protein 2	SH2B2
SEMA4G	0	1.52925	1.54237	0.969129	1.34692	0.0191082	Up	1	sema domain, immunoglobulin domain (Ig), transmembrane domain (TM) and short cytoplasmic domain, (semaphorin) 4G	SEMA4G
Scfd1	0	1.30288	1.57807	1.15847	1.34647	0.00826521	Up	1	sec1 family domain containing 1	Scfd1
Rars2	0	1.6721	1.1903	1.17701	1.34647	0.014322	Up	1	arginyl-tRNA synthetase 2, mitochondrial	Rars2
LOC402214	0	1.80421	1.39249	0.841941	1.34621	0.0402873	Up	1	PREDICTED: hypothetical LOC402214 (LOC402214), mRNA [XR_018574]	LOC402214
CRIPT	0	1.62327	1.39886	1.01627	1.34614	0.016897	Up	1	cysteine-rich PDZ-binding protein	CRIPT
Tceb2	0	1.36888	1.4479	1.21892	1.34523	0.00248261	Up	1	transcription elongation factor B (SIII), polypeptide 2 (Tceb2), mRNA [NM_031129]	Tceb2
Anapc2	0	1.67103	1.35688	0.996269	1.34139	0.0204901	Up	1	PREDICTED: anaphase promoting complex subunit 2 (Anapc2), mRNA [XM_215994]	Anapc2
DYNLL1	0	1.15504	1.34184	1.52611	1.34099	0.00631811	Up	1	dynein, light chain, LC8-type 1	DYNLL1
alpha ENaC	0	1.1918	1.66469	1.16498	1.34049	0.0143501	Up	1	Cavia cobya amiloride-sensitive epithelial sodium channel alpha subunit (alpha ENaC) mRNA, complete cds	alpha ENaC
Abi2	0	1.72772	1.19057	1.10224	1.34018	0.020625	Up	1	abl-interactor 2 (Abi2), transcript variant 2, mRNA	Abi2
Anxa8	0	1.11415	1.555	1.34781	1.33899	0.00892955	Up	1	annexin A8	Anxa8
LMBRD2	0	1.29716	1.3638	1.35526	1.33874	0.000245875	Up	1	LMBR1 domain containing 2	LMBRD2
1110028A07Rik	0	2.01057	1.17147	0.833195	1.33841	0.0621553	Up	1	fat storage-inducing transmembrane protein 1	1110028A07Rik
HOXB8	0	1.45918	1.00327	1.5519	1.33812	0.0156969	Up	1	homeobox B8	HOXB8
TINAGL1	0	1.59772	0.780882	1.62711	1.33523	0.0405191	Up	1	tubulointerstitial nephritis antigen-like 1	TINAGL1
RGD1561543_predicted	0	1.29851	1.40356	1.30277	1.33495	0.000661169	Up	1	histone cluster 1, H2bl; similar to H2B histone family, member S; histone cluster 3, H2bb; similar to histone 3, H2bb; histone cluster 1, H2bh; histone cluster 2, H2bb; histone cluster 1, H2bc; similar to Histone H2B 291B	RGD1561543_predicted
ANXA3	0	1.41504	1.71392	0.871643	1.33353	0.0324909	Up	1	annexin A3	ANXA3
BC048507	0	1.21694	1.50801	1.27547	1.33347	0.00441848	Up	1	cDNA sequence BC048507	BC048507
BTF3L1	0	1.25716	1.57308	1.16687	1.33237	0.00842975	Up	1	basic transcription factor 3; basic transcription factor 3, like 1 pseudogene	BTF3L1
Slc30a1	0	1.56651	1.60084	0.829013	1.33212	0.0339263	Up	1	solute carrier family 30 (zinc transporter), member 1	Slc30a1
RAI16	0	1.14098	1.25838	1.59663	1.332	0.0103744	Up	1	cDNA FLJ30629 fis, clone CTONG2002073, highly similar to retinoic acid induced 16 (RAI16), mRNA	RAI16
OPLAH	0	1.82546	1.19592	0.972487	1.33129	0.0348841	Up	1	5-oxoprolinase (ATP-hydrolysing)	OPLAH
Dcxr	0	1.69054	1.63086	0.666773	1.32939	0.0569923	Up	1	dicarbonyl L-xylulose reductase	Dcxr
Nfkbib	0	2.02408	1.14837	0.801774	1.32474	0.0677896	Up	1	nuclear factor of kappa light polypeptide gene enhancer in B-cells inhibitor, beta	Nfkbib
GCLC	0	1.22391	1.75535	0.99458	1.32461	0.0276809	Up	1	glutamate-cysteine ligase, catalytic subunit	GCLC
FDX1	0	1.49941	1.03347	1.43953	1.32414	0.0120219	Up	1	ferredoxin 1	FDX1
XPR1	0	1.1037	1.41384	1.45477	1.3241	0.00692722	Up	1	xenotropic and polytropic retrovirus receptor [Source:RefSeq_peptide;Acc:NP_004727] [ENST00000367590]	XPR1
SAMD4A	0	0.794755	2.05087	1.12519	1.3236	0.0720532	Up	1	sterile alpha motif domain containing 4A	SAMD4A
AK2	0	1.26031	1.15026	1.56022	1.3236	0.00846318	Up	1	adenylate kinase 2	AK2
RHOA	0	1.5638	1.29078	1.1159	1.32349	0.00955934	Up	1	ras homolog gene family, member A	RHOA
Serpinb1b	0	1.29786	1.27931	1.38146	1.31954	0.000562982	Up	1	serine (or cysteine) peptidase inhibitor, clade B, member 1b	Serpinb1b
RGD1306208_predicted	0	1.67142	1.11923	1.16466	1.31843	0.0175203	Up	1	hypothetical LOC296483 (RGD1306208), mRNA	RGD1306208_predicted
Cox5b	0	1.50517	1.24066	1.20816	1.318	0.00504638	Up	1	similar to cytochrome c oxidase, subunit Vb; predicted gene 11273; cytochrome c oxidase, subunit Vb	Cox5b
SCN2B	0	1.44762	1.49983	1.00272	1.31672	0.0140397	Up	1	sodium channel, voltage-gated, type II, beta	SCN2B
Lgals3	0	0.861831	1.13605	1.95114	1.31634	0.0565426	Up	1	TL0ADA43YC07 mRNA sequence	Lgals3
NDUFB4	0	1.18262	1.82523	0.939458	1.31577	0.0380466	Up	1	hypothetical gene supported by AF044957; NM_004547; NADH dehydrogenase (ubiquinone) 1 beta subcomplex, 4, 15kDa	NDUFB4
5430421N21Rik	0	1.31395	1.48565	1.14217	1.31392	0.00566296	Up	1	keratin 81	5430421N21Rik
LOC133609	0	1.21849	1.74135	0.981723	1.31385	0.027929	Up	1	similar to 60S acidic ribosomal protein P1; ribosomal protein, large, P1	LOC133609
ANKRD17	0	1.23002	1.98432	0.725639	1.31332	0.0694882	Up	1	ankyrin repeat domain 17	ANKRD17
acrogranin	0	1.13486	1.02308	1.77968	1.31254	0.0308093	Up	1	GPIAG Guinea pig acrogranin mRNA, 3' end	acrogranin
XPNPEP1	0	1.30164	1.60473	1.03101	1.31246	0.0155791	Up	1	X-prolyl aminopeptidase (aminopeptidase P) 1, soluble	XPNPEP1
TKT	0	1.65661	0.964792	1.31447	1.31196	0.022407	Up	1	transketolase	TKT
Sfrs8	0	1.27418	1.63219	1.02821	1.31153	0.0174162	Up	1	splicing factor, arginine/serine-rich 8	Sfrs8
GPS1	0	0.706953	1.95215	1.27346	1.31085	0.0678183	Up	1	G protein pathway suppressor 1	GPS1
ENSA	0	1.37022	1.39622	1.16248	1.30964	0.00318309	Up	1	endosulfine alpha	ENSA
Psmb7	0	1.47378	1.72435	0.722855	1.30699	0.0490945	Up	1	proteasome (prosome, macropain) subunit, beta type 7	Psmb7
OSBPL7	0	1.14204	0.86537	1.91264	1.30668	0.0530372	Up	1	oxysterol binding protein-like 7	OSBPL7
C9orf62	0	1.53401	0.978788	1.40713	1.30664	0.0161102	Up	1	chromosome 9 open reading frame 62, mRNA (cDNA clone MGC:35463 IMAGE:5193354), complete cds	C9orf62
RYBP	0	1.01931	1.92029	0.973551	1.30438	0.0515245	Up	1	RING1 and YY1 binding protein	RYBP
BANF1	0	1.45352	1.18385	1.27574	1.30437	0.00366941	Up	1	similar to barrier-to-autointegration factor; barrier to autointegration factor 1	BANF1
TUBB2B	0	0.890469	2.14034	0.879515	1.30344	0.0894237	Up	1	tubulin, beta 2B	TUBB2B
Serbp1	0	1.43281	1.1433	1.33348	1.3032	0.00423336	Up	1	serpine1 mRNA binding protein 1	Serbp1
ACTN4	0	1.52515	1.30179	1.08228	1.30307	0.00949563	Up	1	actinin, alpha 4	ACTN4
SGK	0	1.30924	1.19802	1.39448	1.30058	0.00189899	Up	1	serum/glucocorticoid regulated kinase 1	SGK
Lpl	0	1.40842	1.05183	1.4391	1.29978	0.0090028	Up	1	lipoprotein lipase (Lpl), mRNA	Lpl
CACNA1E	0	1.80262	1.17207	0.922807	1.29917	0.0383064	Up	1	calcium channel, voltage-dependent, R type, alpha 1E subunit	CACNA1E
Ndufb8	0	1.32436	1.73547	0.834104	1.29798	0.037996	Up	1	NADH dehydrogenase (ubiquinone) 1 beta subcomplex 8	Ndufb8
BAIAP2	0	1.33827	1.39184	1.16035	1.29682	0.00290899	Up	1	BAI1-associated protein 2	BAIAP2
MGC72957	0	1.36569	1.75772	0.766017	1.29647	0.0460937	Up	1	similar to 60S ribosomal protein L18a (MGC72957), mRNA [NM_212510]	MGC72957
EIF3S6IP	0	1.39183	1.61241	0.88328	1.29584	0.0266576	Up	1	eukaryotic translation initiation factor 3, subunit L	EIF3S6IP
Atg12	0	1.06801	1.13762	1.67999	1.29521	0.0215716	Up	1	autophagy-related 12 (yeast)	Atg12
LOC100131138	0	1.25588	0.995283	1.63191	1.29435	0.0197993	Up	1	mRNA for hypothetical protein (ORF1), clone 00275	LOC100131138
Eif2b4	0	1.19325	1.92565	0.761169	1.29336	0.0626909	Up	1	eukaryotic translation initiation factor 2B, subunit 4 delta	Eif2b4
XRCC1	0	1.10886	1.64182	1.12918	1.29329	0.0177076	Up	1	X-ray repair complementing defective repair in Chinese hamster cells 1	XRCC1
CLTC	0	1.63113	1.18076	1.05995	1.29062	0.0176374	Up	1	clathrin, heavy chain (Hc)	CLTC
Samm50	0	1.23607	1.22763	1.40512	1.28961	0.00199659	Up	1	sorting and assembly machinery component 50 homolog (S. cerevisiae)	Samm50
BMP8A	0	1.49725	0.907733	1.46379	1.28959	0.0212528	Up	1	bone morphogenetic protein 8a	BMP8A
NFIX	0	1.52504	1.46307	0.87631	1.28814	0.0248178	Up	1	nuclear factor I/X (CCAAT-binding transcription factor)	NFIX
Zfp637	0	0.982341	1.40167	1.47805	1.28735	0.0140525	Up	1	zinc finger protein 637	Zfp637
FAM40A	0	1.7358	1.50225	0.61753	1.28519	0.0635388	Up	1	family with sequence similarity 40, member A	FAM40A
MAPKAPK2	0	1.76131	1.0697	1.02381	1.28494	0.0327309	Up	1	mitogen-activated protein kinase-activated protein kinase 2	MAPKAPK2
BAZ1A	0	1.28236	1.16444	1.40773	1.28485	0.00299378	Up	1	bromodomain adjacent to zinc finger domain, 1A	BAZ1A
Syncrip	0	1.24354	1.36907	1.24071	1.28444	0.00107607	Up	1	synaptotagmin binding, cytoplasmic RNA interacting protein	Syncrip
WDFY2	0	1.58058	1.23899	1.03154	1.28371	0.0151886	Up	1	WD repeat and FYVE domain containing 2	WDFY2
UBR3	0	1.0967	1.55455	1.19806	1.2831	0.0115171	Up	1	ubiquitin protein ligase E3 component n-recognin 3 (putative)	UBR3
RNF138	0	1.36652	1.11711	1.36224	1.28195	0.00411696	Up	1	ring finger protein 138	RNF138
SAR1B	0	0.941067	1.9442	0.956398	1.28056	0.0610923	Up	1	SAR1 homolog B (S. cerevisiae)	SAR1B
PNMA3	0	1.82636	0.827324	1.18517	1.27962	0.0484155	Up	1	paraneoplastic antigen MA3	PNMA3
1700112E06Rik	0	1.50961	1.32046	1.00731	1.27913	0.0128921	Up	1	bone marrow macrophage cDNA, RIKEN full-length enriched library, clone:I830167A02 product:hypothetical Leucine-rich repeat/Immunoglobulin/major histocompatibility complex containing protein, full insert sequence	1700112E06Rik
Mta1	0	1.11742	1.58542	1.12894	1.27726	0.0142405	Up	1	metastasis associated 1	Mta1
Nrxn2	0	1.6946	0.723125	1.41388	1.2772	0.0475041	Up	1	neurexin II	Nrxn2
Scamp3	0	1.69054	0.903739	1.23469	1.27632	0.0304812	Up	1	secretory carrier membrane protein 3	Scamp3
Utp3	0	1.39328	1.16389	1.26311	1.27343	0.00270077	Up	1	UTP3, small subunit (SSU) processome component, homolog (S. cerevisiae)	Utp3
RABEP1	0	1.46013	1.47557	0.884417	1.27337	0.0225957	Up	1	rabaptin, RAB GTPase binding effector protein 1	RABEP1
USP37	0	1.08472	0.969645	1.76287	1.27241	0.035775	Up	1	ubiquitin specific peptidase 37	USP37
MAGI1	0	1.30378	1.774	0.739433	1.2724	0.0510974	Up	1	membrane associated guanylate kinase, WW and PDZ domain containing 1; CNKSR family member 3	MAGI1
PPM1M	0	1.25325	1.33979	1.218	1.27035	0.000814154	Up	1	protein phosphatase 1M (PP2C domain containing)	PPM1M
SUZ12	0	1.74012	1.08206	0.984958	1.26905	0.0331971	Up	1	suppressor of zeste 12 homolog (Drosophila)	SUZ12
SRF	0	1.27996	1.47167	1.0512	1.26761	0.00908943	Up	1	serum response factor (c-fos serum response element-binding transcription factor)	SRF
UBXD5	0	1.90221	0.958981	0.931734	1.26431	0.0581368	Up	1	UBX domain protein 11	UBXD5
CDV3	0	1.74694	0.895075	1.15075	1.26426	0.0376166	Up	1	CDV3 homolog (mouse)	CDV3
Anpep	0	1.24048	1.05751	1.49221	1.2634	0.0097748	Up	1	alanyl (membrane) aminopeptidase	Anpep
KLHDC2	0	1.58496	1.17393	1.02877	1.26256	0.01695	Up	1	kelch domain containing 2	KLHDC2
Ndufa12	0	1.06552	1.50908	1.20613	1.26024	0.0105897	Up	1	TL0AAA58YG16 mRNA sequence	Ndufa12
TUBG2	0	0.783767	0.851065	2.14279	1.25921	0.104375	Up	1	tubulin, gamma 2	TUBG2
Gm7689	0	1.13522	1.45667	1.18293	1.25827	0.00629294	Up	1	predicted gene 10191; predicted gene 7689; predicted gene 9401; similar to ribosomal protein L31; hypothetical protein LOC675768; predicted gene 13004; predicted gene 9228; predicted gene 10072; predicted gene 5437; predicted gene 9154; ribosomal protein L31; predicted gene 6670; predicted gene 8759	Gm7689
PTPRS	0	1.52807	1.46695	0.777805	1.25761	0.0346712	Up	1	protein tyrosine phosphatase, receptor type, S	PTPRS
SMU1	0	1.42161	1.49322	0.8552	1.25668	0.0248488	Up	1	smu-1 suppressor of mec-8 and unc-52 homolog (C. elegans)	SMU1
OR10H2	0	1.67331	1.10673	0.980388	1.25347	0.027691	Up	1	olfactory receptor, family 10, subfamily H, member 2	OR10H2
ZBTB16	0	1.54763	1.42068	0.791135	1.25315	0.0331499	Up	1	zinc finger and BTB domain containing 16	ZBTB16
Chchd5	0	1.33726	1.0329	1.38336	1.25117	0.00761645	Up	1	coiled-coil-helix-coiled-coil-helix domain containing 5, mRNA (cDNA clone IMAGE:4014626)	Chchd5
SRPR	0	1.20843	1.03884	1.50242	1.2499	0.011515	Up	1	signal recognition particle receptor (*docking protein*) (SRPR), mRNA [NM_003139]	SRPR
SOCS1	0	1.01052	1.06911	1.66671	1.24878	0.0270424	Up	1	suppressor of cytokine signaling 1	SOCS1
Mt4	0	1.69494	0.851966	1.19788	1.24826	0.0363289	Up	1	metallothionein 4	Mt4
Map2k2	0	0.81483	1.42099	1.50176	1.24586	0.0289569	Up	1	mitogen-activated protein kinase kinase 2	Map2k2
Ap2b1	0	1.12582	1.33122	1.27995	1.24566	0.00243793	Up	1	adaptor-related protein complex 2, beta 1 subunit; similar to adaptor-related protein complex 2, beta 1 subunit	Ap2b1
MT1H	0	1.44026	0.818593	1.47755	1.24547	0.0281709	Up	1	metallothionein 1H	MT1H
TLK1	0	1.15233	0.906414	1.67549	1.24474	0.0316365	Up	1	tousled-like kinase 1	TLK1
SEPT5	0	1.46509	1.24287	1.02498	1.24431	0.0102598	Up	1	septin 5	SEPT5
NDUFB2	0	1.46985	1.05078	1.20249	1.24104	0.00960624	Up	1	NADH dehydrogenase (ubiquinone) 1 beta subcomplex, 2, 8kDa	NDUFB2
Mfge8	0	0.908637	1.77462	1.03899	1.24075	0.0441042	Up	1	milk fat globule-EGF factor 8 protein	Mfge8
KIAA1450	0	1.49541	0.969812	1.24527	1.23683	0.0146995	Up	1	folliculin interacting protein 2	KIAA1450
HTRA	0	0.953557	1.77018	0.985928	1.23655	0.043536	Up	1	HtrA serine peptidase 1	HTRA
ANKRD19	0	1.11221	1.7212	0.869917	1.23444	0.0395854	Up	1	cDNA FLJ36178 fis, clone TESTI2026534	ANKRD19
RragB	0	1.40663	1.10526	1.18965	1.23385	0.00526711	Up	1	Ras-related GTP binding B	RragB
CPN2	0	1.6009	0.833994	1.26499	1.2333	0.0309003	Up	1	carboxypeptidase N, polypeptide 2	CPN2
ZCCHC17	0	1.29745	1.78921	0.612223	1.23296	0.0688364	Up	1	zinc finger, CCHC domain containing 17	ZCCHC17
Sypl	0	1.26693	1.17866	1.25231	1.23263	0.000485854	Up	1	synaptophysin-like protein	Sypl
PIK3IP1	0	0.72329	1.65342	1.32006	1.23226	0.0454619	Up	1	phosphoinositide-3-kinase interacting protein 1	PIK3IP1
DNPEP	0	0.934147	1.35698	1.40198	1.23104	0.014349	Up	1	aspartyl aminopeptidase	DNPEP
Prkce	0	1.1221	1.6647	0.90536	1.23072	0.032114	Up	1	protein kinase C, epsilon	Prkce
FUCA2	0	1.00317	1.05587	1.62861	1.22922	0.025564	Up	1	fucosidase, alpha-L- 2, plasma	FUCA2
IDH1	0	1.10424	1.81891	0.76444	1.22919	0.0584401	Up	1	isocitrate dehydrogenase 1 (NADP+), soluble	IDH1
THOC5	0	1.06314	1.60007	1.02373	1.22898	0.02211	Up	1	THO complex 5	THOC5
EIF5	0	0.725597	1.83257	1.11698	1.22505	0.0633889	Up	1	eukaryotic translation initiation factor 5	EIF5
NT5C2	0	1.5366	1.03677	1.10081	1.22473	0.0160499	Up	1	5'-nucleotidase, cytosolic II	NT5C2
Ka25	0	1.14719	1.03114	1.49512	1.22448	0.0127195	Up	1	keratin 31	Ka25
TERF2	0	1.28293	1.31203	1.07321	1.22273	0.00377149	Up	1	telomeric repeat binding factor 2	TERF2
GRAP2	0	1.21371	0.974249	1.47827	1.22208	0.0138913	Up	1	GRB2-related adaptor protein 2	GRAP2
SLC16A11	0	1.13062	1.00232	1.53278	1.22191	0.0166938	Up	1	solute carrier family 16, member 11 (monocarboxylic acid transporter 11)	SLC16A11
PLOD3	0	1.3599	1.39945	0.897638	1.219	0.0169786	Up	1	procollagen-lysine, 2-oxoglutarate 5-dioxygenase 3	PLOD3
LOC642852	0	1.11142	0.856547	1.68196	1.21664	0.0379295	Up	1	hypothetical LOC642852, mRNA (cDNA clone IMAGE:4581955)	LOC642852
C8orf37	0	1.32193	1.41752	0.908491	1.21598	0.016158	Up	1	chromosome 8 open reading frame 37 (C8orf37), mRNA	C8orf37
NUDT21	0	0.896495	1.3662	1.3812	1.21463	0.0167619	Up	1	nudix (nucleoside diphosphate linked moiety X)-type motif 21	NUDT21
BEST2	0	1.2581	1.05447	1.33131	1.21462	0.00462709	Up	1	bestrophin 2	BEST2
KEAP1	0	1.07604	1.59388	0.97301	1.21431	0.024135	Up	1	kelch-like ECH-associated protein 1	KEAP1
PPIA	0	1.18057	1.33758	1.117	1.21172	0.00292146	Up	1	similar to TRIMCyp; peptidylprolyl isomerase A (cyclophilin A); peptidylprolyl isomerase A (cyclophilin A)-like 3	PPIA
COPS3	0	1.9341	0.946972	0.747591	1.20955	0.0808978	Up	1	COP9 constitutive photomorphogenic homolog subunit 3 (Arabidopsis)	COPS3
RGD1307603_predicted	0	1.53403	1.26037	0.833106	1.20917	0.0273005	Up	1	PREDICTED: similar to hypothetical protein MGC37914 (predicted) (RGD1307603_predicted), mRNA [XM_215189]	RGD1307603_predicted
Ddx46	0	0.797769	1.7301	1.09766	1.20851	0.0479602	Up	1	DEAD (Asp-Glu-Ala-Asp) box polypeptide 46; similar to Probable ATP-dependent RNA helicase DDX46 (DEAD box protein 46)	Ddx46
IFT52	0	1.04055	1.2334	1.34974	1.2079	0.00551371	Up	1	cDNA FLJ40284 fis, clone TESTI2027791	IFT52
Znhit1	0	0.904422	1.59502	1.12282	1.20742	0.0273525	Up	1	zinc finger, HIT domain containing 1	Znhit1
SLC11A2	0	0.928414	1.18825	1.50516	1.20727	0.0185752	Up	1	solute carrier family 11 (proton-coupled divalent metal ion transporters), member 2 (SLC11A2), mRNA [NM_000617]	SLC11A2
SMTN	0	1.20163	1.68669	0.730122	1.20615	0.0486528	Up	1	smoothelin	SMTN
RGD1562287_predicted	0	1.13384	1.52454	0.958125	1.2055	0.0187714	Up	1	PREDICTED: similar to ribosomal protein L21 (predicted) (RGD1562287_predicted), mRNA [XM_001074199]	RGD1562287_predicted
FAM50A	0	0.995952	1.22058	1.39436	1.20363	0.00903893	Up	1	family with sequence similarity 50, member A	FAM50A
RGD1565713_predicted	0	0.817048	1.53781	1.25032	1.20173	0.0290845	Up	1	PREDICTED: similar to ribosomal protein L21 (predicted) (RGD1565713_predicted), mRNA [XM_224201]	RGD1565713_predicted
EPB41L2	0	1.70462	1.05489	0.841863	1.20046	0.043692	Up	1	erythrocyte membrane protein band 4.1-like 2	EPB41L2
TSKS	0	1.63938	0.634165	1.32694	1.20016	0.0561422	Up	1	testis specific serine/threonine kinase substrate (TSKS1) mRNA, complete cds; alternatively spliced	TSKS
SRRM1	0	1.36826	1.62417	0.607395	1.19994	0.059121	Up	1	serine/arginine repetitive matrix 1	SRRM1
Nkx3-2	0	1.32027	0.765645	1.51196	1.19929	0.0330577	Up	1	NK3 homeobox 2	Nkx3-2
C19orf43	0	1.07783	1.60294	0.91689	1.19922	0.0285515	Up	1	chromosome 19 open reading frame 43, mRNA (cDNA clone MGC:2964 IMAGE:3139656), complete cds	C19orf43
CADM2	0	1.05671	1.58174	0.956371	1.19828	0.0252306	Up	1	cell adhesion molecule 2	CADM2
USMG5	0	1.16444	1.45516	0.973141	1.19758	0.0134232	Up	1	upregulated during skeletal muscle growth 5 homolog (mouse) (USMG5), mRNA [NM_032747]	USMG5
TGF-beta	0	1.05311	1.12192	1.4175	1.19751	0.00862485	Up	1	transforming growth factor, beta 1	TGF-beta
Mkrn1	0	1.19686	1.54625	0.848035	1.19705	0.027186	Up	1	makorin, ring finger protein, 1	Mkrn1
ARHGEF10L	0	1.01109	1.91339	0.666318	1.19693	0.0844618	Up	1	Rho guanine nucleotide exchange factor (GEF) 10-like	ARHGEF10L
Sprr2b	0	1.14787	0.934875	1.5064	1.19638	0.0188456	Up	1	small proline-rich protein 2B	Sprr2b
Zfp574	0	1.73438	0.812873	1.04093	1.19606	0.0496562	Up	1	zinc finger protein 574	Zfp574
Nudt22	0	1.0115	1.56999	1.00324	1.19491	0.0238024	Up	1	nudix (nucleoside diphosphate linked moiety X)-type motif 22 (Nudt22), mRNA	Nudt22
AZIN1	0	1.59353	1.03433	0.955609	1.19449	0.0271418	Up	1	antizyme inhibitor 1	AZIN1
BMP4	0	0.633525	1.98647	0.96113	1.19371	0.0993587	Up	1	bone morphogenetic protein 4	BMP4
MAD2L2	0	0.759602	1.34708	1.47319	1.19329	0.0322633	Up	1	MAD2 mitotic arrest deficient-like 2 (yeast)	MAD2L2
LPIN3	0	1.25066	1.1159	1.21283	1.19313	0.00113248	Up	1	lipin 3	LPIN3
Rad9	0	1.29877	1.40666	0.873544	1.19299	0.0180822	Up	1	RAD9 homolog (S. pombe)	Rad9
Hapln4_predicted	0	1.72912	0.776073	1.07115	1.19212	0.0515614	Up	1	hyaluronan and proteoglycan link protein 4	Hapln4_predicted
KCNIP3	0	1.91218	0.82346	0.838802	1.19148	0.0805922	Up	1	Kv channel interacting protein 3, calsenilin	KCNIP3
MRPS34	0	1.4634	0.947385	1.16185	1.19088	0.0154311	Up	1	mitochondrial ribosomal protein S34	MRPS34
RGD1565093_predicted	0	1.02203	1.76494	0.782161	1.18971	0.0566549	Up	1	similar to Heph protein (LOC361869), mRNA [XM_342164]	RGD1565093_predicted
NOLA3	0	1.29616	0.876945	1.39588	1.18966	0.0173927	Up	1	NOP10 ribonucleoprotein homolog (yeast)	NOLA3
ATP2A1	0	1.37543	1.26085	0.932571	1.18961	0.0121758	Up	1	ATPase, Ca++ transporting, cardiac muscle, fast twitch 1	ATP2A1
CDKN2A	0	1.21632	1.38219	0.969453	1.18932	0.0100303	Up	1	cyclin-dependent kinase inhibitor 2A (melanoma, p16, inhibits CDK4)	CDKN2A
Rnf4	0	1.38328	1.26965	0.914936	1.18929	0.013764	Up	1	ring finger protein 4	Rnf4
Unc84b	0	1.13564	1.446	0.984266	1.18864	0.0128284	Up	1	unc-84 homolog B (C. elegans) (Unc84b), mRNA [NM_194342]	Unc84b
TADA3L	0	1.31997	1.39344	0.852199	1.18854	0.0197406	Up	1	transcriptional adaptor 3 (NGG1 homolog, yeast)-like	TADA3L
RAVER1	0	1.18666	0.860959	1.51609	1.18791	0.0244085	Up	1	ferredoxin 1-like	RAVER1
Acin1	0	1.42365	1.03138	1.1065	1.18718	0.0101185	Up	1	apoptotic chromatin condensation inducer 1	Acin1
FAF1	0	1.62586	0.939324	0.995952	1.18705	0.0327097	Up	1	Fas (TNFRSF6) associated factor 1	FAF1
PPAN	0	0.839323	1.18992	1.53039	1.18655	0.0271294	Up	1	PPAN-P2RY11 readthrough transcript	PPAN
NECAP2	0	1.59569	1.10384	0.855548	1.18502	0.0320469	Up	1	NECAP endocytosis associated 2	NECAP2
STK4	0	1.27843	1.39569	0.879671	1.1846	0.0169221	Up	1	serine/threonine kinase 4	STK4
Khsrp	0	1.20532	1.35891	0.989499	1.18458	0.00810983	Up	1	KH-type splicing regulatory protein	Khsrp
RPL13	0	1.43259	0.920181	1.19754	1.18344	0.0153297	Up	1	ribosomal protein L13 pseudogene 12; ribosomal protein L13	RPL13
RGD1566094_predicted	0	0.621929	1.49042	1.43742	1.18326	0.0520266	Up	1	similar to MAP kinase-interacting kinase 2a (LOC299618), mRNA [XM_216852]	RGD1566094_predicted
Agpat2	0	1.29621	1.1717	1.08015	1.18269	0.00278835	Up	1	1-acylglycerol-3-phosphate O-acyltransferase 2 (lysophosphatidic acid acyltransferase, beta)	Agpat2
ALDH1A2	0	1.61121	1.25109	0.677401	1.1799	0.0492587	Up	1	aldehyde dehydrogenase 1 family, member A2	ALDH1A2
Hpgd	0	0.757506	1.89762	0.883963	1.17969	0.0821519	Up	1	hydroxyprostaglandin dehydrogenase 15-(NAD)	Hpgd
ABCA7	0	1.40971	1.06241	1.05935	1.17716	0.00965599	Up	1	ATP-binding cassette, sub-family A (ABC1), member 7	ABCA7
FBXO32	0	1.68694	0.928041	0.915074	1.17669	0.0439583	Up	1	F-box protein 32	FBXO32
SRRT	0	1.29278	1.3355	0.90117	1.17648	0.0135522	Up	1	serrate RNA effector molecule homolog (Arabidopsis)	SRRT
ZADH1	0	1.21287	1.5822	0.733737	1.17627	0.0408962	Up	1	prostaglandin reductase 2	ZADH1
PIM3	0	1.53419	0.681346	1.31311	1.17621	0.0441326	Up	1	pim-3 oncogene	PIM3
Igh-6	0	1.22546	0.638322	1.66471	1.17616	0.0584358	Up	1	expressed sequence AI324046	Igh-6
ADH1A	0	1.07979	1.40614	1.04182	1.17591	0.00951225	Up	1	alcohol dehydrogenase 1B (class I), beta polypeptide; alcohol dehydrogenase 1A (class I), alpha polypeptide; alcohol dehydrogenase 1C (class I), gamma polypeptide	ADH1A
ADCY4	0	0.830957	1.71495	0.97979	1.17523	0.0500255	Up	1	adenylate cyclase 4	ADCY4
Pkn1	0	1.12202	1.26992	1.13218	1.17471	0.0016486	Up	1	protein kinase N1	Pkn1
Dynlrb1	0	1.7186	1.15754	0.646504	1.17421	0.0629648	Up	1	dynein light chain roadblock-type 1	Dynlrb1
RPS13	0	1.55551	0.789992	1.17448	1.17333	0.0337301	Up	1	ribosomal protein S13 pseudogene 8; ribosomal protein S13; ribosomal protein S13 pseudogene 2	RPS13
LOC690585	0	1.401	1.26119	0.857337	1.17317	0.0187874	Up	1	THO complex 4	LOC690585
C9orf78	0	1.42063	1.49585	0.600369	1.17228	0.0550263	Up	1	chromosome 9 open reading frame 78 (C9orf78), mRNA	C9orf78
Uqcrc2	0	1.2973	1.09283	1.12587	1.172	0.00289727	Up	1	ubiquinol cytochrome c reductase core protein 2	Uqcrc2
UBE2D2	0	1.30051	0.968457	1.24524	1.1714	0.00763561	Up	1	ubiquitin-conjugating enzyme E2D 2 (UBC4/5 homolog, yeast)	UBE2D2
GPI	0	0.87215	1.29919	1.33976	1.17037	0.0159572	Up	1	glucose phosphate isomerase	GPI
CLTA	0	1.57179	1.22258	0.716031	1.17014	0.0422502	Up	1	clathrin, light chain (Lca)	CLTA
Rab11a	0	0.817696	1.1729	1.51818	1.16959	0.0285751	Up	1	RAB11a, member RAS oncogene family	Rab11a
PPP1CB	0	1.01084	1.77232	0.723453	1.16887	0.0648007	Up	1	protein phosphatase 1, catalytic subunit, beta isoform; speedy homolog A (Xenopus laevis)	PPP1CB
KCNK9	0	0.942362	1.14569	1.41624	1.1681	0.0135332	Up	1	potassium channel, subfamily K, member 9	KCNK9
ATP6V1B2	0	1.32892	1.21467	0.95688	1.16683	0.00877376	Up	1	ATPase, H+ transporting, lysosomal 56/58kDa, V1 subunit B2	ATP6V1B2
KIRREL3	0	1.04416	0.977421	1.47685	1.16614	0.0175856	Up	1	kin of IRRE like 3 (Drosophila)	KIRREL3
Arhgdig	0	1.43494	1.10128	0.962178	1.16613	0.0141827	Up	1	Rho GDP dissociation inhibitor (GDI) gamma	Arhgdig
Clcn1	0	0.851026	1.74753	0.897939	1.1655	0.0572147	Up	1	chloride channel 1	Clcn1
SOX3	0	0.938716	0.675557	1.88099	1.16509	0.0860115	Up	1	SRY (sex determining region Y)-box 3	SOX3
Cd2bp2_predicted	0	1.11108	1.10249	1.28125	1.16494	0.00248992	Up	1	Cd2 (cytoplasmic tail) binding protein 2	Cd2bp2_predicted
Atrnl1	0	1.45034	0.759056	1.28459	1.16466	0.0305441	Up	1	attractin like 1	Atrnl1
RHOG	0	1.2762	0.902561	1.31352	1.16409	0.0124468	Up	1	ras homolog gene family, member G (rho G)	RHOG
SLC11A1	0	0.748461	0.761517	1.9821	1.16403	0.10448	Up	1	solute carrier family 11 (proton-coupled divalent metal ion transporters), member 1	SLC11A1
GBGT1	0	0.724214	1.69774	1.06643	1.1628	0.0552665	Up	1	globoside alpha-1,3-N-acetylgalactosaminyltransferase 1	GBGT1
Dsp	0	1.14254	1.67768	0.6627	1.16097	0.05821	Up	1	desmoplakin	Dsp
LHX3	0	1.5949	1.01095	0.876442	1.16077	0.034288	Up	1	LIM homeobox 3	LHX3
Psmd12	0	1.31969	1.00912	1.15223	1.16035	0.00594595	Up	1	proteasome (prosome, macropain) 26S subunit, non-ATPase, 12	Psmd12
IFRD1	0	0.627502	1.79164	1.05189	1.15701	0.076578	Up	1	interferon-related developmental regulator 1 (IFRD1), transcript variant 2, mRNA [NM_001007245]	IFRD1
LOC286297	0	0.99303	1.24715	1.22833	1.15617	0.00495592	Up	1	hypothetical protein LOC286297	LOC286297
SRA1	0	1.18045	1.41417	0.871753	1.15546	0.0179585	Up	1	steroid receptor RNA activator 1	SRA1
Ascc3l1	0	1.49856	1.12007	0.84494	1.15452	0.0259158	Up	1	small nuclear ribonucleoprotein 200 (U5)	Ascc3l1
RICS	0	1.16968	1.2752	1.01769	1.15419	0.00415075	Up	1	Rho GTPase-activating protein	RICS
Dullard	0	0.776658	1.29377	1.39197	1.15413	0.0262435	Up	1	similar to Dullard homolog (Xenopus laevis); Dullard homolog (Xenopus laevis)	Dullard
LHPP	0	0.989493	0.789737	1.67947	1.1529	0.0505082	Up	1	phospholysine phosphohistidine inorganic pyrophosphate phosphatase	LHPP
Atp5j2	0	0.869539	1.68772	0.901302	1.15285	0.0498879	Up	1	predicted gene 6835; ATP synthase, H+ transporting, mitochondrial F0 complex, subunit f, isoform 2; predicted gene 6581	Atp5j2
Psmd1	0	1	0.989469	1.46839	1.15262	0.0182556	Up	1	proteasome (prosome, macropain) 26S subunit, non-ATPase, 1	Psmd1
Rbm4	0	1.13321	1.25371	1.07087	1.1526	0.00216617	Up	1	RNA binding motif protein 4	Rbm4
OTTMUSG00000008561	0	1.49497	0.975654	0.985939	1.15219	0.0214057	Up	1	predicted gene 12824	OTTMUSG00000008561
FOXO3	0	0.764039	1.96504	0.726937	1.152	0.105286	Up	1	forkhead box O3; forkhead box O3B pseudogene	FOXO3
RRAD	0	1.21534	0.901378	1.33679	1.15117	0.0124924	Up	1	Ras-related associated with diabetes	RRAD
TMLHE	0	1.55242	1.12299	0.775553	1.15032	0.0360195	Up	1	trimethyllysine hydroxylase, epsilon	TMLHE
UBA2	0	0.703558	1.19862	1.54858	1.15025	0.0425084	Up	1	ubiquitin-like modifier activating enzyme 2	UBA2
A4GALT	0	1.25404	1.19592	0.996489	1.14882	0.00459669	Up	1	alpha 1,4-galactosyltransferase	A4GALT
RAD23A	0	1.24455	1.56128	0.639683	1.1485	0.0511256	Up	1	RAD23 homolog A (S. cerevisiae)	RAD23A
Uqcr	0	1.50851	0.777777	1.15819	1.14816	0.0321654	Up	1	ubiquinol-cytochrome c reductase (6.4kD) subunit; similar to ubiquinol-cytochrome c reductase subunit	Uqcr
RPN2	0	1.29602	1.11834	1.02381	1.14605	0.00480881	Up	1	ribophorin II	RPN2
ZFYVE1	0	1.33718	1.10957	0.983366	1.14337	0.00810173	Up	1	zinc finger, FYVE domain containing 1	ZFYVE1
Cirbp	0	0.724365	1.46492	1.2379	1.14239	0.0349019	Up	1	cold inducible RNA binding protein	Cirbp
ZP4	0	1.19752	0.978997	1.249	1.14184	0.00521818	Up	1	mRNA; cDNA DKFZp434B2115 (from clone DKFZp434B2115). [AL122093]	ZP4
ERLIN2	0	1.07995	1.3553	0.987957	1.14107	0.00920724	Up	1	ER lipid raft associated 2	ERLIN2
LOC348262	0	0.687224	1.16161	1.57258	1.14047	0.0468531	Up	1	family with sequence similarity 195, member B (FAM195B), transcript variant 1, mRNA	LOC348262
Snapap	0	0.8209	1.49037	1.10938	1.14022	0.0276895	Up	1	SNAP-associated protein	Snapap
LOC501052	0	1.35353	0.828349	1.23824	1.14004	0.0190312	Up	1	tumor suppressor candidate 2 (Tusc2), mRNA	LOC501052
SAA4	0	1.05381	1.17207	1.18953	1.13847	0.00140008	Up	1	serum amyloid A4, constitutive	SAA4
IGFBP6	0	1.00641	1.43039	0.977526	1.13811	0.0161122	Up	1	insulin-like growth factor binding protein 6	IGFBP6
Mtap1a	0	1.58496	0.963035	0.865929	1.13798	0.0370157	Up	1	microtubule-associated protein 1A	Mtap1a
SFTPD	0	0.631277	1.47927	1.29416	1.1349	0.0478131	Up	1	surfactant protein D	SFTPD
Lgals1	0	1.07935	1.18781	1.13698	1.13471	0.000769184	Up	1	TL0ADA8YD07 mRNA sequence	Lgals1
PGAM1	0	1.35559	1.34627	0.702207	1.13469	0.0344872	Up	1	phosphoglycerate mutase 1 (brain)	PGAM1
Cyba	0	1.01038	0.91352	1.47551	1.13314	0.0226582	Up	1	cytochrome b-245, alpha polypeptide	Cyba
Sez6	0	0.763528	1.30737	1.32755	1.13282	0.0255338	Up	1	seizure related gene 6	Sez6
CR2	0	0.913288	0.997374	1.4826	1.13109	0.0237982	Up	1	Complement receptor type 2 precursor (Cr2) (Complement C3d receptor) (Epstein-Barr virus receptor) (EBV receptor) (CD21 antigen). [Source:Uniprot/SWISSPROT;Acc:P20023] [ENST00000367058]	CR2
EPB41	0	1.44171	1.27143	0.675561	1.12956	0.0397292	Up	1	erythrocyte membrane protein band 4.1 (elliptocytosis 1, RH-linked)	EPB41
LOC366473	0	0.85361	1.1667	1.36799	1.12943	0.0170776	Up	1	similar to ornithine decarboxylase-like protein	LOC366473
C6orf57	0	1.355	0.991828	1.03592	1.12758	0.0101311	Up	1	chromosome 6 open reading frame 57, mRNA (cDNA clone MGC:26946 IMAGE:4817876), complete cds	C6orf57
CHAC2	0	1.28758	0.898037	1.19642	1.12734	0.0107259	Up	1	ChaC, cation transport regulator homolog 2 (E. coli), mRNA (cDNA clone MGC:24350 IMAGE:4045703), complete cds	CHAC2
MRPS16	0	1.30076	1.31677	0.756783	1.12477	0.0257383	Up	1	mitochondrial ribosomal protein S16	MRPS16
VDAC1	0	1.22894	1.17389	0.965453	1.12276	0.00509166	Up	1	voltage-dependent anion channel 1; similar to voltage-dependent anion channel 1	VDAC1
EG625929	0	1.54802	0.895712	0.92082	1.12152	0.0343084	Up	1	predicted gene 4327; predicted gene 8683; similar to 40S ribosomal protein S19; predicted gene 4510; predicted gene 13143; predicted gene 9646; ribosomal protein S19; predicted gene 9091; predicted gene 6636; predicted gene 14072	EG625929
COX7A2L	0	0.855051	1.32347	1.18573	1.12142	0.0150027	Up	1	cytochrome c oxidase subunit VIIa polypeptide 2 like	COX7A2L
GJA3	0	0.650937	1.00655	1.70659	1.12136	0.0686884	Up	1	gap junction protein, alpha 3, 46kDa (connexin 46) (GJA3), mRNA. [NM_021954]	GJA3
SPSB1	0	1.26275	0.841761	1.25843	1.12098	0.0151368	Up	1	splA/ryanodine receptor domain and SOCS box containing 1	SPSB1
3200002M19Rik	0	1.16642	1.44723	0.747981	1.12054	0.0313199	Up	1	RIKEN cDNA 3200002M19 gene (3200002M19Rik), mRNA	3200002M19Rik
Il8rb	0	1.07629	0.857639	1.42657	1.12017	0.0211937	Up	1	interleukin 8 receptor, beta	Il8rb
HPRT1	0	1.51306	0.913305	0.931465	1.11928	0.029643	Up	1	hypoxanthine phosphoribosyltransferase 1	HPRT1
Egln2	0	0.701096	1.39867	1.25797	1.11924	0.0343834	Up	1	EGL nine homolog 2 (C. elegans)	Egln2
TEX10	0	1.09254	1.54558	0.71889	1.119	0.0427249	Up	1	testis expressed 10	TEX10
RGD1562758_predicted	0	0.946757	1.00796	1.39644	1.11705	0.0154786	Up	1	similar to glyceraldehyde-3-phosphate dehydrogenase (phosphorylating) (EC 1.2.1.12); similar to Glyceraldehyde-3-phosphate dehydrogenase (GAPDH); glyceraldehyde-3-phosphate dehydrogenase, pseudogene 2; glyceraldehyde 3-phosphate dehydrogenase pseudogene; hypothetical gene supported by AB017801; NM_017008; similar to Glyceraldehyde-3-phosphate dehydrogenase (GAPDH) (38 kDa BFA-dependent ADP-ribosy…	RGD1562758_predicted
ACOT9	0	1.01441	1.18319	1.15277	1.11679	0.00216634	Up	1	acyl-CoA thioesterase 9	ACOT9
Grifin	0	1.26367	1.07281	1.01365	1.11671	0.00453132	Up	1	0 day neonate eyeball cDNA, RIKEN full-length enriched library, clone:E130101O17 product:GRIFIN homolog [Rattus norvegicus], full insert sequence	Grifin
Cetn1	0	1.13103	1.34923	0.868905	1.11639	0.0151009	Up	1	centrin 1	Cetn1
Sprr2a	0	1.26065	1.27626	0.810572	1.11583	0.0181799	Up	1	small proline-rich protein 2A; small proline-rich protein 2A3; predicted gene 6120; hypothetical protein LOC668231	Sprr2a
Pex11c	0	1.39466	0.994198	0.956076	1.11498	0.0154945	Up	1	peroxisomal biogenesis factor 11 gamma	Pex11c
ZFP36L1	0	0.652323	1.29073	1.39938	1.11415	0.0411014	Up	1	zinc finger protein 36, C3H type-like 1	ZFP36L1
NAPA	0	0.918058	1.61007	0.813766	1.11397	0.0467856	Up	1	N-ethylmaleimide-sensitive factor attachment protein, alpha	NAPA
DTL	0	1.19339	0.982273	1.16492	1.11353	0.00351299	Up	1	denticleless homolog (Drosophila)	DTL
Tsku	0	1.35696	0.687092	1.29611	1.11339	0.0349844	Up	1	tsukushin	Tsku
Arrb2	0	1.07039	1.12853	1.14067	1.1132	0.000388189	Up	1	arrestin, beta 2	Arrb2
RGD1309562_predicted	0	1.38884	1.0497	0.898916	1.11248	0.0165351	Up	1	iron-sulfur cluster scaffold homolog (E. coli)	RGD1309562_predicted
USP4	0	1.39418	1.0736	0.865947	1.11124	0.0185626	Up	1	ubiquitin specific peptidase 4 (proto-oncogene)	USP4
RGD1306936_predicted	0	0.953744	1.56831	0.809081	1.11038	0.0412021	Up	1	similar to chromosome 7 open reading frame 30 (RGD1306936), mRNA	RGD1306936_predicted
PPP1R9A	0	1.26534	1.07183	0.98817	1.10845	0.00542933	Up	1	protein phosphatase 1, regulatory (inhibitor) subunit 9A	PPP1R9A
ATN1	0	1.60326	0.740065	0.981803	1.10838	0.0497905	Up	1	atrophin 1	ATN1
Itgb4	0	0.930421	1.5258	0.868329	1.10818	0.0340229	Up	1	integrin beta 4	Itgb4
MAPRE3	0	0.950925	1.03219	1.3413	1.10814	0.011306	Up	1	microtubule-associated protein, RP/EB family, member 3	MAPRE3
Tia1	0	1.54956	0.898996	0.875511	1.10802	0.037514	Up	1	TIA1 cytotoxic granule-associated RNA binding protein	Tia1
SHOC2	0	1	1.4732	0.849094	1.10743	0.0276231	Up	1	soc-2 suppressor of clear homolog (C. elegans)	SHOC2
KRT19	0	0.662667	2.02068	0.635102	1.10615	0.136733	Up	1	keratin 19	KRT19
UNC93B1	0	1.39327	0.924864	0.997551	1.10523	0.0168602	Up	1	unc-93 homolog B1 (C. elegans); unc-93 homolog B6 (C. elegans); unc-93 homolog B3 pseudogene (C. elegans); similar to unc-93 homolog B1 (C. elegans)	UNC93B1
Alcam	0	1.02941	1.15982	1.12436	1.10453	0.00124957	Up	1	activated leukocyte cell adhesion molecule	Alcam
LSP1	0	1.21283	1.02871	1.07076	1.1041	0.00253154	Up	1	lymphocyte-specific protein 1	LSP1
RGD1565509_predicted	0	1.25614	0.944788	1.10843	1.10312	0.00656496	Up	1	similar to ribosomal protein S2	RGD1565509_predicted
Rrbp1	0	1.39476	1.05768	0.856564	1.103	0.0196417	Up	1	ribosome binding protein 1	Rrbp1
Tex264	0	1.11567	1.01434	1.17078	1.10027	0.00174268	Up	1	testis expressed 264 (Tex264), mRNA	Tex264
HDAC4	0	1.62749	0.991906	0.679591	1.09966	0.0586105	Up	1	histone deacetylase 4	HDAC4
TRAPPC6A	0	1.4333	0.968555	0.895035	1.09896	0.0226734	Up	1	trafficking protein particle complex 6A	TRAPPC6A
PPT1	0	1.22574	1.0218	1.049	1.09885	0.00337167	Up	1	palmitoyl-protein thioesterase 1	PPT1
HSPC047	0	1.40199	0.806977	1.08563	1.0982	0.0236232	Up	1	cysteinyl-tRNA synthetase	HSPC047
JMJD2B	0	1.03013	1.3632	0.897831	1.09705	0.015536	Up	1	lysine (K)-specific demethylase 4B	JMJD2B
Txnl4a	0	1.00602	1.27794	1.00237	1.09544	0.0068823	Up	1	thioredoxin-like 4A	Txnl4a
RBM10	0	1.20062	0.972326	1.11238	1.09511	0.00368449	Up	1	RNA binding motif protein 10	RBM10
Ltf	0	1.1004	1.09267	1.08756	1.09354	1.01253e-05	Up	1	lactotransferrin	Ltf
OLFM1	0	1.27286	1.25285	0.751273	1.09233	0.0235781	Up	1	olfactomedin 1	OLFM1
Gm13072	0	1.11019	1.31217	0.851585	1.09132	0.0145545	Up	1	RIKEN cDNA 0610038D11 gene; predicted gene 13072; predicted gene 7828	Gm13072
DHRS4	0	0.882966	1.40676	0.981319	1.09035	0.0210753	Up	1	dehydrogenase/reductase (SDR family) member 4	DHRS4
LOC691098	0	1.09586	1.39771	0.7764	1.08999	0.0260862	Up	1	PREDICTED: similar to ribosomal protein L37 (LOC691098), mRNA [XM_001072433]	LOC691098
NDUFV3	0	0.998427	1.03305	1.23666	1.08938	0.00464735	Up	1	NADH dehydrogenase (ubiquinone) flavoprotein 3, 10kDa	NDUFV3
SETD8	0	0.951241	0.860736	1.45412	1.0887	0.0275417	Up	1	SET domain containing (lysine methyltransferase) 8	SETD8
FCER1G	0	1.36366	0.788474	1.11146	1.08786	0.0226895	Up	1	Fc fragment of IgE, high affinity I, receptor for; gamma polypeptide	FCER1G
CNPY3	0	1.26844	0.807497	1.18286	1.08627	0.0165886	Up	1	canopy 3 homolog (zebrafish)	CNPY3
C18orf8	0	1.20922	1.30803	0.740553	1.08593	0.0249563	Up	1	chromosome 18 open reading frame 8 (C18orf8), mRNA [NM_013326]	C18orf8
MAP1LC3A	0	0.913633	1.29805	1.04055	1.08408	0.0106768	Up	1	microtubule-associated protein 1 light chain 3 alpha	MAP1LC3A
ENO3	0	1.08982	1.42667	0.733957	1.08348	0.0324385	Up	1	enolase 3 (beta, muscle) (ENO3), transcript variant 3, mRNA	ENO3
GTPBP6	0	0.876538	1.62794	0.740289	1.08159	0.0593744	Up	1	GTP binding protein 6 (putative)	GTPBP6
Rps14	0	1.21121	1.38857	0.643749	1.08117	0.0405446	Up	1	predicted gene 6204; ribosomal protein S14	Rps14
Eral1	0	0.840692	0.94928	1.45338	1.08112	0.0291147	Up	1	Era (G-protein)-like 1 (E. coli)	Eral1
DDX6	0	0.665335	1.16664	1.41055	1.08084	0.0388782	Up	1	DEAD (Asp-Glu-Ala-Asp) box polypeptide 6	DDX6
PAPOLA	0	1.5207	1.1106	0.61037	1.08056	0.054597	Up	1	poly(A) polymerase alpha	PAPOLA
HMGN2	0	1.13047	0.835892	1.26731	1.07789	0.0136348	Up	1	hypothetical LOC729505; similar to hCG2040565; high-mobility group nucleosomal binding domain 2; similar to high-mobility group nucleosomal binding domain 2	HMGN2
GGT1	0	1.002	0.91352	1.31797	1.07783	0.0127007	Up	1	gamma-glutamyltransferase 3 pseudogene	GGT1
Rps3a	0	0.821384	1.43367	0.976572	1.07721	0.0279327	Up	1	predicted gene 10119; predicted gene 13408; predicted gene 7600; ribosomal protein S3A; similar to 40S ribosomal protein S3a (V-fos transformation effector protein); predicted gene 9058; predicted gene 8960; predicted gene 5586	Rps3a
Yme1l1	0	0.988664	1.5501	0.692392	1.07705	0.0504635	Up	1	YME1-like 1 (S. cerevisiae)	Yme1l1
Smad6	0	0.745294	1.49437	0.984312	1.07466	0.0397676	Up	1	MAD homolog 6 (Drosophila)	Smad6
HSD11B2	0	1.34599	0.639071	1.23692	1.07399	0.0394116	Up	1	hydroxysteroid (11-beta) dehydrogenase 2	HSD11B2
Pqlc1	0	0.856874	1.13989	1.22521	1.07399	0.0105583	Up	1	PQ loop repeat containing 1	Pqlc1
PMM1	0	0.736363	1.2607	1.22416	1.07374	0.0239385	Up	1	phosphomannomutase 1	PMM1
Mesdc2	0	1.26303	0.930136	1.02611	1.07309	0.00839881	Up	1	mesoderm development candidate 2 (Mesdc2), mRNA	Mesdc2
RPL23	0	1.32403	0.820354	1.07313	1.0725	0.0179155	Up	1	ribosomal protein L23 pseudogene 6; ribosomal protein L23	RPL23
Fdps	0	0.86781	1.25153	1.098	1.07245	0.0106465	Up	1	farensyl diphosphate synthase (Fdps), mRNA [NM_031840]	Fdps
ACVRL1	0	0.906002	1.33946	0.971287	1.07225	0.0154494	Up	1	activin A receptor type II-like 1	ACVRL1
S100A10	0	0.966398	1.5816	0.668514	1.07217	0.0574984	Up	1	S100 calcium binding protein A10	S100A10
HECTD3	0	0.659925	1.1541	1.40233	1.07212	0.038983	Up	1	HECT domain containing 3	HECTD3
AFARP1	0	0.908501	1.11128	1.19643	1.07207	0.0062449	Up	1	mRNA for hypothetical protein (AFARP1 gene)	AFARP1
SDHALP1	0	0.842437	0.949656	1.4233	1.0718	0.0266143	Up	1	succinate dehydrogenase complex, subunit A, flavoprotein pseudogene 1 (SDHALP1) on chromosome 3 [NR_003264]	SDHALP1
NDUFV2	0	0.937536	0.989738	1.28563	1.07097	0.0100792	Up	1	NADH dehydrogenase (ubiquinone) flavoprotein 2, 24kDa	NDUFV2
CDK8	0	0.941106	1.12409	1.14467	1.06996	0.00364579	Up	1	cyclin-dependent kinase 8	CDK8
SCO2	0	1.02395	1.33541	0.844477	1.06794	0.0175684	Up	1	SCO cytochrome oxidase deficient homolog 2 (yeast)	SCO2
GARS	0	1.28951	1.06831	0.839922	1.06591	0.0145281	Up	1	glycyl-tRNA synthetase	GARS
SDHD	0	1.0032	1.20049	0.993397	1.0657	0.00397822	Up	1	similar to succinate dehydrogenase complex, subunit D, integral membrane protein; succinate dehydrogenase complex, subunit D, integral membrane protein	SDHD
LILRB3	0	0.928774	0.716112	1.54364	1.06284	0.0504427	Up	1	leukocyte immunoglobulin-like receptor, subfamily B (with TM and ITIM domains), member 3	LILRB3
GPR77	0	1.17336	0.860153	1.15346	1.06233	0.00895257	Up	1	G protein-coupled receptor 77	GPR77
Ifi27	0	1.25898	1.04211	0.885188	1.06209	0.0102635	Up	1	interferon stimulated gene 12 (Isg12) mRNA, complete cds	Ifi27
Bnip3l	0	0.999005	1.17184	1.01411	1.06165	0.0027057	Up	1	similar to NIX; predicted gene 8283; BCL2/adenovirus E1B interacting protein 3-like	Bnip3l
CDC2L2	0	0.721295	1.25439	1.20775	1.06115	0.0248696	Up	1	similar to cell division cycle 2-like 1 (PITSLRE proteins); cell division cycle 2-like 1 (PITSLRE proteins); cell division cycle 2-like 2 (PITSLRE proteins)	CDC2L2
C17orf90	0	0.991779	1.17943	1.01141	1.06087	0.00312373	Up	1	chromosome 17 open reading frame 90, mRNA (cDNA clone IMAGE:4800255), with apparent retained intron	C17orf90
MYCBP2	0	1.24168	0.901876	1.03705	1.0602	0.00857766	Up	1	MYC binding protein 2	MYCBP2
PPP2R1A	0	0.878009	1.12163	1.18004	1.05989	0.00753356	Up	1	protein phosphatase 2 (formerly 2A), regulatory subunit A, alpha isoform	PPP2R1A
RGD1307773_predicted	0	1.1666	0.803914	1.2087	1.05974	0.0143956	Up	1	phosphoglycolate phosphatase	RGD1307773_predicted
C6orf49	0	1.07039	1.14248	0.965453	1.05944	0.00234664	Up	1	translocase of outer mitochondrial membrane 6 homolog (yeast)	C6orf49
LOC499896	0	1.13249	0.625908	1.41843	1.05894	0.0446585	Up	1	PREDICTED: glyceraldehyde 3-phosphate dehydrogenase (Gapdh), mRNA [XM_575242]	LOC499896
COL14A1	0	1.10573	1.01451	1.05469	1.05831	0.000618145	Up	1	collagen, type XIV, alpha 1 (undulin) (COL14A1), mRNA [NM_021110]	COL14A1
UFC1	0	0.934734	1.15083	1.08701	1.05753	0.00364783	Up	1	ubiquitin-fold modifier conjugating enzyme 1	UFC1
CAPG	0	0.867061	0.933698	1.37016	1.05697	0.0215402	Up	1	capping protein (actin filament), gelsolin-like	CAPG
XDH	0	0.745294	1.17038	1.25072	1.05546	0.0214018	Up	1	xanthine dehydrogenase	XDH
Sec61g	0	0.92516	1.16856	1.06897	1.05423	0.00448124	Up	1	similar to SEC61, gamma subunit (LOC367253), mRNA [XM_346040]	Sec61g
ZNF281	0	0.87206	1.31038	0.975405	1.05261	0.0154223	Up	1	zinc finger protein 281	ZNF281
FRY	0	1.21756	1.31177	0.628346	1.05256	0.0389514	Up	1	furry homolog (Drosophila)	FRY
RGD1309735_predicted	0	0.953637	1.27043	0.932815	1.05229	0.0105594	Up	1	PREDICTED: similar to CG14977-PA (predicted) (RGD1309735_predicted), mRNA [XM_341044]	RGD1309735_predicted
Gps2_predicted	0	0.917913	0.951658	1.2862	1.05192	0.0122282	Up	1	neuralized homolog 4 (Drosophila) (Neurl4), mRNA	Gps2_predicted
SF3B14	0	1.11285	0.901949	1.14025	1.05168	0.00507927	Up	1	splicing factor 3B, 14 kDa subunit	SF3B14
Ube2r2	0	0.886343	0.966223	1.30203	1.05153	0.0143783	Up	1	ubiquitin-conjugating enzyme E2R 2	Ube2r2
CXorf15	0	1.21207	1.08923	0.846936	1.04941	0.0102793	Up	1	cDNA FLJ11209 fis, clone PLACE1007946	CXorf15
BMX	0	0.84332	1.41149	0.891031	1.04861	0.0288006	Up	1	BMX non-receptor tyrosine kinase	BMX
TSNAX	0	1.17645	1.16692	0.801739	1.04837	0.01353	Up	1	translin-associated factor X	TSNAX
IGFBP7	0	0.945816	1.55404	0.643619	1.04782	0.0594455	Up	1	insulin-like growth factor binding protein 7	IGFBP7
ACTR1A	0	0.820162	1.04901	1.27419	1.04779	0.0152913	Up	1	ARP1 actin-related protein 1 homolog A, centractin alpha (yeast)	ACTR1A
LSM7	0	0.7963	1.01549	1.32894	1.04691	0.0211486	Up	1	LSM7 homolog, U6 small nuclear RNA associated (S. cerevisiae)	LSM7
ISG20L2	0	1.08713	0.834152	1.21924	1.04684	0.0114468	Up	1	interferon stimulated exonuclease gene 20kDa-like 2	ISG20L2
SSX6	0	1.43498	0.814671	0.890784	1.04681	0.0330574	Up	1	synovial sarcoma, X breakpoint 6	SSX6
RPSAP15	0	0.944858	1.04756	1.14607	1.04616	0.0030617	Up	1	ribosomal protein SA pseudogene 9; ribosomal protein SA pseudogene 8; ribosomal protein SA pseudogene 58; ribosomal protein SA pseudogene 19; ribosomal protein SA pseudogene 18; ribosomal protein SA; ribosomal protein SA pseudogene 15; ribosomal protein SA pseudogene 61; ribosomal protein SA pseudogene 29; ribosomal protein SA pseudogene 12	RPSAP15
GALNTL4	0	0.964507	1.37032	0.800826	1.04522	0.0251829	Up	1	UDP-N-acetyl-alpha-D-galactosamine:polypeptide N-acetylgalactosaminyltransferase-like 4	GALNTL4
CSNK2A2	0	1.05907	1.0389	1.03538	1.04445	5.05275e-05	Up	1	casein kinase 2, alpha prime polypeptide	CSNK2A2
CYP27A1	0	1.41447	1.04864	0.6691	1.04407	0.0399174	Up	1	cytochrome P450, family 27, subfamily A, polypeptide 1	CYP27A1
HIST1H3F	0	0.937663	1.31966	0.873369	1.04356	0.0173851	Up	1	histone cluster 1, H3j; histone cluster 1, H3i; histone cluster 1, H3h; histone cluster 1, H3g; histone cluster 1, H3f; histone cluster 1, H3e; histone cluster 1, H3d; histone cluster 1, H3c; histone cluster 1, H3b; histone cluster 1, H3a; histone cluster 1, H2ad; histone cluster 2, H3a; histone cluster 2, H3c; histone cluster 2, H3d	HIST1H3F
SNCG	0	1.03242	1.02365	1.07355	1.04321	0.000220813	Up	1	synuclein, gamma (breast cancer-specific protein 1)	SNCG
Cul1	0	0.672456	1.03209	1.42489	1.04315	0.0408201	Up	1	cullin 1	Cul1
SARS	0	1.36513	1.08812	0.674113	1.04245	0.0351584	Up	1	seryl-tRNA synthetase	SARS
Ecd	0	1.06088	0.973528	1.09175	1.04205	0.0011462	Up	1	ecdysoneless homolog (Drosophila)	Ecd
TSR1	0	0.711214	1.0042	1.40966	1.04169	0.0358295	Up	1	TSR1, 20S rRNA accumulation, homolog (S. cerevisiae)	TSR1
Sall1	0	0.965094	0.970331	1.18708	1.04084	0.00490869	Up	1	sal-like 1 (Drosophila)	Sall1
TENC1	0	0.895108	1.09544	1.13169	1.04075	0.00496631	Up	1	cDNA FLJ90213 fis, clone MAMMA1002142, weakly similar to NON-RECEPTOR TYROSINE KINASE SPORE LYSIS A (EC 2.7.1.112)	TENC1
SFRS12IP1	0	0.716589	1.69635	0.709126	1.04069	0.0864766	Up	1	SFRS12-interacting protein 1; family with sequence similarity 159, member B	SFRS12IP1
LNPEP	0	1.53422	0.62937	0.95787	1.04049	0.0589695	Up	1	Leucyl-cystinyl aminopeptidase (EC 3.4.11.3) (Cystinyl aminopeptidase) (Oxytocinase) (OTase) (Insulin-regulated membrane aminopeptidase) (Insulin-responsive aminopeptidase) (IRAP) (Placental leucine aminopeptidase) (P-LAP)....	LNPEP
PRDX2	0	0.916247	1.46663	0.736554	1.03981	0.0418326	Up	1	peroxiredoxin 2	PRDX2
ZFHX3	0	1.05102	1.08604	0.982102	1.03972	0.000862458	Up	1	zinc finger homeobox 3; hypothetical LOC100132068	ZFHX3
CPNE2	0	1.48268	0.701322	0.933962	1.03932	0.0463154	Up	1	copine II (CPNE2), mRNA [NM_152727]	CPNE2
ABCF2	0	1.2364	0.836113	1.04216	1.03822	0.0121535	Up	1	ATP-binding cassette, sub-family F (GCN20), member 2	ABCF2
U2AF2	0	1.13555	0.891738	1.08731	1.0382	0.00511151	Up	1	U2 small nuclear RNA auxiliary factor 2	U2AF2
Mras	0	1.4189	0.968359	0.726323	1.03786	0.0362267	Up	1	muscle RAS oncogene homolog	Mras
SLC16A8	0	0.912848	0.818527	1.38068	1.03735	0.0269249	Up	1	solute carrier family 16, member 8 (monocarboxylic acid transporter 3)	SLC16A8
SPOPL	0	0.937122	1.15576	1.01791	1.03693	0.00377903	Up	1	speckle-type POZ protein-like	SPOPL
Rac2	0	1.15072	0.970279	0.988191	1.0364	0.00307159	Up	1	ras-related C3 botulinum toxin substrate 1 (rho family, small GTP binding protein Rac1)	Rac2
Hist1h2bj	0	0.999454	1.04392	1.06499	1.03612	0.000352931	Up	1	similar to Hist1h2bj protein; histone cluster 1, H2bl; predicted gene, OTTMUSG00000013203; histone cluster 1, H2bj; histone cluster 1, H2bf; H2b histone family member; histone cluster 1, H2bn	Hist1h2bj
Ard1	0	1.54273	0.807067	0.758092	1.03596	0.0551396	Up	1	ARD1 homolog A, N-acetyltransferase (S. cerevisiae)	Ard1
DSCR1	0	1.14634	1.26445	0.693478	1.03476	0.027162	Up	1	Down syndrome critical region gene 1 (DSCR1), transcript variant 1, mRNA [NM_004414]	DSCR1
Rara	0	0.912127	1.1541	1.03637	1.0342	0.00453456	Up	1	retinoic acid receptor, alpha	Rara
Ncln	0	1.15084	0.779848	1.16716	1.03262	0.0146577	Up	1	nicalin homolog (zebrafish)	Ncln
STAU1	0	1.61801	0.649025	0.829275	1.0321	0.0740286	Up	1	staufen, RNA binding protein, homolog 1 (Drosophila)	STAU1
RGMB	0	1.04182	0.888767	1.15505	1.02854	0.00556744	Up	1	RGM domain family, member B	RGMB
GLRX3	0	0.61753	1.08291	1.38444	1.0283	0.0438787	Up	1	glutaredoxin 3	GLRX3
Hars	0	1.39582	0.968253	0.71917	1.02775	0.0350726	Up	1	histidyl-tRNA synthetase	Hars
l7Rn6	0	0.896906	1.16721	1.01896	1.02769	0.00572062	Up	1	lethal, Chr 7, Rinchik 6	l7Rn6
LOC100363556	0	0.761206	1.06162	1.25978	1.02754	0.0193504	Up	1	TL0AEA1YO22 mRNA sequence	LOC100363556
PSEN1	0	1.00858	1.01783	1.05565	1.02735	0.000196367	Up	1	presenilin 1	PSEN1
Aip	0	1.35098	0.888186	0.838174	1.02578	0.0244258	Up	1	aryl-hydrocarbon receptor-interacting protein	Aip
DDX50	0	0.89571	1.08959	1.09156	1.02562	0.00398989	Up	1	DEAD (Asp-Glu-Ala-Asp) box polypeptide 50	DDX50
Rpl8	0	1.15862	0.719821	1.19663	1.02502	0.0215658	Up	1	ribosomal protein L8; similar to 60S ribosomal protein L8	Rpl8
1110005A23Rik	0	0.801543	1.39219	0.876481	1.0234	0.0313448	Up	1	predicted gene 6563; SAP domain containing ribonucleoprotein	1110005A23Rik
CEPT1	0	1.13185	0.788	1.15018	1.02334	0.0129895	Up	1	choline/ethanolamine phosphotransferase 1	CEPT1
WDR46	0	1.47579	0.976727	0.615927	1.02281	0.054581	Up	1	cDNA FLJ77705 complete cds	WDR46
CYGB	0	1.1761	0.802653	1.08728	1.02201	0.0118959	Up	1	cytoglobin	CYGB
Blcap	0	0.835225	1.0726	1.15675	1.02153	0.00879157	Up	1	bladder cancer associated protein homolog (human)	Blcap
Sec13l1	0	0.601066	1.10661	1.35661	1.02143	0.0442525	Up	1	SEC13 homolog (S. cerevisiae)	Sec13l1
Glt1d1	0	1.59687	0.634682	0.831623	1.02106	0.0735366	Up	1	glycosyltransferase 1 domain containing 1 (Glt1d1), mRNA [NM_177005]	Glt1d1
Gm5879	0	0.996767	0.916428	1.14763	1.02028	0.00440975	Up	1	predicted gene 5879; similar to 60S ribosomal protein L3 (J1 protein); predicted gene 4959; predicted gene 6035; predicted gene 12816; ribosomal protein L3; predicted gene 5851; predicted gene 16468; predicted gene 5850	Gm5879
SLC44A1	0	1.12443	1.1893	0.746498	1.02007	0.0178568	Up	1	solute carrier family 44, member 1	SLC44A1
FH	0	1.13894	1.01437	0.90536	1.01955	0.00436959	Up	1	fumarate hydratase	FH
Rangap1	0	0.74024	1.05842	1.25876	1.01914	0.0212843	Up	1	RAN GTPase activating protein 1	Rangap1
DNAJB9	0	0.926342	1.24722	0.876069	1.01654	0.0128282	Up	1	DnaJ (Hsp40) homolog, subfamily B, member 9	DNAJB9
C22orf28	0	0.956868	1.12802	0.96412	1.01633	0.00300829	Up	1	chromosome 22 open reading frame 28	C22orf28
2400003C14Rik	0	1.03519	1.13618	0.877061	1.01614	0.00545782	Up	1	RIKEN cDNA 2400003C14 gene	2400003C14Rik
DAPK3	0	0.714765	1.14634	1.18533	1.01548	0.0212969	Up	1	death-associated protein kinase 3	DAPK3
CHMP4A	0	0.762419	1.02238	1.26139	1.0154	0.0195637	Up	1	chromatin modifying protein 4A	CHMP4A
Cln6	0	1.04447	0.969092	1.03207	1.01521	0.000524715	Up	1	predicted gene 10653	Cln6
TBPL1	0	0.645431	1.05667	1.34278	1.01496	0.0376045	Up	1	TBP-like 1 (TBPL1), mRNA [NM_004865]	TBPL1
Itsn1	0	1.00208	0.81114	1.22934	1.01419	0.0139007	Up	1	intersectin 1 (SH3 domain protein)	Itsn1
TH	0	1.43652	0.643059	0.960937	1.0135	0.0480974	Up	1	tyrosine hydroxylase	TH
DECR1	0	0.911869	1.19592	0.930269	1.01269	0.00812022	Up	1	2,4-dienoyl CoA reductase 1, mitochondrial	DECR1
Slc6a13	0	0.60371	1.27584	1.15845	1.01267	0.0393898	Up	1	TL0ABA31YP04 mRNA sequence	Slc6a13
Gnb4	0	1.16741	1.07434	0.794976	1.01224	0.0119797	Up	1	guanine nucleotide binding protein (G protein), beta polypeptide 1; guanine nucleotide binding protein (G protein), beta polypeptide 4	Gnb4
RER1	0	1.20564	0.771264	1.05854	1.01182	0.0155651	Up	1	RER1 retention in endoplasmic reticulum 1 homolog (S. cerevisiae)	RER1
ACTR10	0	0.667803	1.71458	0.651655	1.01135	0.102592	Up	1	actin-related protein 10 homolog (S. cerevisiae)	ACTR10
RND1	0	1.05434	0.766847	1.20025	1.00714	0.0155804	Up	1	Rho family GTPase 1	RND1
RPL15	0	0.776206	1.00127	1.24391	1.00713	0.0175357	Up	1	ribosomal protein L15 pseudogene 22; ribosomal protein L15 pseudogene 18; ribosomal protein L15 pseudogene 17; ribosomal protein L15 pseudogene 3; ribosomal protein L15 pseudogene 7; ribosomal protein L15	RPL15
WRNIP1	0	1.4065	0.78976	0.822644	1.0063	0.0373233	Up	1	Werner helicase interacting protein 1	WRNIP1
PRR5	0	1.13371	0.677378	1.20596	1.00568	0.0260728	Up	1	Rho GTPase activating protein 8; proline rich 5 (renal); PRR5-ARHGAP8 fusion	PRR5
Tmem147	0	0.852998	1.06099	1.1025	1.0055	0.00582724	Up	1	transmembrane protein 147	Tmem147
PDCD5	0	1.06455	1.3453	0.604354	1.00473	0.0432565	Up	1	programmed cell death 5	PDCD5
BSG	0	0.896214	1.22615	0.891133	1.0045	0.0119622	Up	1	basigin (Ok blood group)	BSG
Sigmar1	0	1.5927	0.604294	0.81598	1.00432	0.0791126	Up	1	cytochrome c oxidase, subunit XVII assembly protein homolog (yeast)	Sigmar1
ARF5	0	1.1193	1.06586	0.826311	1.00382	0.00796988	Up	1	ADP-ribosylation factor 5	ARF5
Por	0	1.17348	1.22037	0.615216	1.00302	0.0355636	Up	1	P450 (cytochrome) oxidoreductase	Por
HNRPL	0	1.38847	0.824629	0.792382	1.00183	0.0353167	Up	1	similar to heterogeneous nuclear ribonucleoprotein L-like; heterogeneous nuclear ribonucleoprotein L	HNRPL
Arpc1a	0	0.785874	1.0821	1.13707	1.00168	0.0116344	Up	1	actin related protein 2/3 complex, subunit 1A	Arpc1a
Rcn3	0	0.775356	1.18658	1.04271	1.00155	0.014215	Up	1	reticulocalbin 3, EF-hand calcium binding domain	Rcn3
PFDN1	0	1.13386	0.896712	0.973405	1.00132	0.00483319	Up	1	prefoldin subunit 1	PFDN1
Bcl6	0	1.19548	0.815316	0.990301	1.00037	0.0118445	Up	1	B-cell leukemia/lymphoma 6	Bcl6
H2-Q5	0	0.709508	1.41899	0.871668	1.00005	0.0430309	Up	1	histocompatibility 2, Q region locus 5 (H2-Q5), mRNA [NM_010393]	H2-Q5
TMEM65	0	1.50733	0.682216	0.810603	1.00005	0.059819	Up	1	transmembrane protein 65	TMEM65

## Sheet: Genes_Downregulated
Gene	Fold_Normal	Fold_L1	Fold_L2	Fold_L4	Fold geomean_L	P-value	Regulation	No.of.Probes	Gene Name	Gene symbol
Crygs	0	-1.49806	-1.76959	-1.0256	-1.43108	0.0222899	Down	96	crystallin, gamma S (Crygs), mRNA	Crygs
Crygb	0	-2.12574	-2.67933	-1.71551	-2.17353	0.0160802	Down	45	crystallin, gamma B	Crygb
CRYZ	0	-1.75537	-1.25456	-1.39361	-1.46785	0.0101461	Down	34	crystallin, zeta (quinone reductase)	Cryz
CYTB	0	-1.22674	-1.56858	-1.44865	-1.41466	0.00497505	Down	17	mitochondrion, complete genome	CYTB
ALDOC	0	-1.5242	-1.13349	-1.01995	-1.22588	0.0151676	Down	13	aldolase C, fructose-bisphosphate	ALDOC
HLA-E	0	-2.22137	-1.61203	-1.58037	-1.80459	0.013096	Down	9	major histocompatibility complex, class I, E	HLA-E
Gnb1	0	-1.56311	-1.25007	-1.05241	-1.28853	0.0130706	Down	9	guanine nucleotide binding protein (G protein), beta 1	Gnb1
Rho	0	-2.59296	-3.08731	-2.35508	-2.67845	0.0064161	Down	8	rhodopsin (Rho) mRNA, complete cds	Rho
Cryba1	0	-2.69054	-2.66662	-2.08737	-2.48151	0.00627117	Down	7	crystallin, beta A1	Cryba1
COL1A2	0	-1.73621	-1.04932	-1.90665	-1.56406	0.0269714	Down	6	collagen, type I, alpha 2	Col1a2
Crygc	0	-2.40753	-3.24978	-2.31745	-2.65825	0.0122531	Down	5	crystallin, gamma C	Crygc
Ddx17	0	-1.19805	-2.06615	-1.31502	-1.52641	0.0303071	Down	5	DEAD (Asp-Glu-Ala-Asp) box polypeptide 17	DDX17
Ca3	0	-2.90294	-2.04255	-3.11382	-2.68644	0.01454	Down	4	carbonic anhydrase 3 (Ca3), mRNA	Ca3
STMN2	0	-1.76601	-2.01294	-2.67309	-2.15068	0.0154787	Down	4	cDNA FLJ50995 complete cds, highly similar to Stathmin-2	STMN2
TRPC6	0	-1.91142	-1.32017	-1.82532	-1.68564	0.011754	Down	4	transient receptor potential cation channel, subfamily C, member 6	Trpc6
Camk2g	0	-1.57188	-1.68657	-1.66312	-1.64052	0.000455437	Down	4	calcium/calmodulin-dependent protein kinase II gamma	CAMK2G
NFIB	0	-1.38594	-1.34476	-2.13877	-1.62316	0.0243601	Down	4	nuclear factor I/B	NFIB
SLC20A1	0	-1.50465	-1.59687	-1.37476	-1.49209	0.00185696	Down	4	solute carrier family 20, member 1	Slc20a1
Eef1g	0	-1.9212	-1.39869	-1.051	-1.45696	0.0288136	Down	4	predicted gene 4462; similar to eukaryotic translation elongation factor 1 gamma; predicted gene 9276; predicted gene 5525; eukaryotic translation elongation factor 1 gamma; similar to Elongation factor 1-gamma (EF-1-gamma) (eEF-1B gamma); predicted gene 4366	Eef1g
SUMO2	0	-1.66036	-1.55565	-1.0131	-1.40971	0.0196537	Down	4	SMT3 suppressor of mif two 3 homolog 2 (S. cerevisiae) pseudogene; SMT3 suppressor of mif two 3 homolog 2 (S. cerevisiae); SMT3 suppressor of mif two 3 homolog 3 (S. cerevisiae)	SUMO2
Thy1	0	-1.67768	-1.2295	-1.17768	-1.36162	0.0133376	Down	4	thymus cell antigen 1, theta (Thy1), mRNA	Thy1
Tuba1b	0	-1.3925	-1.31372	-1.35786	-1.35469	0.000277674	Down	4	hypothetical gene supported by AF081484; NM_006082; tubulin, alpha 1b	TUBA1B
MSL-1	0	-1.41643	-1.28534	-1.27444	-1.3254	0.00118285	Down	4	male-specific lethal 1 homolog (Drosophila)	MSL-1
MAPRE1	0	-1.3578	-1.1494	-1.17042	-1.22587	0.00292587	Down	4	predicted gene 8545; microtubule-associated protein, RP/EB family, member 1; similar to Microtubule-associated protein RP/EB family member 1 (APC-binding protein EB1) (End-binding protein 1) (EB1)	Mapre1
PCDHA6	0	-2.27677	-2.16265	-2.56623	-2.33522	0.00262719	Down	3	protocadherin alpha 13; protocadherin alpha 10; protocadherin alpha subfamily C, 1; protocadherin alpha subfamily C, 2	PCDHA6
CCNA2	0	-1.77235	-2.48143	-2.04746	-2.10041	0.00952042	Down	3	cyclin A2	CCNA2
Rpl14	0	-1.83183	-2.14444	-2.17153	-2.04927	0.00281531	Down	3	ribosomal protein L14	RPL14
HMGB1	0	-2.00344	-1.54761	-2.47822	-2.00976	0.0173845	Down	3	high-mobility group box 1; high-mobility group box 1-like 10	HMGB1
TGFb3	0	-1.66345	-2.179	-2.05904	-1.96716	0.00622301	Down	3	transforming growth factor, beta 3	TGFB3
NFIA	0	-2.21398	-1.85388	-1.79757	-1.95514	0.00441397	Down	3	nuclear factor I/A	Nfia
Zic2	0	-1.81947	-2.29583	-1.38969	-1.835	0.0197335	Down	3	zinc finger protein of the cerebellum 2	Zic2
MPPED2	0	-2.64637	-1.40529	-1.41623	-1.82263	0.0474683	Down	3	metallophosphoesterase domain containing 2	Mpped2
GPM6B	0	-1.82748	-1.57097	-1.6638	-1.68742	0.00196024	Down	3	glycoprotein M6B	GPM6B
Crybb1	0	-1.76096	-1.31268	-1.89656	-1.65674	0.011147	Down	3	betaB1-crystallin (Crybb1) mRNA, complete cds	Crybb1
Tubb5	0	-1.56142	-1.48437	-1.87646	-1.64075	0.00530144	Down	3	tubulin, beta 5	Tubb5
CNOT3	0	-1.31215	-1.46908	-2.13121	-1.63748	0.022696	Down	3	CCR4-NOT transcription complex, subunit 3	CNOT3
UNC119	0	-1.77726	-1.68547	-1.19251	-1.55175	0.0133772	Down	3	unc-119 homolog (C. elegans)	UNC119
Glud1	0	-1.44594	-1.27844	-1.88848	-1.53762	0.0137152	Down	3	glutamate dehydrogenase 1	GLUD1
ZBTB20	0	-1.6361	-1.57216	-1.26213	-1.49013	0.00595394	Down	3	zinc finger and BTB domain containing 20	ZBTB20
Arpc5l	0	-1.68614	-1.51311	-1.24291	-1.48072	0.00749366	Down	3	actin related protein 2/3 complex, subunit 5-like	Arpc5l
Wdr89	0	-1.27123	-1.72036	-1.40922	-1.46694	0.00809702	Down	3	similar to LOC665931 protein; ribosomal protein, large P2; predicted gene 7852; WD repeat domain 89	Wdr89
ELN	0	-1.38867	-1.17083	-1.76456	-1.44135	0.0141734	Down	3	elastin	ELN
NR2F1	0	-1.70703	-1.32263	-1.25237	-1.42734	0.00966211	Down	3	full length insert cDNA clone YW26E10	NR2F1
Atf4	0	-1.64169	-1.31558	-1.3037	-1.42032	0.00601921	Down	3	activating transcription factor 4	Atf4
TOP1	0	-1.66095	-1.52962	-1.06774	-1.41943	0.0156734	Down	3	topoisomerase (DNA) I	Top1
CACNB2	0	-1.53245	-1.4791	-1.24067	-1.41741	0.00396244	Down	3	calcium channel, voltage-dependent, beta 2 subunit	CACNB2
GHR	0	-1.32343	-1.10413	-1.80821	-1.41192	0.0210291	Down	3	growth hormone receptor	GHR
Ccdc85b	0	-1.6775	-0.872795	-1.67982	-1.41004	0.0344019	Down	3	coiled-coil domain containing 85B	Ccdc85b
KIAA0913	0	-1.56289	-1.58147	-1.0652	-1.40319	0.0142145	Down	3	KIAA0913	KIAA0913
GRO	0	-1.58178	-1.698	-0.926366	-1.40205	0.0281529	Down	3	chemokine (C-X-C motif) ligand 2	GRO
HIST1H2AK	0	-1.56503	-1.55025	-1.05398	-1.38975	0.0142837	Down	3	cDNA FLJ26596 fis, clone LNF08501	HIST1H2AK
Pabpn1	0	-1.17672	-1.78314	-1.1846	-1.38149	0.0204511	Down	3	poly(A) binding protein, nuclear 1	PABPN1
Msi2	0	-1.3631	-1.59292	-1.16665	-1.37422	0.00792841	Down	3	mRNA; cDNA DKFZp686A0493 (from clone DKFZp686A0493)	MSI2
CBX5	0	-1.39279	-1.60072	-1.11422	-1.36924	0.010449	Down	3	chromobox homolog 5 (HP1 alpha homolog, Drosophila)	CBX5
PFN2	0	-1.62623	-1.15599	-1.30808	-1.36343	0.0101589	Down	3	profilin 2	PFN2
SFRS9	0	-1.35553	-1.48422	-1.16013	-1.33329	0.00495591	Down	3	splicing factor, arginine/serine rich 9	Sfrs9
TPT1	0	-0.990028	-1.73218	-1.24521	-1.32247	0.0260402	Down	3	TPT1 (TPT1) mRNA, complete cds	TPT1
TMSB10	0	-1.45793	-1.45815	-1.0406	-1.31889	0.0109239	Down	3	thymosin beta 10	TMSB10
TLR3	0	-1.47592	-0.752731	-1.72744	-1.3187	0.0456892	Down	3	toll-like receptor 3	Tlr3
Tuba1a	0	-1.44208	-1.11299	-1.38064	-1.3119	0.00587935	Down	3	tubulin, alpha 1a	TUBA1A
NCOA1	0	-1.76316	-1.09205	-1.05854	-1.30458	0.029544	Down	3	nuclear receptor coactivator 1	NCOA1
DAZAP1	0	-1.22262	-1.29998	-1.35432	-1.29231	0.000863951	Down	3	DAZ associated protein 1	DAZAP1
Fth1	0	-0.911261	-1.63742	-1.29669	-1.28179	0.0257451	Down	3	ferritin, heavy polypeptide 1; ferritin, heavy polypeptide-like 16; similar to ferritin, heavy polypeptide 1; ferritin, heavy polypeptide-like 3 pseudogene	Fth1
GNAS	0	-1.31606	-1.3336	-1.18222	-1.27729	0.00140616	Down	3	GNAS (guanine nucleotide binding protein, alpha stimulating) complex locus	Gnas
Slc4a4	0	-1.62705	-0.983749	-1.221	-1.27727	0.0209275	Down	3	solute carrier family 4, sodium bicarbonate cotransporter, member 4	SLC4A4
RPL6	0	-1.05364	-1.41358	-1.28929	-1.25217	0.00702583	Down	3	ribosomal protein L6 pseudogene 27; ribosomal protein L6 pseudogene 19; ribosomal protein L6; ribosomal protein L6 pseudogene 10	RPL6
ARGLU1	0	-1.42745	-1.34747	-0.947105	-1.24067	0.0140284	Down	3	arginine and glutamate rich 1 (ARGLU1), mRNA	ARGLU1
MLL	0	-1.23049	-1.0951	-1.35897	-1.22818	0.00383005	Down	3	myeloid/lymphoid or mixed-lineage leukemia (trithorax homolog, Drosophila)	MLL
H3F3A	0	-1.67543	-1.17102	-0.802804	-1.21642	0.0405678	Down	3	H3 histone, family 3B (H3.3B); H3 histone, family 3A pseudogene; H3 histone, family 3A; similar to H3 histone, family 3B; similar to histone H3.3B	H3F3A
WAPAL	0	-1.2906	-1.0638	-1.13391	-1.16277	0.00331366	Down	3	wings apart-like homolog (Drosophila)	WAPAL
ARL4C	0	-1.12134	-1.13975	-1.12765	-1.12958	2.41169e-05	Down	3	PREDICTED: ADP-ribosylation factor-like 4C (Arl4c), miscRNA	Arl4c
Rpl7a	0	-1.15892	-1.36356	-0.864797	-1.12909	0.0160474	Down	3	TL0AEA3YL20 mRNA sequence	Rpl7a
RPS27A	0	-3.59722	-2.75402	-3.61362	-3.32162	0.00722467	Down	2	ribosomal protein S27a pseudogene 12; ribosomal protein S27a; ribosomal protein S27a pseudogene 11; ribosomal protein S27a pseudogene 16	RPS27A
Bcl2l13	0	-3.11613	-3.04404	-3.1785	-3.11289	0.000156917	Down	2	BCL2-like 13 (apoptosis facilitator)	BCL2L13
NDUFB7	0	-3.42474	-1.74258	-4.10756	-3.09163	0.0479668	Down	2	NADH dehydrogenase (ubiquinone) 1 beta subcomplex, 7, 18kDa	NDUFB7
HNRNPM	0	-2.47482	-2.0522	-3.98036	-2.83579	0.040029	Down	2	heterogeneous nuclear ribonucleoprotein M	HNRNPM
Cd8a	0	-2.75996	-2.97323	-2.66868	-2.80062	0.00103295	Down	2	CD8 antigen, alpha chain (Cd8a), mRNA	Cd8a
SLC8A1	0	-3.56737	-2.74377	-1.78171	-2.69762	0.0346691	Down	2	solute carrier family 8 (sodium/calcium exchanger), member 1	SLC8A1
MBD6	0	-2.45079	-1.83294	-3.73475	-2.67283	0.0412211	Down	2	methyl-CpG binding domain protein 6	MBD6
PRKACA	0	-2.67061	-2.75389	-2.17106	-2.53185	0.00513168	Down	2	protein kinase, cAMP-dependent, catalytic, alpha	PRKACA
Camp	0	-1.83637	-2.44341	-2.49645	-2.25874	0.00867498	Down	2	cathelicidin antimicrobial peptide (Camp), mRNA	Camp
ZNF608	0	-2.61957	-2.10523	-1.97965	-2.23482	0.00759167	Down	2	zinc finger protein 608	ZNF608
MUM1	0	-2.15474	-1.91133	-2.39521	-2.15376	0.00418245	Down	2	Human clone 122/3 melanoma ubiquitous mutated protein (MUM-1) gene, partial cds	MUM1
Oprl1	0	-2.62571	-1.9933	-1.83712	-2.15204	0.0123345	Down	2	opioid receptor-like 1 (Oprl1), mRNA	Oprl1
Nr3c2	0	-2.16943	-2.06424	-2.18533	-2.13967	0.00031451	Down	2	nuclear receptor subfamily 3, group C, member 2	NR3C2
HNRPAB	0	-2.49757	-1.98645	-1.65055	-2.04486	0.0141955	Down	2	cDNA FLJ41494 fis, clone BRTHA2005013, moderately similar to leukemia-associated phosphoprotein p18	HNRPAB
DNER	0	-2.95635	-1.29083	-1.84453	-2.03057	0.0534931	Down	2	delta/notch-like EGF repeat containing	DNER
Tnnt2	0	-1.81488	-1.5126	-2.65288	-1.99345	0.0280309	Down	2	troponin T type 2 (cardiac)	TNNT2
C5orf13	0	-1.6021	-2.20185	-2.16875	-1.9909	0.00943104	Down	2	chromosome 5 open reading frame 13	C5orf13
Kif2a	0	-2.37248	-2.05969	-1.53743	-1.98986	0.0146604	Down	2	kinesin heavy chain member 2A	KIF2A
CBLN3	0	-1.96742	-2.40065	-1.59816	-1.98874	0.0133448	Down	2	cDNA clone IMAGE:40127420	CBLN3
FSCN2	0	-1.89548	-2.35554	-1.65195	-1.96765	0.0108299	Down	2	fascin homolog 2, actin-bundling protein, retinal (Strongylocentrotus purpuratus)	FSCN2
CD1-c	0	-1.66867	-1.06465	-2.98935	-1.90756	0.0783935	Down	2	CD1c molecule	CD1-c
Lmo4	0	-1.81479	-2.0406	-1.73946	-1.86495	0.00235645	Down	2	LIM domain only 4	Lmo4
C6orf66	0	-1.76281	-2.18963	-1.60554	-1.85266	0.00875093	Down	2	NADH dehydrogenase (ubiquinone) 1 alpha subcomplex, assembly factor 4; similar to HSPC125	C6orf66
ABCG4	0	-1.50643	-2.36865	-1.67041	-1.8485	0.0198849	Down	2	ATP-binding cassette, sub-family G (WHITE), member 4	ABCG4
TP53	0	-1.84668	-2.11623	-1.57211	-1.84501	0.00716725	Down	2	tumor protein p53 (Tp53), mRNA	Tp53
Tesk1	0	-1.67559	-1.6106	-2.20441	-1.8302	0.0103613	Down	2	testis-specific kinase 1	TESK1
FARP2	0	-2.13693	-1.97503	-1.3242	-1.81205	0.0182848	Down	2	FERM, RhoGEF and pleckstrin domain protein 2	FARP2
DNAJC18	0	-1.85065	-1.42854	-2.09689	-1.79203	0.0116369	Down	2	DnaJ (Hsp40) homolog, subfamily C, member 18	DNAJC18
Cpxm2	0	-1.8424	-1.55652	-1.93657	-1.7785	0.00409529	Down	2	carboxypeptidase X (M14 family), member 2	CPXM2
Map3k4	0	-2.27509	-1.2511	-1.80329	-1.77649	0.0266452	Down	2	mitogen-activated protein kinase kinase kinase 4	MAP3K4
RGD1566401	0	-1.68734	-1.61569	-1.99724	-1.76676	0.00435554	Down	2	cDNA clone IMAGE:8372043	RGD1566401
CTSE	0	-1.86316	-1.59299	-1.82902	-1.76172	0.00231464	Down	2	cathepsin E (Ctse), mRNA	Ctse
LRRC34	0	-1.59795	-1.75565	-1.90337	-1.75232	0.00251612	Down	2	leucine rich repeat containing 34 (LRRC34), transcript variant 2, mRNA	LRRC34
IGFBP2	0	-1.82852	-1.44215	-1.97871	-1.74979	0.00825294	Down	2	insulin-like growth factor binding protein 2, 36kDa	IGFBP2
ZBTB7B	0	-1.66173	-2.18496	-1.39875	-1.74848	0.0170066	Down	2	zinc finger and BTB domain containing 7B	ZBTB7B
KCNMA1	0	-1.48599	-2.09735	-1.62697	-1.73677	0.0111235	Down	2	potassium large conductance calcium-activated channel, subfamily M, alpha member 1	KCNMA1
FOXO1	0	-2.39656	-1.50813	-1.28228	-1.72899	0.0366254	Down	2	forkhead box O1	FOXO1
EIF2C1	0	-1.84341	-1.48691	-1.85611	-1.72881	0.0048551	Down	2	eukaryotic translation initiation factor 2C, 1	EIF2C1
PTDSS2	0	-1.73147	-1.7254	-1.69621	-1.71769	3.95936e-05	Down	2	phosphatidylserine synthase 2	Ptdss2
CAMK2A	0	-1.8761	-1.1834	-2.08059	-1.71336	0.0242353	Down	2	calcium/calmodulin-dependent protein kinase II alpha	CAMK2A
Pctk1	0	-1.84178	-1.71808	-1.56917	-1.70968	0.00212397	Down	2	PCTAIRE protein kinase 1	Pctk1
DBN1	0	-1.79681	-1.58247	-1.713	-1.69743	0.00135563	Down	2	drebrin 1	DBN1
Vdac2	0	-2.12932	-1.43386	-1.51185	-1.69168	0.0164696	Down	2	voltage-dependent anion channel 2	VDAC2
ASXL1	0	-1.75893	-1.64469	-1.64768	-1.68377	0.000495778	Down	2	additional sex combs like 1 (Drosophila)	ASXL1
TNRC6B	0	-1.67979	-1.51148	-1.7904	-1.66055	0.00237963	Down	2	trinucleotide repeat containing 6B	TNRC6B
IGFBP5	0	-1.93988	-1.17784	-1.82976	-1.64916	0.0201606	Down	2	insulin-like growth factor binding protein 5	IGFBP5
CELF4	0	-1.76104	-1.57603	-1.53083	-1.62263	0.00187572	Down	2	bruno-like 4, RNA binding protein (Drosophila)	CELF4
QSOX1	0	-1.69924	-1.79713	-1.35569	-1.61735	0.00676397	Down	2	quiescin Q6 sulfhydryl oxidase 1	QSOX1
ACTL6B	0	-1.77454	-2.04277	-1.02238	-1.61323	0.0340625	Down	2	actin-like 6B	ACTL6B
H2AFV	0	-1.84957	-1.7103	-1.19187	-1.58391	0.0155896	Down	2	H2A histone family, member V	H2AFV
CD248	0	-1.55447	-1.06757	-1.99959	-1.54054	0.0291848	Down	2	CD248 molecule, endosialin	CD248
GLDC	0	-1.68637	-1.5399	-1.39153	-1.53927	0.00302608	Down	2	glycine dehydrogenase (decarboxylating)	GLDC
NBEA	0	-1.92998	-1.09475	-1.59214	-1.53895	0.0239395	Down	2	neurobeachin	NBEA
C2orf27	0	-1.46952	-1.85124	-1.25325	-1.52467	0.0128874	Down	2	clone 23790 unknown protein mRNA, complete cds	C2orf27
LFNG	0	-1.53003	-1.51274	-1.52439	-1.52239	1.06914e-05	Down	2	LFNG O-fucosylpeptide 3-beta-N-acetylglucosaminyltransferase	LFNG
Kcnj12	0	-1.33848	-1.92233	-1.29388	-1.51823	0.0173172	Down	2	potassium inwardly-rectifying channel, subfamily J, member 12 (Kcnj12), mRNA	Kcnj12
Map2k6	0	-1.76392	-1.48595	-1.29616	-1.51534	0.00794661	Down	2	mitogen-activated protein kinase kinase 6	Map2k6
Hmgn3	0	-1.47322	-1.42019	-1.6484	-1.51394	0.00206476	Down	2	high mobility group nucleosomal binding domain 3	HMGN3
Gabbr1	0	-1.40465	-1.48049	-1.6465	-1.51055	0.00223403	Down	2	gamma-aminobutyric acid (GABA) B receptor, 1	GABBR1
Galnt7	0	-1.65621	-1.76551	-1.0804	-1.50071	0.0195066	Down	2	UDP-N-acetyl-alpha-D-galactosamine:polypeptide N-acetylgalactosaminyltransferase 7 (GalNAc-T7)	GALNT7
EIF4B	0	-1.56623	-1.82417	-1.10259	-1.49766	0.0192626	Down	2	similar to eukaryotic translation initiation factor 4H; eukaryotic translation initiation factor 4B	EIF4B
Lrrn3	0	-1.59971	-1.131	-1.73614	-1.48895	0.0148111	Down	2	leucine rich repeat protein 3, neuronal	Lrrn3
LRRC4	0	-1.71804	-1.11199	-1.63495	-1.48833	0.0158578	Down	2	leucine rich repeat containing 4	Lrrc4
LOC1192394	0	-1.7276	-1.37855	-1.35603	-1.4874	0.00648101	Down	2	alpha-macroglobulin (LOC100192394), mRNA	LOC1192394
ROM1	0	-1.43429	-1.9616	-1.06219	-1.48603	0.0295141	Down	2	retinal outer segment membrane protein 1	ROM1
SERPINB6	0	-1.94729	-1.50771	-0.976514	-1.47717	0.0341959	Down	2	serpin peptidase inhibitor, clade B (ovalbumin), member 6	SERPINB6
FBXW7	0	-1.46325	-1.6911	-1.25997	-1.47144	0.0070828	Down	2	F-box and WD repeat domain containing 7	FBXW7
BTRC	0	-1.71408	-1.41485	-1.27638	-1.46844	0.00765611	Down	2	beta-transducin repeat containing	BTRC
Ubiz	0	-1.14837	-1.62302	-1.62746	-1.46628	0.0115602	Down	2	ribosomal protein S27a pseudogene 12; ribosomal protein S27a; ribosomal protein S27a pseudogene 11; ribosomal protein S27a pseudogene 16	Ubiz
ZNRD1	0	-1.52137	-1.57287	-1.30154	-1.46526	0.00319567	Down	2	zinc ribbon domain containing 1	ZNRD1
ATP2A3	0	-1.5439	-1.75494	-1.082	-1.46028	0.0180204	Down	2	ATPase, Ca++ transporting, ubiquitous	Atp2a3
SLC23A2	0	-1.59387	-1.49747	-1.26083	-1.45072	0.00461399	Down	2	solute carrier family 23 (nucleobase transporters), member 2	Slc23a2
USP3	0	-1.2584	-1.50433	-1.57944	-1.44739	0.00445895	Down	2	ubiquitin specific peptidase 3	Usp3
MAN1C1	0	-1.77376	-1.45287	-1.09269	-1.43977	0.0181514	Down	2	mannosidase, alpha, class 1C, member 1	MAN1C1
ABI1	0	-1.14333	-1.99474	-1.16099	-1.43302	0.0363792	Down	2	abl-interactor 1	ABI1
FOS	0	-1.6011	-1.01812	-1.67649	-1.4319	0.0204552	Down	2	v-fos FBJ murine osteosarcoma viral oncogene homolog	FOS
ABLIM1	0	-1.36316	-1.36947	-1.56109	-1.43124	0.00205832	Down	2	actin-binding LIM protein 1	Ablim1
TOX2	0	-1.60474	-1.11743	-1.56936	-1.43051	0.0118364	Down	2	TOX high mobility group box family member 2	TOX2
FGFR2	0	-1.48889	-1.35265	-1.44525	-1.42893	0.000785216	Down	2	fibroblast growth factor receptor 2	FGFR2
C3ar1	0	-1.70176	-1.15016	-1.39386	-1.41526	0.0124946	Down	2	complement component 3a receptor 1 (C3ar1), mRNA	C3ar1
Vamp1	0	-1.31375	-1.60779	-1.27847	-1.40001	0.0055273	Down	2	vesicle-associated membrane protein 1 (synaptobrevin 1)	VAMP1
MELK	0	-1.72448	-1.47032	-0.977801	-1.39087	0.0239081	Down	2	maternal embryonic leucine zipper kinase	MELK
LOC730092	0	-0.841293	-1.73581	-1.58638	-1.38782	0.0375465	Down	2	RUN domain containing 2B, mRNA (cDNA clone MGC:52410 IMAGE:4765274), complete cds	LOC730092
SERINC1	0	-1.06911	-1.72667	-1.36588	-1.38722	0.0182908	Down	2	serine incorporator 1	Serinc1
Ces1d	0	-1.68512	-1.07408	-1.39687	-1.38536	0.0158435	Down	2	carboxylesterase 1D (Ces1d), mRNA	Ces1d
NOX5	0	-1.26503	-1.60928	-1.27591	-1.38341	0.00659255	Down	2	NADPH oxidase, EF-hand calcium binding domain 5	NOX5
SGCE	0	-1.3532	-1.04501	-1.74399	-1.38073	0.0207931	Down	2	sarcoglycan, epsilon	SGCE
BAT1	0	-1.35798	-1.77031	-1.00201	-1.37677	0.0250102	Down	2	HLA-B associated transcript 1	BAT1
DACT3	0	-1.45425	-0.820845	-1.80335	-1.35948	0.0419122	Down	2	dapper, antagonist of beta-catenin, homolog 3 (Xenopus laevis), mRNA (cDNA clone MGC:15476 IMAGE:2967514), complete cds	DACT3
Stac3	0	-1.35011	-1.09195	-1.62326	-1.35511	0.0125604	Down	2	SH3 and cysteine rich domain 3	STAC3
ING2	0	-1.18584	-1.3856	-1.44351	-1.33832	0.00339061	Down	2	inhibitor of growth family, member 2	Ing2
CCL21	0	-1.2075	-1.18782	-1.61787	-1.33773	0.0107897	Down	2	chemokine (C-C motif) ligand 21	CCL21
BRWD3	0	-1.64139	-1.48134	-0.858454	-1.32706	0.0309162	Down	2	bromodomain and WD repeat domain containing 3 variant BRWD3-O (BRWD3) mRNA, complete cds, alternatively spliced	BRWD3
PLAGL1	0	-1.40849	-1.19455	-1.35324	-1.31876	0.00233551	Down	2	pleiomorphic adenoma gene-like 1	PLAGL1
IRF2	0	-1.47687	-1.52393	-0.941937	-1.31425	0.019579	Down	2	interferon regulatory factor 2	IRF2
LAMC1	0	-1.5852	-0.917874	-1.43641	-1.31316	0.0228885	Down	2	laminin, gamma 1	Lamc1
HLA-F	0	-1.26998	-1.4364	-1.18055	-1.29564	0.00330945	Down	2	major histocompatibility complex, class I, F	HLA-F
TNF	0	-1.56595	-1.40322	-0.914318	-1.2945	0.0221496	Down	2	tumor necrosis factor	Tnf
2810416G20Rik	0	-1.43503	-1.19314	-1.22379	-1.28399	0.00348776	Down	2	predicted gene 13121; predicted gene 3160; high-mobility group (nonhistone chromosomal) protein 1-like 1; predicted gene 6090; predicted gene 3851; predicted gene 8967; predicted gene 7782; predicted gene 4587; predicted gene 4689; predicted gene 3307; predicted gene 13932; predicted gene 15059; predicted gene 3565; predicted gene 15447; predicted gene 12587; predicted gene 9012; predicted gene 6…	2810416G20Rik
SLC25A33	0	-1.26329	-1.44192	-1.14641	-1.28387	0.00446567	Down	2	solute carrier family 25, member 33	SLC25A33
RNF121	0	-1.28281	-1.2584	-1.29046	-1.27722	5.78423e-05	Down	2	ring finger protein 121	RNF121
GARNL3	0	-1.20778	-1.42645	-1.18839	-1.27421	0.00356011	Down	2	GTPase activating Rap/RanGAP domain-like 3	GARNL3
Idi1	0	-1.06501	-1.30108	-1.44591	-1.27067	0.00754827	Down	2	isopentenyl-diphosphate delta isomerase 1	IDI1
PHYHD1	0	-1.42013	-1.32312	-1.06531	-1.26952	0.0068931	Down	2	nucleoporin 188kDa	PHYHD1
Dynll2	0	-1.31403	-1.37832	-1.11553	-1.26929	0.0038377	Down	2	dynein, light chain, LC8-type 2	DYNLL2
Prickle1	0	-1.00844	-1.13778	-1.65383	-1.26668	0.0234064	Down	2	prickle homolog 1 (Drosophila)	PRICKLE1
Slk	0	-1.17926	-1.48714	-1.13207	-1.26616	0.00764458	Down	2	STE20-like kinase (yeast) (Slk), mRNA	Slk
GTF2H2	0	-1.07705	-1.89188	-0.818309	-1.26241	0.0598708	Down	2	general transcription factor II H, polypeptide 2, mRNA (cDNA clone MGC:28787 IMAGE:4488798), complete cds. [BC016231]	Gtf2h2
SEPT9	0	-1.31968	-1.50065	-0.953059	-1.2578	0.0160267	Down	2	septin 9	SEPT9
RHOB	0	-1.1067	-1.55552	-1.0916	-1.25128	0.0144712	Down	2	ras homolog gene family, member B	RHOB
C7orf24	0	-1.67076	-0.836144	-1.22356	-1.24349	0.0356288	Down	2	gamma-glutamyl cyclotransferase	C7orf24
Efnb1	0	-1.15769	-1.33253	-1.2354	-1.24187	0.00165825	Down	2	ephrin B1	Efnb1
Ngfrap1	0	-1.60482	-0.890545	-1.22115	-1.23884	0.0266245	Down	2	nerve growth factor receptor (TNFRSF16) associated protein 1	NGFRAP1
PPIG	0	-1.35052	-1.26336	-1.08583	-1.23324	0.00396815	Down	2	peptidyl-prolyl isomerase G (cyclophilin G)	Ppig
AHCYL1	0	-1.3766	-1.1856	-1.12027	-1.22749	0.00391679	Down	2	adenosylhomocysteinase-like 1	AHCYL1
Smox	0	-1.19222	-1.62271	-0.838051	-1.21766	0.033033	Down	2	spermine oxidase	SMOX
TRPV4	0	-1.45981	-0.952267	-1.20623	-1.2061	0.014466	Down	2	transient receptor potential cation channel, subfamily V, member 4	Trpv4
CCNL1	0	-1.03267	-1.50413	-1.07537	-1.20406	0.0152659	Down	2	cyclin L1	Ccnl1
ATP1A3	0	-1.48946	-1.08362	-1.0354	-1.20282	0.0140091	Down	2	ATPase, Na+/K+ transporting, alpha 3 polypeptide	ATP1A3
JPH2	0	-1.379	-0.831594	-1.37976	-1.19678	0.0224651	Down	2	junctophilin 2	JPH2
RABEP2	0	-1.30037	-1.35687	-0.902392	-1.18654	0.0142431	Down	2	rabaptin, RAB GTPase binding effector protein 2	RABEP2
KRCC1	0	-1.34892	-0.898766	-1.30717	-1.18495	0.0143522	Down	2	lysine-rich coiled-coil 1, mRNA (cDNA clone MGC:8762 IMAGE:3908532), complete cds	KRCC1
C6orf166	0	-1.22163	-1.33665	-0.971185	-1.17649	0.00832845	Down	2	akirin 2	C6orf166
RAMP3	0	-0.926847	-1.32568	-1.2704	-1.17431	0.011092	Down	2	receptor activity modifying protein 3 (RAMP3) mRNA, complete cds	RAMP3
MACF1	0	-1.14266	-1.25108	-1.11045	-1.16806	0.00132632	Down	2	microtubule-actin crosslinking factor 1	MACF1
P117	0	-0.953942	-1.18713	-1.33083	-1.1573	0.00888707	Down	2	chromosome 19 open reading frame 70 (C19orf70), mRNA	P117
TOM1L2	0	-1.25801	-1.29265	-0.902687	-1.15112	0.0115061	Down	2	target of myb1-like 2 (chicken)	TOM1L2
RPS6KA1	0	-0.798965	-1.79652	-0.833395	-1.14296	0.0730569	Down	2	ribosomal protein S6 kinase, 90kDa, polypeptide 1	RPS6KA1
CKB	0	-0.982733	-1.09387	-1.34956	-1.14205	0.00892788	Down	2	creatine kinase, brain	CKB
TLK2	0	-1.2243	-1.05329	-1.1212	-1.13293	0.00192034	Down	2	tousled-like kinase 2 (TLK2), mRNA [NM_006852]	TLK2
LRRC41	0	-1.0062	-1.4293	-0.953221	-1.12958	0.0173251	Down	2	leucine rich repeat containing 41	Lrrc41
PTP4A2	0	-1.24315	-1.34993	-0.779546	-1.12421	0.0233582	Down	2	protein tyrosine phosphatase type IVA, member 2 (PTP4A2), transcript variant 4, mRNA	PTP4A2
SR140	0	-0.923737	-1.3965	-1.03845	-1.11956	0.0158184	Down	2	U2-associated SR140 protein	SR140
ZFAND5	0	-1.53658	-0.860923	-0.939445	-1.11232	0.0349295	Down	2	similar to zinc finger, AN1-type domain 5; zinc finger, AN1-type domain 5	ZFAND5
BCKDK	0	-0.991476	-1.05709	-1.28169	-1.11009	0.00623851	Down	2	branched chain ketoacid dehydrogenase kinase	BCKDK
SFRS4	0	-0.91975	-1.40699	-0.941277	-1.08934	0.0206342	Down	2	splicing factor, arginine/serine-rich 4	SFRS4
ARL6IP1	0	-1.16583	-1.06825	-0.989793	-1.07462	0.00223719	Down	2	ADP-ribosylation factor-like 6 interacting protein 1	ARL6IP1
VAPA	0	-1.18704	-1.12444	-0.799908	-1.03713	0.0131035	Down	2	VAMP (vesicle-associated membrane protein)-associated protein A, 33kDa	VAPA
S100a4	0	-0.980954	-1.23667	-0.846761	-1.02146	0.0123082	Down	2	Murine retrovirus RNA containing parts of mts1 of IAP-LTR and gag-region gene	S100a4
FKBP9L	0	-5.98308	-7.14471	-6.86458	-6.66412	0.00274877	Down	1	FK506 binding protein 9-like, mRNA (cDNA clone IMAGE:3028515)	FKBP9L
CCL5	0	-7.06475	-2.97946	-6.38647	-5.47689	0.0493658	Down	1	chemokine (C-C motif) ligand 5	CCL5
LOC100362725	0	-6.44698	-3.20759	-5.45291	-5.03583	0.0343336	Down	1	cyclin-dependent kinase-like 5 (Cdkl5) mRNA, complete cds	LOC100362725
ITGB2	0	-5.08851	-4.5503	-4.97298	-4.8706	0.00112896	Down	1	integrin, beta 2 (complement component 3 receptor 3 and 4 subunit)	ITGB2
MDM2	0	-4.83283	-3.9463	-4.71734	-4.49882	0.00380667	Down	1	Mdm2 p53 binding protein homolog (mouse)	MDM2
ZBTB45	0	-5.23125	-3.75499	-3.94371	-4.30998	0.0113788	Down	1	cDNA FLJ26546 fis, clone LNF00276	ZBTB45
KRT10	0	-3.78122	-4.22877	-4.69317	-4.23439	0.00384391	Down	1	keratin 10	KRT10
LOC729416	0	-4.87426	-3.79199	-3.76279	-4.14301	0.00769725	Down	1	RST33571 Athersys RAGE Library cDNA, mRNA sequence [BG213931]	LOC729416
Spcs1	0	-3.43331	-4.51698	-4.27594	-4.07541	0.00643931	Down	1	signal peptidase complex subunit 1 homolog (S. cerevisiae)	Spcs1
RAD9B	0	-3.7878	-3.80433	-4.58274	-4.05829	0.00415369	Down	1	RAD9 homolog B (S. pombe)	RAD9B
2310036O22Rik	0	-3.34142	-4.12795	-4.31624	-3.92854	0.0057297	Down	1	18-day embryo whole body cDNA, RIKEN full-length enriched library, clone:1110002H14 product:hypothetical protein, full insert sequence	2310036O22Rik
Erdr1	0	-6.33323	-0.925155	-4.3044	-3.85426	0.134511	Down	1	mRNA for erythroid differentiation regulator (edr gene)	Erdr1
NR2C2	0	-5.25981	-3.04194	-3.13498	-3.81224	0.0342547	Down	1	nuclear receptor subfamily 2, group C, member 2	NR2C2
Spt2	0	-3.32193	-3.61144	-4.26654	-3.7333	0.00556105	Down	1	Mouse salivary protein 2 mRNA, complete cds	Spt2
Qk	0	-3.49929	-3.54961	-4.0365	-3.69513	0.00213821	Down	1	similar to Quaking protein; quaking	Qk
GMEB1	0	-3.71236	-4.18158	-3.17535	-3.68976	0.0061591	Down	1	glucocorticoid modulatory element binding protein 1	GMEB1
Azi2	0	-3.66152	-2.13658	-4.95068	-3.58292	0.0478454	Down	1	5-azacytidine induced gene 2 (Azi2), mRNA [NM_001025705]	Azi2
Cyb5r2	0	-3.61113	-2.73841	-4.37829	-3.57594	0.0171057	Down	1	cytochrome b5 reductase 2	Cyb5r2
Baalc	0	-5.87879	-0.716995	-4.11144	-3.56908	0.142565	Down	1	brain and acute leukemia, cytoplasmic	Baalc
CBX3	0	-4.82585	-4.02292	-1.79484	-3.54787	0.0595268	Down	1	similar to chromobox homolog 3; chromobox homolog 3 (HP1 gamma homolog, Drosophila)	CBX3
ITFG3	0	-3.36492	-3.11099	-4.09862	-3.52484	0.00698771	Down	1	integrin alpha FG-GAP repeat containing 3	ITFG3
Olfr181	0	-2.67423	-4.54257	-3.35076	-3.52252	0.0232175	Down	1	olfactory receptor 181	Olfr181
GABRA3	0	-2.76055	-4.31161	-3.46264	-3.5116	0.0159136	Down	1	gamma-aminobutyric acid (GABA) A receptor, alpha 3	GABRA3
MRPL27	0	-3.50036	-3.33136	-3.6279	-3.48654	0.000608062	Down	1	mitochondrial ribosomal protein L27	MRPL27
Espn	0	-4.14002	-3.86107	-2.32107	-3.44072	0.0259745	Down	1	espin	Espn
FANK1	0	-2.33513	-4.7779	-3.19175	-3.43493	0.0407669	Down	1	fibronectin type III and ankyrin repeat domains 1	FANK1
TRPC4	0	-3.59048	-4.35664	-2.34879	-3.43197	0.0278485	Down	1	transient receptor potential cation channel, subfamily C, member 4	TRPC4
CHST7	0	-3.8868	-2.39051	-3.93252	-3.40328	0.0214356	Down	1	carbohydrate (N-acetylglucosamine 6-O) sulfotransferase 7	CHST7
Tpmt	0	-3.90259	-3.62325	-2.60307	-3.3763	0.0134138	Down	1	thiopurine methyltransferase	Tpmt
OR52M1	0	-6.10237	-2.81479	-1.14	-3.35239	0.148124	Down	1	olfactory receptor, family 52, subfamily M, member 1	OR52M1
APOO	0	-3.12312	-3.32051	-3.56956	-3.33773	0.00149749	Down	1	apolipoprotein O	APOO
Hist1h2an_predicted	0	-2.71465	-3.81199	-3.40865	-3.31177	0.00922735	Down	1	PREDICTED: histone 1, H2an (predicted) (Hist1h2an_predicted), mRNA [XM_225386]	Hist1h2an_predicted
2310021P13Rik	0	-2.91233	-3.70403	-3.31457	-3.31031	0.00473671	Down	1	RIKEN cDNA 2310021P13 gene	2310021P13Rik
NUDT4	0	-5.44359	-2.91622	-1.56618	-3.30866	0.100522	Down	1	nudix (nucleoside diphosphate linked moiety X)-type motif 4; nudix (nucleoside diphosphate linked moiety X)-type motif 4 pseudogene 1	NUDT4
TK1	0	-4.44435	-1.99583	-3.14766	-3.19594	0.0456236	Down	1	thymidine kinase 1, soluble	TK1
KCNA10	0	-2.88255	-3.23746	-3.44894	-3.18965	0.00266832	Down	1	potassium voltage-gated channel, shaker-related subfamily, member 10	KCNA10
Gstm5	0	-2.91742	-2.55687	-4.09344	-3.18924	0.0205032	Down	1	glutathione S-transferase, mu 5	Gstm5
LOC498525	0	-5.40841	-2.82557	-1.30585	-3.17994	0.117329	Down	1	Bm403207 mRNA, complete cds	LOC498525
LOC90835	0	-4.39141	-1.61549	-3.53279	-3.17989	0.0606122	Down	1	chromosome 16 open reading frame 93 (C16orf93), transcript variant 1, mRNA	LOC90835
Iqch	0	-2.91428	-4.23354	-2.38566	-3.17783	0.0286257	Down	1	adult male testis cDNA, RIKEN full-length enriched library, clone:4921504K03 product:similar to PROTEIN KINASE NYD-SP5 [Homo sapiens], full insert sequence	Iqch
COL11A1	0	-2.98686	-2.16089	-4.37168	-3.17315	0.0389202	Down	1	collagen, type XI, alpha 1 (COL11A1), transcript variant E, mRNA	COL11A1
RNF128	0	-3.20009	-2.70527	-3.60272	-3.16936	0.00664669	Down	1	ring finger protein 128	RNF128
TPK1	0	-3.10461	-3.58039	-2.77907	-3.15469	0.00539057	Down	1	thiamin pyrophosphokinase 1	TPK1
ZNF570	0	-2.24729	-3.56537	-3.65113	-3.1546	0.020123	Down	1	zinc finger protein 570	ZNF570
BMPR1A	0	-2.17959	-4.01863	-3.20383	-3.13401	0.0276228	Down	1	bone morphogenetic protein receptor, type IA; similar to ALK-3	BMPR1A
ANKRD27	0	-3.90975	-0.992405	-4.42715	-3.10977	0.100698	Down	1	ankyrin repeat domain 27 (VPS9 domain)	ANKRD27
FAM71C	0	-3.3557	-2.23558	-3.72609	-3.10579	0.0201699	Down	1	family with sequence similarity 71, member C, mRNA (cDNA clone MGC:39520 IMAGE:5272209), complete cds	FAM71C
Olfr906	0	-3.29593	-3.26351	-2.67886	-3.07944	0.00421376	Down	1	olfactory receptor 906	Olfr906
Zbtb17	0	-5.71858	-2.00048	-1.50487	-3.07464	0.146934	Down	1	zinc finger and BTB domain containing 17	Zbtb17
Myo18a	0	-2.84966	-2.52873	-3.67737	-3.01859	0.012591	Down	1	myosin XVIIIA	Myo18a
ZC3H7B	0	-2.58513	-3.80934	-2.52902	-2.97449	0.0191523	Down	1	zinc finger CCCH-type containing 7B	ZC3H7B
Olfr715	0	-2.43638	-2.87827	-3.5467	-2.95378	0.0117442	Down	1	olfactory receptor 715	Olfr715
Acaca	0	-5.2435	-1.01737	-2.59482	-2.9519	0.139031	Down	1	predicted gene 5182; acetyl-Coenzyme A carboxylase alpha	Acaca
U1SNRNPBP	0	-3.91584	-2.05334	-2.85729	-2.94215	0.0320189	Down	1	ATP-binding cassette, sub-family B (MDR/TAP), member 5; small nuclear ribonucleoprotein 35kDa (U11/U12)	U1SNRNPBP
PDZRN4	0	-3.11161	-2.52775	-3.18607	-2.94181	0.00496606	Down	1	PDZ domain containing ring finger 4	PDZRN4
PHF19	0	-3.98874	-1.44846	-3.36789	-2.93503	0.0616863	Down	1	PHD finger protein 19	PHF19
MBD1	0	-5.76063	-1.39482	-1.63401	-2.92982	0.174622	Down	1	methyl-CpG binding domain protein 1 (MBD1), transcript variant 10, mRNA	MBD1
Olfr959	0	-2.80424	-3.19886	-2.77878	-2.9273	0.00215223	Down	1	olfactory receptor 959	Olfr959
Dnah8	0	-2.83031	-2.8182	-3.13189	-2.9268	0.00122972	Down	1	similar to dynein, axonemal, heavy chain 8; dynein, axonemal, heavy chain 8	Dnah8
PLN	0	-2.71251	-3.77624	-2.26273	-2.91716	0.0228341	Down	1	phospholamban	PLN
RLTPR	0	-2.21501	-3.45435	-3.0753	-2.91489	0.0154495	Down	1	RGD motif, leucine rich repeats, tropomodulin domain and proline-rich containing (RLTPR), mRNA	RLTPR
TRPV6	0	-3.71433	-2.927	-2.06188	-2.90107	0.0259939	Down	1	transient receptor potential cation channel, subfamily V, member 6	TRPV6
Gnrhr	0	-3.93753	-3.15843	-1.59618	-2.89738	0.0520993	Down	1	gonadotropin-releasing hormone receptor	Gnrhr
RIPK1	0	-2.83354	-2.90311	-2.95149	-2.89604	0.000137449	Down	1	receptor (TNFRSF)-interacting serine-threonine kinase 1	RIPK1
SIGLEC5	0	-2.31104	-3.27155	-3.05356	-2.87872	0.010055	Down	1	sialic acid binding Ig-like lectin 5	SIGLEC5
Giot1	0	-2.55593	-3.79657	-2.22937	-2.86062	0.0267586	Down	1	gonadotropin inducible ovarian transcription factor 1	Giot1
SRP19	0	-2.60878	-2.83338	-3.13069	-2.85762	0.00278752	Down	1	signal recognition particle 19kDa	SRP19
TAS2R43	0	-3.04159	-3.10255	-2.41839	-2.85418	0.00582878	Down	1	taste receptor, type 2, member 43	TAS2R43
TBCD	0	-2.94188	-2.76344	-2.82059	-2.84197	0.000344052	Down	1	tubulin folding cofactor D	TBCD
TYRO3	0	-3.97698	-1.4313	-3.11572	-2.84133	0.0627943	Down	1	TYRO3 protein tyrosine kinase	TYRO3
MEG3	0	-4.09514	-1.39125	-3.03651	-2.84097	0.0688544	Down	1	maternally expressed 3, mRNA (cDNA clone IMAGE:4130494), partial cds	MEG3
RPL10L	0	-3.6283	-1.36941	-3.45959	-2.8191	0.060475	Down	1	ribosomal protein L10-like	RPL10L
PBEF1	0	-3.56087	-0.930992	-3.91121	-2.80102	0.0966616	Down	1	nicotinamide phosphoribosyltransferase	PBEF1
MGC73635	0	-2.20473	-3.43778	-2.7563	-2.7996	0.0158397	Down	1	histone cluster 1, H2ad; histone cluster 1, H2ae; histone cluster 1, H2ag; histone cluster 1, H2ah; histone cluster 1, H2ai; similar to histone 2a; histone cluster 1, H2an; histone cluster 1, H2ao; histone cluster 1, H2ac; histone cluster 1, H2ab	MGC73635
ZNF542	0	-3.99623	-2.38476	-1.96429	-2.78176	0.0461494	Down	1	zinc finger protein 542	ZNF542
ANGPTL2	0	-2.81125	-2.75955	-2.69014	-2.75364	0.000162187	Down	1	angiopoietin-like 2 (ANGPTL2), mRNA [NM_012098]	ANGPTL2
PRO1853	0	-2.85706	-2.61552	-2.69761	-2.7234	0.000673965	Down	1	chromosome 2 open reading frame 56	PRO1853
WDR74	0	-4.82207	-1.88612	-1.42851	-2.71223	0.125368	Down	1	WD repeat domain 74	WDR74
Syngr2	0	-2.97111	-1.7616	-3.37255	-2.70175	0.0306341	Down	1	TL0ACA52YI18 mRNA sequence	Syngr2
Olfr62	0	-3.16199	-2.65589	-2.2671	-2.69499	0.00911682	Down	1	olfactory receptor 62	Olfr62
EZH2	0	-2.5541	-3.14783	-2.35671	-2.68621	0.00774109	Down	1	enhancer of zeste homolog 2 (Drosophila) (EZH2), transcript variant 1, mRNA [NM_004456]	EZH2
ABAT	0	-2.39301	-2.89503	-2.74459	-2.67754	0.00307282	Down	1	4-aminobutyrate aminotransferase	ABAT
Hey2	0	-3.4592	-2.30972	-2.26146	-2.67679	0.0207223	Down	1	hairy/enhancer-of-split related with YRPW motif 2	Hey2
Olfr584	0	-3.17394	-2.98921	-1.85415	-2.67243	0.0230225	Down	1	olfactory receptor 584	Olfr584
SNAG1	0	-3.36172	-0.965543	-3.65231	-2.65986	0.0889361	Down	1	sorting nexin 18	SNAG1
DHX37	0	-2.98275	-3.10355	-1.88497	-2.65709	0.0206343	Down	1	DEAH (Asp-Glu-Ala-His) box polypeptide 37	DHX37
C2orf39	0	-2.89383	-1.70629	-3.32553	-2.64189	0.0320017	Down	1	coiled-coil domain containing 164 (CCDC164), mRNA	C2orf39
Mllt4	0	-3.07936	-1.40011	-3.44173	-2.6404	0.0523303	Down	1	myeloid/lymphoid or mixed-lineage leukemia (trithorax homolog, Drosophila); translocated to, 4	Mllt4
Pdlim1	0	-3.70422	-1.64331	-2.57321	-2.64025	0.0473595	Down	1	PDZ and LIM domain 1 (elfin); predicted gene 5864; similar to PDZ and LIM domain protein 1 (LIM domain protein CLP-36) (C-terminal LIM domain protein 1) (Elfin)	Pdlim1
Pcnt1	0	-2.79614	-1.97708	-3.11263	-2.62862	0.0161754	Down	1	nucleoporin 85kDa	Pcnt1
Gpr92	0	-2.61101	-2.85217	-2.41983	-2.62767	0.00225481	Down	1	lysophosphatidic acid receptor 5	Gpr92
Sfmbt2	0	-2.12063	-3.22887	-2.47869	-2.6094	0.0152908	Down	1	Scm-like with four mbt domains 2	Sfmbt2
Dr1	0	-2.68966	-2.13729	-2.9939	-2.60695	0.00913207	Down	1	down-regulator of transcription 1	Dr1
PPP4R1	0	-1.66	-2.98671	-3.14939	-2.5987	0.0313989	Down	1	protein serine/threonine phosphatase 4 subunit PP4Rmeg (MEG1) mRNA, complete cds	PPP4R1
Acot10	0	-1.82913	-3.73519	-2.22678	-2.59703	0.0465041	Down	1	acyl-CoA thioesterase 10	Acot10
ACP5	0	-2.94393	-2.74955	-2.07342	-2.58897	0.0102391	Down	1	acid phosphatase 5, tartrate resistant	ACP5
MGC94192	0	-2.66012	-1.81838	-3.2657	-2.5814	0.0254488	Down	1	similar to PHD zinc finger containing protein JUNE1	MGC94192
PQBP1	0	-2.28976	-2.27174	-3.17715	-2.57955	0.0131446	Down	1	polyglutamine binding protein 1	PQBP1
GMPPB	0	-3.50042	-2.26811	-1.96514	-2.57789	0.0315966	Down	1	GDP-mannose pyrophosphorylase B	GMPPB
MEA1	0	-3.17278	-1.19926	-3.35979	-2.57728	0.0650031	Down	1	male-enhanced antigen 1	MEA1
ADAMTS1	0	-2.79333	-2.53477	-2.40352	-2.57721	0.00196002	Down	1	ADAM metallopeptidase with thrombospondin type 1 motif, 1	ADAMTS1
POLA1	0	-2.46262	-3.16007	-2.09116	-2.57128	0.0145242	Down	1	polymerase (DNA directed), alpha 1, catalytic subunit	POLA1
MPZL1	0	-2.8763	-3.08919	-1.74546	-2.57032	0.0253379	Down	1	myelin protein zero-like 1	MPZL1
Fgfr4	0	-3.00503	-2.35889	-2.32107	-2.56166	0.00742269	Down	1	fibroblast growth factor receptor 4	Fgfr4
Nup98	0	-3.72304	-0.649981	-3.30834	-2.56045	0.117058	Down	1	nucleoporin 98kDa	Nup98
Il9	0	-2.28425	-3.14817	-2.24791	-2.56011	0.0129496	Down	1	interleukin 9	Il9
POLR2K	0	-2.36702	-2.13436	-3.17602	-2.55913	0.0148853	Down	1	polymerase (RNA) II (DNA directed) polypeptide K, 7.0kDa	POLR2K
NOPE	0	-2.58919	-2.43432	-2.65256	-2.55869	0.000645003	Down	1	immunoglobulin superfamily, DCC subclass, member 4	NOPE
OR1A1	0	-2.04651	-2.99953	-2.61986	-2.5553	0.0115431	Down	1	olfactory receptor, family 1, subfamily A, member 1	OR1A1
Gscl_predicted	0	-4.32025	-0.95236	-2.35341	-2.54201	0.121389	Down	1	goosecoid-like	Gscl_predicted
C20orf4	0	-2.86015	-2.31631	-2.44724	-2.54123	0.00413583	Down	1	chromosome 20 open reading frame 4, mRNA (cDNA clone MGC:4208 IMAGE:2905315), complete cds	C20orf4
LOC100128288	0	-2.89336	-2.44272	-2.28349	-2.53986	0.00513001	Down	1	cDNA FLJ37541 fis, clone BRCAN2026340	LOC100128288
CIZ1	0	-2.6062	-2.44102	-2.55309	-2.53344	0.000368373	Down	1	CDKN1A interacting zinc finger protein 1	CIZ1
HSPA5	0	-3.41089	-2.16423	-2.02147	-2.5322	0.0290761	Down	1	hypothetical gene supported by AF216292; NM_005347; heat shock 70kDa protein 5 (glucose-regulated protein, 78kDa)	HSPA5
GFI1	0	-2.30101	-2.43182	-2.86272	-2.53185	0.00446535	Down	1	growth factor independent 1 transcription repressor	GFI1
CNTD1	0	-3.55238	-2.42312	-1.58621	-2.52057	0.0474722	Down	1	cyclin N-terminal domain containing 1 (CNTD1), mRNA	CNTD1
C19orf23	0	-3.70486	-0.977685	-2.87102	-2.51786	0.0891418	Down	1	chromosome 19 open reading frame 23, mRNA (cDNA clone IMAGE:3630948)	C19orf23
AIFM3	0	-1.69727	-3.29435	-2.55797	-2.51653	0.032027	Down	1	apoptosis-inducing factor, mitochondrion-associated, 3	AIFM3
ZNF432	0	-1.87792	-3.56853	-2.08414	-2.5102	0.0421947	Down	1	zinc finger protein 432	ZNF432
IL16	0	-3.29479	-2.06347	-2.14709	-2.50178	0.0243188	Down	1	interleukin 16 (lymphocyte chemoattractant factor)	IL16
Ncam1	0	-4.65074	-0.819411	-2.00021	-2.49012	0.159068	Down	1	neural cell adhesion molecule 1	Ncam1
Clec4b1	0	-3.09954	-2.23221	-2.10593	-2.47922	0.0155136	Down	1	10 day old male pancreas cDNA, RIKEN full-length enriched library, clone:1810046I24 product:DENDRITIC CELL IMMUNORECEPTOR homolog [Mus musculus], full insert sequence	Clec4b1
TTC27	0	-2.05033	-2.65892	-2.72292	-2.47739	0.00741124	Down	1	cDNA FLJ20272 fis, clone HEP01722	TTC27
WWOX	0	-2.24337	-2.82032	-2.35122	-2.47164	0.00509613	Down	1	WW domain containing oxidoreductase	WWOX
FBXW10	0	-3.02076	-2.56679	-1.82726	-2.4716	0.0192483	Down	1	F-box and WD repeat domain containing 10, mRNA (cDNA clone MGC:26596 IMAGE:4827344), complete cds	FBXW10
Ipo7	0	-3.22034	-1.94822	-2.23319	-2.46725	0.0235449	Down	1	importin 7	Ipo7
SMC3	0	-1.67629	-2.45765	-3.24057	-2.45817	0.0321528	Down	1	structural maintenance of chromosomes 3	SMC3
Hist1h2ao_predicted	0	-2.00692	-2.89793	-2.46446	-2.45644	0.01079	Down	1	histone cluster 1, H2ao; similar to Histone H2A.l (H2A/l)	Hist1h2ao_predicted
ENPP1	0	-2.76452	-2.81675	-1.75128	-2.44418	0.0195626	Down	1	ectonucleotide pyrophosphatase/phosphodiesterase 1	ENPP1
SAMD7	0	-3.40312	-2.51925	-1.40249	-2.44162	0.0518974	Down	1	mRNA; cDNA DKFZp686I1884 (from clone DKFZp686I1884)	SAMD7
Rxrg	0	-2.70939	-0.799026	-3.80258	-2.437	0.108942	Down	1	retinoid X receptor gamma	Rxrg
Lsm12	0	-1.56157	-2.21174	-3.53139	-2.4349	0.0521955	Down	1	bone marrow macrophage cDNA, RIKEN full-length enriched library, clone:I830025I02 product:hypothetical protein, full insert sequence	Lsm12
Col11a2	0	-2.49833	-2.31788	-2.48103	-2.43241	0.000555989	Down	1	collagen, type XI, alpha 2	Col11a2
Sec11l1	0	-3.06895	-1.69815	-2.52876	-2.43195	0.0258432	Down	1	Sec11-like 1 (S. cerevisiae) (Sec11l1), mRNA [NM_031723]	Sec11l1
CCDC15	0	-2.49411	-2.76986	-2.02955	-2.43117	0.00779359	Down	1	cDNA FLJ13215 fis, clone NT2RP4001447	CCDC15
Olr1361	0	-2.15007	-3.06685	-2.06673	-2.42788	0.0169712	Down	1	olfactory receptor 1358; olfactory receptor 1361	Olr1361
Zfp273	0	-1.56935	-2.59288	-3.11944	-2.42722	0.033407	Down	1	zinc finger protein 273	Zfp273
Arhgap4	0	-2.16603	-2.50539	-2.60097	-2.42413	0.00294974	Down	1	Rho GTPase activating protein 4	Arhgap4
Ppp1r9b	0	-2.92101	-1.84649	-2.46487	-2.41079	0.0162915	Down	1	protein phosphatase 1, regulatory subunit 9B	Ppp1r9b
Nrgn	0	-2.15123	-2.41654	-2.65477	-2.40751	0.00363547	Down	1	neurogranin	Nrgn
LOC100216545	0	-2.93517	-2.30466	-1.96592	-2.40192	0.0136835	Down	1	cDNA FLJ37053 fis, clone BRACE2013855	LOC100216545
SNRPN	0	-2.17856	-2.38632	-2.6379	-2.40093	0.00304133	Down	1	small nuclear ribonucleoprotein polypeptide N; SNRPN upstream reading frame	SNRPN
KCNB2	0	-2.0735	-2.84871	-2.26112	-2.39445	0.00939452	Down	1	potassium voltage-gated channel, Shab-related subfamily, member 2	KCNB2
NCAN	0	-2.46639	-2.61871	-2.0947	-2.39327	0.00419849	Down	1	neurocan	NCAN
Dock9	0	-2.83179	-1.17882	-3.16494	-2.39185	0.0600312	Down	1	dedicator of cytokinesis 9	Dock9
MMP1	0	-1.93435	-2.92417	-2.29529	-2.3846	0.0144004	Down	1	matrix metallopeptidase 1 (interstitial collagenase)	MMP1
Tbpl2	0	-2.23402	-2.46503	-2.4442	-2.38108	0.000958023	Down	1	TATA box binding protein like 2	Tbpl2
TACC3	0	-1.63702	-2.20924	-3.27783	-2.3747	0.0386499	Down	1	Human clone JkR1 mRNA downregulated upon T-cell activation, 3' end	TACC3
Nrip3	0	-2.69713	-2.2626	-2.15064	-2.37012	0.00489805	Down	1	nuclear receptor interacting protein 3	Nrip3
APLP1	0	-2.8205	-1.93703	-2.35063	-2.36939	0.0113914	Down	1	amyloid beta (A4) precursor-like protein 1	APLP1
GSDM1	0	-2.15401	-2.79791	-2.13889	-2.3636	0.00833926	Down	1	gasdermin A	GSDM1
Ppp1r3c	0	-2.58189	-2.49923	-2.00233	-2.36115	0.0058317	Down	1	protein phosphatase 1, regulatory (inhibitor) subunit 3C	Ppp1r3c
KIAA0146	0	-2.34578	-2.08931	-2.64078	-2.35862	0.00454029	Down	1	cDNA FLJ56185 complete cds	KIAA0146
VAT1	0	-4.086	-1.04047	-1.94867	-2.35838	0.120604	Down	1	vesicle amine transport protein 1 homolog (T. californica)	VAT1
Ecm2	0	-2.54288	-2.68969	-1.83087	-2.35448	0.0124532	Down	1	16 days neonate thymus cDNA, RIKEN full-length enriched library, clone:A130056I12 product:hypothetical protein, full insert sequence	Ecm2
HSPBAP1	0	-1.81462	-3.07039	-2.17728	-2.3541	0.0241924	Down	1	HSPB (heat shock 27kDa) associated protein 1	HSPBAP1
LHX1	0	-2.21165	-3.98973	-0.852474	-2.35128	0.122469	Down	1	LIM homeobox 1	LHX1
FAM134A	0	-3.9484	-1.01219	-2.08486	-2.34848	0.111526	Down	1	family with sequence similarity 134, member A	FAM134A
Abcd1	0	-1.85825	-2.2499	-2.91358	-2.34058	0.0168985	Down	1	ATP-binding cassette, sub-family D (ALD), member 1	Abcd1
Ankrd29	0	-2.38416	-2.35793	-2.24105	-2.32771	0.000356786	Down	1	16 days neonate male diencephalon cDNA, RIKEN full-length enriched library, clone:G630054C21 product:hypothetical Ankyrin-repeat/Yeast DNA-binding domain containing protein, full insert sequence	Ankrd29
Id3	0	-4.13645	-1.04004	-1.78742	-2.3213	0.130605	Down	1	inhibitor of DNA binding 3	Id3
V2r15	0	-1.97809	-2.70097	-2.27843	-2.31916	0.00807933	Down	1	vomeronasal 2, receptor, 15 (V2r15), mRNA [NM_009490]	V2r15
RABL2A	0	-1.88803	-2.5827	-2.48201	-2.31758	0.00863719	Down	1	RAB, member of RAS oncogene family-like 2A	RABL2A
Scrn3	0	-2.65498	-2.6166	-1.67547	-2.31569	0.0186249	Down	1	secernin 3 [Source:RefSeq_peptide;Acc:NP_001013180] [ENSRNOT00000025255]	Scrn3
Speer2	0	-3.35107	-2.03832	-1.55384	-2.31441	0.0498191	Down	1	SPEER 2 (Speer2) mRNA, complete cds	Speer2
F8A1	0	-2.90792	-2.06659	-1.96784	-2.31412	0.0162004	Down	1	coagulation factor VIII-associated (intronic transcript) 2; coagulation factor VIII-associated (intronic transcript) 3; coagulation factor VIII-associated (intronic transcript) 1	F8A1
RUFY3	0	-2.08074	-1.82408	-3.03671	-2.31384	0.0245026	Down	1	RUN and FYVE domain containing 3	RUFY3
Fgf12	0	-1.58274	-2.62325	-2.73241	-2.3128	0.0241664	Down	1	fibroblast growth factor 12	Fgf12
Dusp4	0	-2.14505	-3.05946	-1.71903	-2.30785	0.0281094	Down	1	dual specificity phosphatase 4	Dusp4
Ppfibp2	0	-1.32685	-2.72604	-2.85095	-2.30128	0.0422247	Down	1	PTPRF interacting protein, binding protein 2 (liprin beta 2)	Ppfibp2
PCDHB1	0	-1.69229	-3.28708	-1.92102	-2.30013	0.0438078	Down	1	protocadherin beta 1	PCDHB1
Krt1	0	-3.27462	-1.85882	-1.76661	-2.30002	0.042187	Down	1	adult male testis cDNA, RIKEN full-length enriched library, clone:4930526B20 product:keratin complex 2, basic, gene 1, full insert sequence	Krt1
GLG1	0	-1.56188	-3.69615	-1.63567	-2.2979	0.0814551	Down	1	golgi apparatus protein 1	GLG1
Spock2_predicted	0	-2.21287	-2.70195	-1.97537	-2.29673	0.00857043	Down	1	sparc/osteonectin, cwcv and kazal-like domains proteoglycan 2	Spock2_predicted
SLC36A2	0	-2.10028	-2.32615	-2.45686	-2.29443	0.00205888	Down	1	solute carrier family 36 (proton/amino acid symporter), member 2	SLC36A2
NPFFR1	0	-3.07612	-2.04939	-1.75444	-2.29331	0.0291998	Down	1	neuropeptide FF receptor 1	NPFFR1
MRLC2	0	-2.9301	-2.03471	-1.89497	-2.28659	0.0195141	Down	1	myosin, light chain 12B, regulatory	MRLC2
PTGIS	0	-3.24561	-2.11359	-1.45086	-2.27002	0.0493653	Down	1	prostaglandin I2 (prostacyclin) synthase	PTGIS
POU2F2	0	-2.38348	-2.67106	-1.75077	-2.26844	0.0140455	Down	1	POU domain, class 2, transcription factor 2 (POU2F2), mRNA [NM_002698]	POU2F2
SLC7A13	0	-2.8442	-2.11835	-1.8364	-2.26632	0.0171072	Down	1	solute carrier family 7, (cationic amino acid transporter, y+ system) member 13	SLC7A13
KRT2	0	-2.45921	-2.27576	-2.05648	-2.26382	0.00263816	Down	1	keratin 2	KRT2
TNPO2	0	-2.29373	-2.71368	-1.77597	-2.26113	0.014087	Down	1	transportin 2	TNPO2
Agmat	0	-2.05595	-2.50895	-2.2155	-2.26013	0.00342949	Down	1	agmatine ureohydrolase (agmatinase)	Agmat
DNM1	0	-2.1477	-2.44794	-2.1743	-2.25665	0.00180333	Down	1	dynamin 1	DNM1
Nlrp10	0	-2.75899	-1.93994	-2.05531	-2.25141	0.0126841	Down	1	NLR family, pyrin domain containing 10	Nlrp10
SAA2	0	-3.28901	-1.13715	-2.30575	-2.24397	0.0689765	Down	1	serum amyloid A1	SAA2
GNG2	0	-2.57748	-2.58664	-1.56689	-2.24367	0.0219933	Down	1	guanine nucleotide binding protein (G protein), gamma 2	GNG2
LXN	0	-2.37164	-1.61027	-2.74734	-2.24308	0.0215246	Down	1	latexin	LXN
Hist1h4m_predicted	0	-1.60609	-2.64562	-2.468	-2.2399	0.0199408	Down	1	histone cluster 2, H4; similar to germinal histone H4 gene; histone cluster 1, H4m; histone H4 variant H4-v.1; histone cluster 1, H4b	Hist1h4m_predicted
ADIPOQ	0	-3.17181	-1.24559	-2.30042	-2.23927	0.0566272	Down	1	adiponectin, C1Q and collagen domain containing	ADIPOQ
RUVBL2	0	-2.11932	-2.27365	-2.29851	-2.23049	0.000636354	Down	1	RuvB-like 2 (E. coli)	RUVBL2
SPAG7	0	-2.36149	-2.27921	-2.04342	-2.22804	0.00182587	Down	1	sperm associated antigen 7	SPAG7
OSBPL6	0	-2.02067	-1.62789	-3.01891	-2.22249	0.0329888	Down	1	oxysterol binding protein-like 6	OSBPL6
SRRM2	0	-1.87303	-3.25775	-1.49141	-2.20739	0.0543601	Down	1	serine/arginine repetitive matrix 2; hypothetical LOC100132779	SRRM2
AK1	0	-3.75995	-1.02359	-1.83736	-2.20697	0.112711	Down	1	adenylate kinase 1	AK1
CD34	0	-2.37742	-2.17747	-2.066	-2.20696	0.00169612	Down	1	CD34 molecule	CD34
Gnl2	0	-2.30793	-2.28444	-2.02014	-2.20417	0.00174771	Down	1	guanine nucleotide binding protein-like 2 (nucleolar)	Gnl2
OGN	0	-2.75996	-1.33459	-2.50699	-2.20052	0.0375584	Down	1	osteoglycin	OGN
NRG4	0	-2.15843	-2.71097	-1.67381	-2.18107	0.0183494	Down	1	neuregulin 4	NRG4
NCK1	0	-3.88486	-0.874469	-1.76098	-2.17344	0.135454	Down	1	NCK adaptor protein 1	NCK1
PNPLA3	0	-1.89909	-3.70012	-0.920566	-2.17326	0.116279	Down	1	patatin-like phospholipase domain containing 3	PNPLA3
RPS6KL1	0	-2.51244	-2.1694	-1.83431	-2.17205	0.00802526	Down	1	ribosomal protein S6 kinase-like 1	RPS6KL1
LRRC26	0	-2.34969	-1.11634	-3.03616	-2.1674	0.0610843	Down	1	leucine rich repeat containing 26	LRRC26
DOCK6	0	-2.09682	-2.14795	-2.2549	-2.16656	0.000461385	Down	1	dedicator of cytokinesis 6	DOCK6
Olfr635	0	-2.27381	-2.28963	-1.93312	-2.16552	0.00287761	Down	1	cDNA clone IMAGE:40142432, containing frame-shift errors	Olfr635
Cntnap1	0	-2.0006	-2.71846	-1.77673	-2.16526	0.0167476	Down	1	contactin associated protein-like 1	Cntnap1
Olfr666	0	-2.33818	-2.00799	-2.12734	-2.15784	0.00199382	Down	1	olfactory receptor 666	Olfr666
OBFC2B	0	-2.45886	-2.51975	-1.48851	-2.15571	0.0231636	Down	1	oligonucleotide/oligosaccharide-binding fold containing 2B	OBFC2B
SLC26A8	0	-1.82045	-2.40151	-2.21835	-2.14677	0.00634065	Down	1	solute carrier family 26, member 8 (SLC26A8), transcript variant 1, mRNA [NM_052961]	SLC26A8
TGFB1I1	0	-2.14446	-2.27348	-2.01763	-2.14519	0.0011757	Down	1	transforming growth factor beta 1 induced transcript 1	TGFB1I1
FANCB	0	-1.97436	-2.63551	-1.81899	-2.14295	0.0133929	Down	1	Fanconi anemia, complementation group B	FANCB
Slc44a2	0	-1.76664	-1.7614	-2.8939	-2.14065	0.0295942	Down	1	solute carrier family 44, member 2	Slc44a2
Slc1a5	0	-2.59346	-2.32738	-1.49102	-2.13728	0.0232963	Down	1	solute carrier family 1 (neutral amino acid transporter), member 5	Slc1a5
DIP2B	0	-3.24126	-1.22201	-1.94745	-2.1369	0.0686103	Down	1	DIP2 disco-interacting protein 2 homolog B (Drosophila)	DIP2B
GPR37L1	0	-1.54205	-1.90907	-2.95254	-2.13455	0.0370389	Down	1	G protein-coupled receptor 37 like 1	GPR37L1
CD99	0	-2.12079	-2.51058	-1.76927	-2.13355	0.0099367	Down	1	CD99 molecule	CD99
Camk2d	0	-1.42068	-3.14174	-1.82595	-2.12946	0.054669	Down	1	3 days neonate thymus cDNA, RIKEN full-length enriched library, clone:A630002O16 product:hypothetical protein, full insert sequence	Camk2d
PGLYRP1	0	-2.45224	-1.69235	-2.24156	-2.12872	0.0111422	Down	1	peptidoglycan recognition protein 1	PGLYRP1
Srrm2_predicted	0	-1.77562	-2.58824	-2.01452	-2.12613	0.0125959	Down	1	cDNA clone IMAGE:7461180	Srrm2_predicted
NKAP	0	-1.85514	-2.08429	-2.43455	-2.12466	0.00624266	Down	1	NFKB activating protein	NKAP
Hrg	0	-2.39037	-2.34576	-1.63495	-2.12369	0.0130143	Down	1	histidine-rich glycoprotein	Hrg
VNN2	0	-2.25375	-2.37063	-1.70771	-2.1107	0.00923755	Down	1	vanin 2	VNN2
C3orf21	0	-3.152	-1.97917	-1.19887	-2.11001	0.0653447	Down	1	chromosome 3 open reading frame 21	C3orf21
CCDC27	0	-1.91312	-2.77683	-1.63966	-2.10987	0.0253772	Down	1	cDNA FLJ32825 fis, clone TESTI2003074, weakly similar to TRICHOHYALIN	CCDC27
Slc2a1	0	-1.63214	-2.57062	-2.11748	-2.10675	0.0161617	Down	1	solute carrier family 2 (facilitated glucose transporter), member 1	Slc2a1
C4orf20	0	-1.42271	-3.14308	-1.75326	-2.10635	0.0572768	Down	1	UFM1-specific peptidase 2	C4orf20
BC036313	0	-2.15557	-2.32718	-1.82993	-2.10423	0.00476482	Down	1	cDNA sequence BC036313, mRNA (cDNA clone IMAGE:5686943), partial cds	BC036313
Senp7_predicted	0	-2.848	-1.69957	-1.74799	-2.09852	0.0304643	Down	1	SUMO1/sentrin specific peptidase 7 (Senp7), mRNA	Senp7_predicted
Csda	0	-2.14397	-2.33773	-1.80436	-2.09535	0.00550159	Down	1	cold shock domain protein A	Csda
OTUD7A	0	-2.25874	-2.12171	-1.90012	-2.09352	0.00248663	Down	1	OTU domain containing 7A	OTUD7A
KCNH8	0	-1.29629	-2.76843	-2.20224	-2.08899	0.0396383	Down	1	potassium voltage-gated channel, subfamily H (eag-related), member 8	KCNH8
TBC1D10A	0	-2.52193	-1.06614	-2.67116	-2.08641	0.0552735	Down	1	TBC1 domain family, member 10A	TBC1D10A
Dlk1	0	-2.04394	-2.07704	-2.12805	-2.08301	0.000137564	Down	1	delta-like 1 homolog (Drosophila)	Dlk1
DOC2A	0	-4.13051	-1.03529	-1.07853	-2.08144	0.179297	Down	1	double C2-like domains, alpha	DOC2A
FOXJ1	0	-1.98305	-2.58905	-1.67198	-2.08136	0.0163255	Down	1	forkhead box J1	FOXJ1
Ccl11	0	-2.62736	-1.03651	-2.57347	-2.07911	0.0574902	Down	1	chemokine (C-C motif) ligand 11 (Ccl11), mRNA	Ccl11
TRIB2	0	-2.07699	-2.10826	-2.0428	-2.07602	8.17421e-05	Down	1	tribbles homolog 2 (Drosophila)	TRIB2
Hdh	0	-2.23808	-2.06364	-1.92462	-2.07545	0.00189741	Down	1	huntingtin	Hdh
C21orf104	0	-1.81342	-2.62734	-1.78361	-2.07479	0.0172773	Down	1	mRNA for hypothetical protein, partial	C21orf104
RGD1309387	0	-2.27631	-2.14454	-1.79138	-2.07074	0.00485828	Down	1	nucleolar complex associated 2 homolog (S. cerevisiae) (Noc2l), mRNA	RGD1309387
HMGCS1	0	-2.51457	-1.06432	-2.61118	-2.06336	0.0540952	Down	1	3-hydroxy-3-methylglutaryl-Coenzyme A synthase 1 (soluble)	HMGCS1
GDI2	0	-2.12813	-1.9664	-2.09247	-2.06233	0.000566801	Down	1	GDP dissociation inhibitor 2	GDI2
Gprin1_predicted	0	-2.82504	-1.27972	-2.0797	-2.06148	0.0437682	Down	1	G protein-regulated inducer of neurite outgrowth 1	Gprin1_predicted
Olfr883	0	-1.84864	-2.75184	-1.58088	-2.06046	0.0282996	Down	1	olfactory receptor 883	Olfr883
NPHS1	0	-2.53372	-2.24837	-1.38644	-2.05618	0.0270249	Down	1	nephrosis 1, congenital, Finnish type (nephrin)	NPHS1
PLD2	0	-4.2775	-1.1887	-0.696258	-2.05415	0.208258	Down	1	phospholipase D2	PLD2
COL4A4	0	-1.55966	-2.64694	-1.94951	-2.05204	0.0231675	Down	1	collagen, type IV, alpha 4	COL4A4
Notch2	0	-1.35479	-2.05006	-2.73893	-2.04793	0.0360136	Down	1	Notch homolog 2 (Drosophila)	Notch2
Igfbp1	0	-2.20423	-2.06547	-1.86934	-2.04635	0.00224803	Down	1	insulin-like growth factor binding protein 1 (Igfbp1), mRNA	Igfbp1
Zcchc14_predicted	0	-1.99036	-1.83272	-2.31327	-2.04545	0.00473866	Down	1	zinc finger, CCHC domain containing 14	Zcchc14_predicted
PSME2	0	-3.36016	-0.872056	-1.90396	-2.04539	0.105216	Down	1	proteasome (prosome, macropain) activator subunit 2 (PA28 beta)	PSME2
STARD9	0	-1.51457	-2.81214	-1.79204	-2.03958	0.0354086	Down	1	StAR-related lipid transfer (START) domain containing 9	STARD9
MOSC2	0	-1.79941	-2.54372	-1.77169	-2.03827	0.0150535	Down	1	MOCO sulphurase C-terminal domain containing 2	MOSC2
UBQLN3	0	-2.01742	-2.47743	-1.61694	-2.03726	0.0145538	Down	1	ubiquilin 3, mRNA (cDNA clone MGC:44847 IMAGE:5167911), complete cds	UBQLN3
Kcnj8	0	-2.13704	-2.70969	-1.2619	-2.03621	0.0401881	Down	1	potassium inwardly-rectifying channel, subfamily J, member 8	Kcnj8
OR5L2	0	-2.10606	-2.73726	-1.26224	-2.03519	0.0413679	Down	1	olfactory receptor, family 5, subfamily L, member 2	OR5L2
TMEM150B	0	-2.62037	-1.25463	-2.21741	-2.0308	0.0375344	Down	1	transmembrane protein 150B	TMEM150B
Ptprr	0	-2.20706	-2.04089	-1.83628	-2.02808	0.00278746	Down	1	protein tyrosine phosphatase, receptor type, R	Ptprr
HS3ST5	0	-2.20704	-1.95247	-1.92205	-2.02719	0.00198375	Down	1	heparan sulfate (glucosamine) 3-O-sulfotransferase 5	HS3ST5
PLD4	0	-1.35224	-2.19585	-2.53175	-2.02661	0.0287098	Down	1	phospholipase D family, member 4	PLD4
HSN2	0	-1.98623	-2.76292	-1.32217	-2.02377	0.0398283	Down	1	hereditary sensory neuropathy, type II	HSN2
HS3ST3A1	0	-2.07044	-1.64568	-2.34035	-2.01882	0.00986317	Down	1	heparan sulfate (glucosamine) 3-O-sulfotransferase 3A1	HS3ST3A1
Olfr933	0	-2.07536	-2.41612	-1.55494	-2.01547	0.0150811	Down	1	olfactory receptor 933	Olfr933
Gdnf	0	-3.38524	-1.33623	-1.3226	-2.01469	0.0988169	Down	1	glial cell derived neurotrophic factor	Gdnf
Ahsg	0	-1.82945	-1.62851	-2.58566	-2.01454	0.0202919	Down	1	aryl-hydrocarbon receptor	Ahsg
TAS2R60	0	-2.31294	-1.14329	-2.58694	-2.01439	0.0450782	Down	1	taste receptor, type 2, member 60	TAS2R60
ZNF66	0	-1.99101	-2.36313	-1.66411	-2.00608	0.00998092	Down	1	zinc finger protein 66	ZNF66
G3BP2	0	-2.4424	-0.697625	-2.87802	-2.00601	0.0948109	Down	1	GTPase activating protein (SH3 domain) binding protein 2	G3BP2
SON	0	-1.64887	-1.87517	-2.4914	-2.00515	0.015385	Down	1	SON DNA binding protein	SON
RASA1	0	-1.92707	-1.974	-2.09296	-1.99801	0.000610745	Down	1	RAS p21 protein activator (GTPase activating protein) 1	RASA1
CECR1	0	-1.83771	-2.3332	-1.82184	-1.99758	0.00697612	Down	1	cat eye syndrome chromosome region, candidate 1	CECR1
PLA2G5	0	-2.37949	-2.28491	-1.32606	-1.99682	0.0272362	Down	1	phospholipase A2, group V	PLA2G5
RARRES2	0	-2.41713	-2.0028	-1.55196	-1.99063	0.0153818	Down	1	retinoic acid receptor responder (tazarotene induced) 2	RARRES2
DHDDS	0	-2.3073	-2.4433	-1.21875	-1.98978	0.0358698	Down	1	dehydrodolichyl diphosphate synthase	DHDDS
Olfr986	0	-2.27531	-2.12601	-1.55107	-1.98413	0.0121527	Down	1	olfactory receptor 986	Olfr986
RGD1311830_predicted	0	-2.36333	-0.858236	-2.71273	-1.9781	0.0737269	Down	1	F-box and leucine-rich repeat protein 22 (Fbxl22), mRNA	RGD1311830_predicted
BAMBI	0	-2.79523	-0.782169	-2.34675	-1.97472	0.0836775	Down	1	hypothetical LOC729590; BMP and activin membrane-bound inhibitor homolog (Xenopus laevis)	BAMBI
KCNK4	0	-2.18993	-1.6033	-2.12322	-1.97215	0.00873387	Down	1	potassium channel, subfamily K, member 4	KCNK4
Pdrp	0	-1.44746	-1.92705	-2.53086	-1.96846	0.0244572	Down	1	THO complex 6 homolog (Drosophila)	Pdrp
Numb	0	-1.79457	-1.91524	-2.19216	-1.96732	0.00355137	Down	1	numb homolog (Drosophila)	Numb
CEP192	0	-1.89532	-2.17903	-1.82756	-1.9673	0.00297724	Down	1	centrosomal protein 192kDa	CEP192
Olfr558	0	-1.80289	-1.8919	-2.20422	-1.96633	0.0038012	Down	1	olfactory receptor 558	Olfr558
LDOC1L	0	-2.14111	-1.95608	-1.78771	-1.96163	0.00268967	Down	1	leucine zipper, down-regulated in cancer 1-like, mRNA (cDNA clone IMAGE:4555720)	LDOC1L
PRKRIR	0	-1.51951	-0.729586	-3.63225	-1.96045	0.151926	Down	1	protein-kinase, interferon-inducible double stranded RNA dependent inhibitor, repressor of (P58 repressor)	PRKRIR
Gata6	0	-4.22127	-0.915658	-0.738224	-1.95839	0.225912	Down	1	GATA binding protein 6	Gata6
ZNF428	0	-1.57279	-2.28527	-2.00773	-1.95526	0.011045	Down	1	zinc finger protein 428	ZNF428
EMP1	0	-1.90085	-2.02325	-1.93986	-1.95465	0.000338537	Down	1	epithelial membrane protein 1	EMP1
Smarca1	0	-2.41347	-1.77321	-1.67465	-1.95378	0.0137408	Down	1	SWI/SNF related, matrix associated, actin dependent regulator of chromatin, subfamily a, member 1	Smarca1
RANBP10	0	-1.48791	-1.65682	-2.71385	-1.95286	0.0364838	Down	1	RAN binding protein 10	RANBP10
Zfp239	0	-1.79044	-2.17986	-1.88607	-1.95213	0.00359285	Down	1	zinc finger protein 35	Zfp239
CKAP5	0	-1.56478	-2.04419	-2.24682	-1.95193	0.0105582	Down	1	cytoskeleton associated protein 5	CKAP5
Olfr355	0	-1.84039	-2.5053	-1.50378	-1.94982	0.0220092	Down	1	olfactory receptor 355	Olfr355
Zfp414	0	-2.18475	-2.07051	-1.58729	-1.94752	0.0087423	Down	1	zinc finger protein 414 (Zfp414), mRNA [NM_026712]	Zfp414
AMPH	0	-2.15932	-1.6143	-2.06684	-1.94682	0.00740396	Down	1	amphiphysin	AMPH
Ikzf3	0	-1.54922	-2.39984	-1.88314	-1.94407	0.0158314	Down	1	IKAROS family zinc finger 3	Ikzf3
Ccdc123	0	-1.79396	-2.10583	-1.92489	-1.94156	0.00216307	Down	1	similar to RIKEN cDNA 2610507L03 gene; coiled-coil domain containing 123	Ccdc123
Srpx	0	-1.88017	-2.25757	-1.68305	-1.94026	0.00747521	Down	1	sushi-repeat-containing protein, X-linked (Srpx), mRNA	Srpx
2310003C23Rik	0	-1.74657	-2.08459	-1.98098	-1.93738	0.00265014	Down	1	predicted gene 5206; RIKEN cDNA 2310003C23 gene	2310003C23Rik
FLJ41649	0	-2.25734	-1.93119	-1.61796	-1.9355	0.00896393	Down	1	cDNA FLJ41649 fis, clone FEBRA2024343	FLJ41649
Urm1	0	-2.41228	-1.5674	-1.82543	-1.93504	0.0162934	Down	1	ubiquitin related modifier 1 homolog (S. cerevisiae)	Urm1
OTOP3	0	-1.72904	-2.15224	-1.9195	-1.93359	0.00397907	Down	1	OTOP3 mRNA, complete sequence, clone: HP09106-RBdS104E07	OTOP3
Akap8	0	-1.57315	-2.53753	-1.6745	-1.92839	0.0243027	Down	1	A kinase (PRKA) anchor protein 8	Akap8
TNFSF10	0	-2.22519	-1.02958	-2.52344	-1.92607	0.0517818	Down	1	tumor necrosis factor (ligand) superfamily, member 10	TNFSF10
Odc1	0	-1.75478	-2.00713	-1.97631	-1.91274	0.00171626	Down	1	predicted gene 6742; ornithine decarboxylase, structural 1; similar to Ornithine decarboxylase (ODC); predicted gene 7993; predicted gene 15645; predicted gene 9115; predicted gene 7278	Odc1
ZNF238	0	-2.3736	-1.84276	-1.50177	-1.90604	0.0172551	Down	1	zinc finger protein 238	ZNF238
DIAPH3	0	-1.46092	-2.44675	-1.80944	-1.9057	0.0221911	Down	1	diaphanous homolog 3 (Drosophila)	DIAPH3
OR1E1	0	-1.94185	-2.57717	-1.19237	-1.9038	0.0414799	Down	1	olfactory receptor, family 1, subfamily E, member 1	OR1E1
Myot	0	-2.71781	-0.672291	-2.32107	-1.90372	0.0933601	Down	1	myotilin	Myot
Nr4a2	0	-1.93634	-1.78409	-1.98728	-1.90257	0.00102566	Down	1	nuclear receptor subfamily 4, group A, member 2	Nr4a2
AMBN	0	-2.09284	-2.14458	-1.46888	-1.9021	0.012785	Down	1	ameloblastin (enamel matrix protein)	AMBN
RPL36AL	0	-2.63107	-1.00907	-2.05978	-1.89997	0.0571945	Down	1	ribosomal protein L36a-like	RPL36AL
UGT2A1	0	-1.93627	-2.51949	-1.23713	-1.89763	0.0360967	Down	1	UDP glucuronosyltransferase 2 family, polypeptide A1	UGT2A1
FXYD6	0	-2.03526	-1.41836	-2.23491	-1.89618	0.0164044	Down	1	FXYD domain containing ion transport regulator 6	FXYD6
GNG8	0	-1.6447	-2.49374	-1.54201	-1.89348	0.0244457	Down	1	guanine nucleotide binding protein (G protein), gamma 8	GNG8
Cbfa2t1_predicted	0	-2.521	-1.45195	-1.70741	-1.89345	0.0277846	Down	1	runt-related transcription factor 1; translocated to, 1 (cyclin D-related)	Cbfa2t1_predicted
MYOC	0	-2.50701	-0.916021	-2.25202	-1.89168	0.0617826	Down	1	myocilin, trabecular meshwork inducible glucocorticoid response	MYOC
CADPS2	0	-1.97837	-1.86734	-1.82835	-1.89135	0.000564138	Down	1	Ca++-dependent secretion activator 2	CADPS2
Bai1	0	-2.30307	-1.35404	-2.00591	-1.88767	0.0213413	Down	1	cDNA clone IMAGE:4481265, partial cds	Bai1
FOXJ3	0	-2.06452	-1.96834	-1.62404	-1.88564	0.00499682	Down	1	forkhead box J3	FOXJ3
Slc6a6	0	-1.88567	-1.70355	-2.06471	-1.88464	0.00304253	Down	1	solute carrier family 6 (neurotransmitter transporter, taurine), member 6	Slc6a6
Dpf3	0	-2.19146	-1.18973	-2.27111	-1.8841	0.0324253	Down	1	D4, zinc and double PHD fingers, family 3	Dpf3
RASSF8	0	-1.68053	-1.48097	-2.48241	-1.8813	0.0254228	Down	1	Ras association (RalGDS/AF-6) domain family (N-terminal) member 8 (RASSF8), transcript variant 4, mRNA	RASSF8
UBA3	0	-2.05267	-1.95306	-1.63668	-1.88081	0.00441285	Down	1	ubiquitin-like modifier activating enzyme 3	UBA3
LOC90499	0	-1.84738	-2.20883	-1.57954	-1.87859	0.00928177	Down	1	mRNA; cDNA DKFZp434H0923 (from clone DKFZp434H0923)	LOC90499
HTR1B	0	-2.23122	-1.80122	-1.60256	-1.87833	0.00959898	Down	1	5-hydroxytryptamine (serotonin) receptor 1B	HTR1B
Pgls_predicted	0	-1.99374	-0.953762	-2.68686	-1.87812	0.0649587	Down	1	6-phosphogluconolactonase	Pgls_predicted
FAM119B	0	-2.32432	-1.94839	-1.35756	-1.87676	0.021713	Down	1	family with sequence similarity 119, member B	FAM119B
Cd209b	0	-1.60043	-2.65624	-1.37288	-1.87652	0.0416331	Down	1	CD209b antigen	Cd209b
LOC502125	0	-1.63815	-1.9885	-1.99817	-1.87494	0.00397236	Down	1	histone cluster 1, H2ao; similar to Histone H2A.l (H2A/l)	LOC502125
Olfr800	0	-2.41871	-1.04395	-2.15851	-1.87372	0.0470958	Down	1	olfactory receptor 800	Olfr800
QTRTD1	0	-2.21466	-1.67296	-1.7318	-1.87314	0.00829432	Down	1	queuine tRNA-ribosyltransferase domain containing 1	QTRTD1
LEF1	0	-2.05963	-1.5647	-1.99317	-1.8725	0.00678506	Down	1	lymphoid enhancer-binding factor 1	LEF1
ANKS3	0	-2.2391	-1.96653	-1.40133	-1.86899	0.0169968	Down	1	cDNA FLJ32345 fis, clone PROST2006491	ANKS3
LOC499417	0	-2.15369	-1.82858	-1.61582	-1.86603	0.00695163	Down	1	SMT3 suppressor of mif two 3 homolog 3 (S. cerevisiae)	LOC499417
Morc2b	0	-1.70099	-2.78497	-1.10043	-1.86213	0.0635064	Down	1	microrchidia 2B	Morc2b
STAU2	0	-1.55271	-2.11352	-1.90964	-1.85862	0.00768761	Down	1	staufen, RNA binding protein, homolog 2 (Drosophila)	STAU2
Sema5b	0	-1.42996	-2.35649	-1.78786	-1.8581	0.0204115	Down	1	sema domain, seven thrombospondin repeats (type 1 and type 1-like), transmembrane domain (TM) and short cytoplasmic domain, (semaphorin) 5B	Sema5b
PITRM1	0	-1.8442	-1.31136	-2.41664	-1.8574	0.0283128	Down	1	pitrilysin metallopeptidase 1	PITRM1
ST8SIA3	0	-1.28509	-2.74622	-1.54001	-1.85711	0.0541313	Down	1	ST8 alpha-N-acetyl-neuraminide alpha-2,8-sialyltransferase 3 (ST8SIA3), mRNA [NM_015879]	ST8SIA3
ZNF430	0	-2.17829	-1.34465	-2.04619	-1.85638	0.0188437	Down	1	zinc finger protein 430	ZNF430
Dohh	0	-2.41891	-1.05611	-2.07908	-1.85136	0.0456258	Down	1	TL0ADA52YN14 mRNA sequence	Dohh
APOA5	0	-1.72714	-2.09744	-1.72712	-1.85057	0.00441345	Down	1	apolipoprotein A-V	APOA5
Mapk8ip2	0	-1.92083	-1.90588	-1.72034	-1.84902	0.00122012	Down	1	mitogen-activated protein kinase 8 interacting protein 2	Mapk8ip2
LOC684538	0	-2.01196	-1.92802	-1.6044	-1.84813	0.00449991	Down	1	similar to enoyl Coenzyme A hydratase domain containing 3	LOC684538
2410022L05Rik	0	-1.57325	-1.6571	-2.30612	-1.84549	0.0153898	Down	1	RIKEN cDNA 2410022L05 gene	2410022L05Rik
Slc17a2	0	-1.63203	-1.8809	-2.02188	-1.84494	0.00379698	Down	1	solute carrier family 17 (sodium phosphate), member 2	Slc17a2
KRBA1	0	-1.61694	-2.18655	-1.72994	-1.84448	0.00880502	Down	1	mRNA for KIAA1862 protein, partial cds	KRBA1
Edil3	0	-1.90305	-1.81262	-1.81655	-1.84408	0.000253251	Down	1	EGF-like repeats and discoidin I-like domains 3	Edil3
Tcp1	0	-2.12357	-1.94028	-1.46508	-1.84298	0.0111576	Down	1	t-complex protein 1	Tcp1
GCN5L2	0	-2.71686	-1.48085	-1.32923	-1.84231	0.0524766	Down	1	K(lysine) acetyltransferase 2A	GCN5L2
EIF2C4	0	-1.49194	-1.97458	-2.0594	-1.84197	0.00907431	Down	1	eukaryotic translation initiation factor 2C, 4	EIF2C4
RCBTB2	0	-1.84218	-1.71475	-1.95877	-1.83857	0.00146514	Down	1	cDNA FLJ43180 fis, clone FCBBF3013846. [AK125170]	RCBTB2
DHRS7B	0	-1.63005	-2.13939	-1.7452	-1.83821	0.00695768	Down	1	dehydrogenase/reductase (SDR family) member 7B	DHRS7B
SHROOM3	0	-2.54059	-0.740431	-2.22942	-1.83682	0.0806211	Down	1	shroom family member 3	SHROOM3
PSPC1	0	-1.38357	-1.5875	-2.53265	-1.83457	0.0352814	Down	1	paraspeckle component 1; paraspeckle protein 1 pseudogene	PSPC1
PLA2G4F	0	-2.91395	-1.42055	-1.168	-1.83416	0.0780134	Down	1	phospholipase A2, group IVF	PLA2G4F
RGS17	0	-1.7941	-1.77166	-1.93501	-1.83359	0.000774586	Down	1	regulator of G-protein signaling 17	RGS17
RHBDD3	0	-2.07473	-1.39405	-2.0292	-1.83266	0.014073	Down	1	rhomboid domain containing 3	RHBDD3
Zfp341	0	-2.09848	-0.938638	-2.45924	-1.83212	0.0573054	Down	1	zinc finger protein 341	Zfp341
KATNB1	0	-1.82517	-1.7455	-1.9195	-1.83006	0.000754428	Down	1	katanin p80 (WD repeat containing) subunit B 1	KATNB1
Ke2	0	-1.61898	-1.65622	-2.21436	-1.82985	0.0108847	Down	1	prefoldin 6	Ke2
RNF151	0	-1.56948	-1.60427	-2.30781	-1.82719	0.0169195	Down	1	ring finger protein 151	RNF151
FAM53B	0	-2.05331	-1.90458	-1.52333	-1.82707	0.00738586	Down	1	mRNA for KIAA0140 gene, partial cds	FAM53B
LSM14A	0	-2.09307	-1.83091	-1.55625	-1.82674	0.00712642	Down	1	LSM14A, SCD6 homolog A (S. cerevisiae), mRNA (cDNA clone MGC:10135 IMAGE:3902704), complete cds	LSM14A
2410127E18Rik	0	-2.16818	-1.35827	-1.95011	-1.82552	0.0171258	Down	1	15 days embryo head cDNA, RIKEN full-length enriched library, clone:D930044D05 product:unclassifiable, full insert sequence	2410127E18Rik
CPEB2	0	-2.32348	-1.45104	-1.70169	-1.8254	0.0195696	Down	1	cytoplasmic polyadenylation element binding protein 2	CPEB2
ASPM	0	-1.89508	-2.00173	-1.57583	-1.82421	0.00488302	Down	1	asp (abnormal spindle) homolog, microcephaly associated (Drosophila)	ASPM
SIGLEC15	0	-1.60406	-2.25687	-1.60159	-1.82084	0.0140307	Down	1	sialic acid binding Ig-like lectin 15	SIGLEC15
PDPK1	0	-1.76393	-2.31539	-1.36116	-1.81349	0.0224697	Down	1	3-phosphoinositide dependent protein kinase-1	PDPK1
LENG8	0	-1.87011	-1.95946	-1.61081	-1.81346	0.00329694	Down	1	leukocyte receptor cluster (LRC) member 8 (LENG8), mRNA	LENG8
DRD4	0	-1.95037	-1.67033	-1.81827	-1.81299	0.00198462	Down	1	dopamine receptor D4	DRD4
IGF2BP2	0	-1.66297	-1.61905	-2.15235	-1.81145	0.00877536	Down	1	insulin-like growth factor 2 mRNA binding protein 2 (IGF2BP2), transcript variant 1, mRNA [NM_006548]	IGF2BP2
HSPC048	0	-2.2862	-1.83935	-1.30635	-1.81063	0.0236192	Down	1	HSPC048 mRNA, complete cds. [AF161533]	HSPC048
ALOX15B	0	-1.46323	-2.32764	-1.63925	-1.81004	0.0206088	Down	1	arachidonate 15-lipoxygenase, type B	ALOX15B
Sqle	0	-1.50075	-1.94498	-1.98334	-1.80969	0.0072307	Down	1	squalene epoxidase	Sqle
TTTY13	0	-1.4635	-2.65739	-1.30652	-1.80914	0.0513166	Down	1	testis transcript Y 13 (TTY13) mRNA, complete cds	TTTY13
GJA4	0	-1.33454	-1.81508	-2.27686	-1.80883	0.021861	Down	1	gap junction protein, alpha 4, 37kDa	GJA4
PHF17	0	-1.50777	-1.47331	-2.44521	-1.80876	0.0296075	Down	1	PHD finger protein 17	PHF17
RGD1562827_predicted	0	-1.33548	-2.28965	-1.80111	-1.80875	0.0224578	Down	1	histone cluster 1, H2ai; similar to histone 2a; histone cluster 1, H2an; histone cluster 3, H2a; similar to histone 1, H2af	RGD1562827_predicted
SFPQ	0	-1.67783	-2.39977	-1.34728	-1.80829	0.0283063	Down	1	splicing factor proline/glutamine-rich (polypyrimidine tract binding protein associated)	SFPQ
Slc12a7	0	-1.59908	-1.74177	-2.07053	-1.80379	0.00594649	Down	1	solute carrier family 12 (potassium/chloride transporters), member 7, mRNA (cDNA clone IMAGE:7301899), complete cds. [BC086339]	Slc12a7
Kcnk6	0	-1.80762	-2.21347	-1.38512	-1.80207	0.0171457	Down	1	potassium channel, subfamily K, member 6	Kcnk6
Krt1-14	0	-2.21519	-1.32557	-1.86101	-1.80059	0.0199778	Down	1	keratin 14	Krt1-14
BRF1	0	-2.1019	-2.31258	-0.986778	-1.80042	0.0484307	Down	1	BRF1 homolog, subunit of RNA polymerase III transcription initiation factor IIIB (S. cerevisiae)	BRF1
Hist2h2aa2	0	-1.76789	-1.95576	-1.67389	-1.79918	0.00211596	Down	1	histone cluster 2, H3b; histone cluster 1, H3f; histone cluster 1, H3e; histone cluster 2, H3c1; histone cluster 1, H3d; histone cluster 1, H3c; histone cluster 1, H3b; histone cluster 2, H3c2; histone cluster 2, H2aa1; histone cluster 2, H2aa2	Hist2h2aa2
H2-t9	0	-2.34317	-1.43413	-1.61824	-1.79851	0.0229877	Down	1	predicted gene 11127 (Gm11127), mRNA	H2-t9
Serpina3n	0	-1.66322	-1.40324	-2.32657	-1.79767	0.0226274	Down	1	serine (or cysteine) peptidase inhibitor, clade A, member 3N	Serpina3n
PEX7	0	-1.76844	-2.18868	-1.43571	-1.79761	0.0143736	Down	1	peroxisomal biogenesis factor 7	PEX7
Ephb1	0	-1.67184	-2.3425	-1.37245	-1.7956	0.0245698	Down	1	Eph receptor B1	Ephb1
Arhgef1	0	-1.61834	-2.39543	-1.37114	-1.79497	0.028304	Down	1	Rho guanine nucleotide exchange factor (GEF) 1	Arhgef1
HLF	0	-1.71057	-1.76257	-1.90682	-1.79332	0.00106643	Down	1	hepatic leukemia factor	HLF
TPM3	0	-1.70548	-2.1506	-1.52099	-1.79236	0.0107147	Down	1	tropomyosin 3	TPM3
LYZL1	0	-1.73975	-1.93615	-1.69298	-1.78962	0.00172441	Down	1	lysozyme-like 1	LYZL1
KIF17	0	-1.76522	-1.43324	-2.16364	-1.78737	0.013692	Down	1	kinesin family member 17	KIF17
Prr7	0	-1.9473	-2.10751	-1.30324	-1.78602	0.0184384	Down	1	proline rich 7 (synaptic)	Prr7
RGD1564767_predicted	0	-1.53867	-1.95465	-1.86331	-1.78554	0.0049546	Down	1	Histone H2a	RGD1564767_predicted
DDN	0	-1.54298	-2.35646	-1.44614	-1.78186	0.025237	Down	1	dendrin	DDN
Adcyap1	0	-2.12148	-1.31477	-1.90778	-1.78134	0.017836	Down	1	adenylate cyclase activating polypeptide 1 (pituitary)	Adcyap1
Lss	0	-2.20574	-1.11442	-2.02378	-1.78131	0.0341261	Down	1	lanosterol synthase	Lss
PDXK	0	-1.92019	-1.88821	-1.5317	-1.78003	0.00484442	Down	1	pyridoxal (pyridoxine, vitamin B6) kinase	PDXK
DHX9	0	-1.16585	-2.60245	-1.56869	-1.77899	0.0532108	Down	1	DEAH (Asp-Glu-Ala-His) box polypeptide 9	DHX9
RAD54L	0	-1.48251	-2.27381	-1.56819	-1.77484	0.0193714	Down	1	RAD54-like (S. cerevisiae)	RAD54L
MUC2	0	-2.04643	-1.01053	-2.26145	-1.7728	0.0442588	Down	1	mucin 2, oligomeric mucus/gel-forming	MUC2
TNNI3	0	-1.44057	-1.79606	-2.07762	-1.77142	0.0106476	Down	1	troponin I type 3 (cardiac)	TNNI3
PKD2L2	0	-1.63276	-2.14231	-1.53628	-1.77045	0.0110821	Down	1	polycystic kidney disease 2-like 2	PKD2L2
H1fx	0	-2.05655	-1.63556	-1.61901	-1.77037	0.00648159	Down	1	H1 histone family, member X	H1fx
C7orf34	0	-1.91068	-2.55796	-0.833258	-1.7673	0.0723554	Down	1	mRNA for CTM-1beta, complete cds	C7orf34
SCLT1	0	-1.96914	-2.13579	-1.19639	-1.76711	0.0258151	Down	1	sodium channel and clathrin linker 1	SCLT1
TXNDC16	0	-1.82436	-1.72146	-1.74953	-1.76512	0.000301714	Down	1	thioredoxin domain containing 16	TXNDC16
NDUFA4	0	-2.26487	-1.56445	-1.46487	-1.76473	0.019758	Down	1	NADH dehydrogenase (ubiquinone) 1 alpha subcomplex, 4, 9kDa	NDUFA4
PKN2	0	-2.58672	-1.01867	-1.68474	-1.76338	0.0604142	Down	1	protein kinase N2	PKN2
ZNF292	0	-1.87085	-1.8489	-1.56883	-1.76286	0.00302637	Down	1	zinc finger protein 292	ZNF292
KCNH7	0	-2.26521	-1.31012	-1.70015	-1.7585	0.0239674	Down	1	potassium voltage-gated channel, subfamily H (eag-related), member 7	KCNH7
DIO2	0	-2.49653	-0.937152	-1.83429	-1.75599	0.0603279	Down	1	deiodinase, iodothyronine, type II	DIO2
ZNF488	0	-1.81943	-1.89481	-1.55175	-1.75533	0.00349241	Down	1	zinc finger protein 488 (ZNF488), mRNA [NM_153034]	ZNF488
ZNF177	0	-2.94414	-1.10727	-1.20941	-1.75361	0.0987494	Down	1	zinc finger protein 177 (ZNF177), mRNA [NM_003451]	ZNF177
RGD1563971_predicted	0	-1.60709	-1.63675	-2.01364	-1.75249	0.00553626	Down	1	PREDICTED: similar to trafficking protein particle complex 5 (predicted) (RGD1563971_predicted), mRNA [XM_344066]	RGD1563971_predicted
Ass1	0	-1.23394	-2.03844	-1.97231	-1.74823	0.0210513	Down	1	argininosuccinate synthetase 1	Ass1
B830017H08Rik	0	-1.79043	-1.22737	-2.22537	-1.74772	0.026262	Down	1	10 days neonate medulla oblongata cDNA, RIKEN full-length enriched library, clone:B830017H08 product:hypothetical protein, full insert sequence	B830017H08Rik
Rnf113a1	0	-1.07739	-2.01613	-2.14826	-1.74726	0.0352869	Down	1	ring finger protein 113A1	Rnf113a1
STH	0	-2.08573	-2.26421	-0.888769	-1.74623	0.056032	Down	1	saitohin	STH
Lta	0	-1.77596	-2.36777	-1.0939	-1.74588	0.0416828	Down	1	lymphotoxin A	Lta
A_01_P006982	0	-1.29036	-2.0907	-1.8495	-1.74352	0.0180165	Down	1	BY795183 eye cDNA clone HumanEye200427Cluster0003.Contig8 5*, mRNA sequence [BY795183]	A_01_P006982
BAT2D1	0	-2.06451	-1.67773	-1.48048	-1.74091	0.00959621	Down	1	BAT2 domain containing 1, mRNA (cDNA clone IMAGE:4998749), partial cds	BAT2D1
PTPLB	0	-2.2188	-1.31004	-1.69337	-1.74074	0.0221545	Down	1	protein tyrosine phosphatase-like (proline instead of catalytic arginine), member b	PTPLB
Olfr971	0	-1.53132	-2.00032	-1.68716	-1.7396	0.00622665	Down	1	olfactory receptor 971	Olfr971
Prkcn	0	-1.49658	-1.93941	-1.77951	-1.7385	0.00548145	Down	1	protein kinase D3	Prkcn
NKAIN1	0	-2.33251	-1.51044	-1.36987	-1.73761	0.0286092	Down	1	Na+/K+ transporting ATPase interacting 1	NKAIN1
UXS1	0	-1.9401	-1.31634	-1.95131	-1.73592	0.014306	Down	1	UDP-glucuronate decarboxylase 1	UXS1
PRUNE	0	-2.08904	-1.89761	-1.21958	-1.73541	0.022307	Down	1	prune homolog (Drosophila)	PRUNE
MYBL1	0	-2.26748	-1.53577	-1.40242	-1.73523	0.0231713	Down	1	v-myb myeloblastosis viral oncogene homolog (avian)-like 1	MYBL1
Nfic	0	-2.31713	-0.923274	-1.96364	-1.73468	0.0535544	Down	1	nuclear factor I/C	Nfic
Crkrs	0	-1.68704	-2.01837	-1.49604	-1.73382	0.00764741	Down	1	CDC2-related kinase, arginine/serine-rich	Crkrs
BAAT	0	-2.08615	-0.953368	-2.15346	-1.73099	0.0470594	Down	1	bile acid Coenzyme A: amino acid N-acyltransferase (glycine N-choloyltransferase)	BAAT
HIST1H2AE	0	-0.993228	-2.16558	-2.03297	-1.73059	0.042973	Down	1	histone cluster 1, H2ae; histone cluster 1, H2ab	HIST1H2AE
GABRE	0	-1.74694	-1.93635	-1.50692	-1.73007	0.0051091	Down	1	gamma-aminobutyric acid (GABA) A receptor, epsilon	GABRE
Elovl4	0	-1.94342	-1.7084	-1.53447	-1.72876	0.00466841	Down	1	elongation of very long chain fatty acids (FEN1/Elo2, SUR4/Elo3, yeast)-like 4 (Elovl4), mRNA	Elovl4
OMD	0	-1.50972	-0.852487	-2.82398	-1.72873	0.0964518	Down	1	cDNA, FLJ93532, highly similar to osteomodulin (OMD), mRNA	OMD
GCC1	0	-1.49658	-2.09614	-1.58985	-1.72752	0.0114065	Down	1	GRIP and coiled-coil domain containing 1	GCC1
ABHD7	0	-1.55049	-1.99066	-1.64078	-1.72731	0.00600185	Down	1	epoxide hydrolase 4	ABHD7
P2RY13	0	-1.80062	-1.64009	-1.73323	-1.72465	0.00073124	Down	1	purinergic receptor P2Y, G-protein coupled, 13	P2RY13
SLC39A5	0	-2.31408	-1.02473	-1.83471	-1.7245	0.0444264	Down	1	solute carrier family 39 (metal ion transporter), member 5	SLC39A5
RFX3	0	-1.86204	-1.69211	-1.61917	-1.72444	0.00173832	Down	1	Transcription factor RFX3. [Source:Uniprot/SWISSPROT;Acc:P48380] [ENST00000382004]	RFX3
Birc1b	0	-1.13524	-2.27445	-1.75746	-1.72238	0.0346716	Down	1	NLR family, apoptosis inhibitory protein 1, related sequence 1; NLR family, apoptosis inhibitory protein 2	Birc1b
SPRN	0	-2.33643	-0.747497	-2.0813	-1.72174	0.0730622	Down	1	shadow of prion protein homolog (zebrafish)	SPRN
Heatr6	0	-2.96495	-1.15843	-1.04143	-1.7216	0.109756	Down	1	adult male diencephalon cDNA, RIKEN full-length enriched library, clone:9330127A20 product:hypothetical ARM repeat fold containing protein, full insert sequence	Heatr6
WNT10A	0	-1.75064	-1.7454	-1.65753	-1.71786	0.000305803	Down	1	wingless-type MMTV integration site family, member 10A	WNT10A
Cysltr1	0	-1.51636	-1.10831	-2.52265	-1.71577	0.0551484	Down	1	cysteinyl leukotriene receptor 1	Cysltr1
SMARCC2	0	-1.63338	-2.34745	-1.16579	-1.71554	0.0378192	Down	1	SWI/SNF related, matrix associated, actin dependent regulator of chromatin, subfamily c, member 2	SMARCC2
AIFM1	0	-1.75346	-2.02354	-1.36829	-1.7151	0.0120925	Down	1	apoptosis-inducing factor, mitochondrion-associated, 1	AIFM1
Syp	0	-1.61951	-1.82079	-1.70251	-1.71427	0.00115469	Down	1	synaptophysin	Syp
DSCAM	0	-1.96709	-1.78831	-1.38644	-1.71395	0.00990035	Down	1	Down syndrome cell adhesion molecule	DSCAM
ATP1A2	0	-2.48197	-1.11574	-1.54309	-1.7136	0.0512093	Down	1	ATPase, Na+/K+ transporting, alpha 2 (+) polypeptide	ATP1A2
Cd1b2	0	-2.19193	-1.38833	-1.55733	-1.71253	0.0198237	Down	1	CD1b2 molecule (Cd1b2), mRNA	Cd1b2
ANAPC13	0	-1.57333	-1.62558	-1.93501	-1.71131	0.00432219	Down	1	anaphase promoting complex subunit 13	ANAPC13
RBM26	0	-1.85143	-1.62137	-1.65611	-1.70964	0.00174755	Down	1	RNA binding motif protein 26	RBM26
Ptrf	0	-2.04064	-1.61947	-1.46191	-1.70734	0.010098	Down	1	polymerase I and transcript release factor	Ptrf
MASP2	0	-1.67249	-1.94913	-1.49795	-1.70652	0.00587073	Down	1	mannan-binding lectin serine peptidase 2	MASP2
ATP5F1	0	-2.0068	-1.78051	-1.32775	-1.70502	0.0134279	Down	1	ATP synthase, H+ transporting, mitochondrial F0 complex, subunit B1	ATP5F1
PIGL	0	-1.26679	-2.32363	-1.52292	-1.70445	0.0331543	Down	1	phosphatidylinositol glycan anchor biosynthesis, class L	PIGL
Olfr228	0	-1.74806	-1.51006	-1.84813	-1.70209	0.00345116	Down	1	olfactory receptor 228; olfactory receptor 1071	Olfr228
DLX1	0	-2.15804	-1.85669	-1.08982	-1.70151	0.033181	Down	1	distal-less homeobox 1	DLX1
Ndst2	0	-1.56627	-2.14226	-1.39522	-1.70125	0.0171923	Down	1	N-deacetylase/N-sulfotransferase (heparan glucosaminyl) 2	Ndst2
SPC25	0	-1.66302	-2.11483	-1.32358	-1.70048	0.0176704	Down	1	SPC25, NDC80 kinetochore complex component, homolog (S. cerevisiae)	SPC25
HDLBP	0	-2.95427	-1.37203	-0.773261	-1.69985	0.120576	Down	1	high density lipoprotein binding protein	HDLBP
COX4NB	0	-1.2393	-2.06852	-1.78915	-1.69899	0.0199746	Down	1	COX4 neighbor	COX4NB
TEKT5	0	-1.8607	-0.647454	-2.58523	-1.6978	0.0953186	Down	1	tektin 5	TEKT5
PIP5K3	0	-1.48634	-2.28882	-1.3129	-1.69602	0.030022	Down	1	phosphoinositide kinase, FYVE finger containing	PIP5K3
Blmh	0	-1.53523	-1.95229	-1.59974	-1.69576	0.00578493	Down	1	bleomycin hydrolase	Blmh
Tyms	0	-1.13498	-1.93804	-2.01369	-1.69557	0.0264145	Down	1	thymidylate synthase	Tyms
Atp12a	0	-1.63691	-2.05729	-1.39129	-1.69517	0.0129041	Down	1	ATPase, H+/K+ transporting, nongastric, alpha polypeptide (Atp12a), mRNA	Atp12a
ILF2	0	-1.3676	-2.50389	-1.20559	-1.69236	0.0535673	Down	1	interleukin enhancer binding factor 2	ILF2
Col5a1	0	-1.88813	-1.31865	-1.86677	-1.69119	0.0119122	Down	1	collagen, type V, alpha 1	Col5a1
GPA33	0	-1.11831	-1.54105	-2.40756	-1.68897	0.0469974	Down	1	glycoprotein A33 (transmembrane)	GPA33
ZNF76	0	-1.72853	-1.63274	-1.70334	-1.6882	0.000288171	Down	1	zinc finger protein 76 (expressed in testis)	ZNF76
MLF1	0	-2.33475	-1.43839	-1.28976	-1.68763	0.0354442	Down	1	myeloid leukemia factor 1	MLF1
Slc32a1	0	-1.82068	-1.84424	-1.39312	-1.68601	0.00748094	Down	1	solute carrier family 32 (GABA vesicular transporter), member 1; similar to vesicular GABA transporter a form	Slc32a1
GIPR	0	-1.6094	-1.53007	-1.91605	-1.68517	0.00484627	Down	1	gastric inhibitory polypeptide receptor	GIPR
SULT1C4	0	-2.53913	-1.19777	-1.30904	-1.68198	0.0594986	Down	1	sulfotransferase family, cytosolic, 1C, member 4	SULT1C4
Rplp1	0	-1.17492	-1.98137	-1.88957	-1.68195	0.0221969	Down	1	TL0ADA19YP18 mRNA sequence	Rplp1
GTF2F1	0	-1.59799	-1.85579	-1.58208	-1.67862	0.00278581	Down	1	general transcription factor IIF, polypeptide 1, 74kDa	GTF2F1
AUTS2	0	-1.90849	-1.86297	-1.26366	-1.67837	0.0149541	Down	1	KIAA0442 mRNA, partial cds	AUTS2
IGF2	0	-1.76184	-1.85244	-1.41453	-1.67627	0.00625686	Down	1	insulin-like growth factor 2 (somatomedin A); insulin; INS-IGF2 readthrough transcript	IGF2
Pttg1	0	-1.79182	-1.63649	-1.59962	-1.67598	0.00123375	Down	1	pituitary tumor-transforming 1	Pttg1
Agxt	0	-1.88573	-1.88465	-1.25464	-1.675	0.0153751	Down	1	alanine-glyoxylate aminotransferase	Agxt
Acrbp	0	-1.64179	-1.59774	-1.78171	-1.67375	0.00109635	Down	1	proacrosin binding protein (Acrbp), mRNA	Acrbp
H2-Bl	0	-1.06501	-3.11702	-0.831723	-1.67125	0.14792	Down	1	histocompatibility 2, blastocyst; predicted gene 8810	H2-Bl
TEX101	0	-1.87661	-1.82169	-1.30545	-1.66791	0.0117215	Down	1	testis expressed 101	TEX101
Tspan5	0	-1.46344	-1.85536	-1.67963	-1.66615	0.00459934	Down	1	tetraspanin 5	Tspan5
GHRHR	0	-1.66588	-1.68314	-1.64926	-1.66609	3.4706e-05	Down	1	growth hormone releasing hormone receptor	GHRHR
Bzrp	0	-1.60943	-2.09267	-1.29611	-1.66607	0.0188193	Down	1	translocator protein	Bzrp
DKKL1	0	-1.28011	-1.84114	-1.86903	-1.66342	0.013042	Down	1	dickkopf-like 1 (DKKL1), transcript variant 1, mRNA	DKKL1
Olfr176	0	-1.98935	-1.49843	-1.50177	-1.66318	0.00947127	Down	1	olfactory receptor 176; olfactory receptor 177	Olfr176
GPATCH8	0	-2.0962	-1.51843	-1.37167	-1.6621	0.0172344	Down	1	G patch domain containing 8	GPATCH8
OR52N1	0	-1.67855	-1.8452	-1.45898	-1.66091	0.00449924	Down	1	olfactory receptor, family 52, subfamily N, member 1	OR52N1
MND1	0	-1.8185	-2.01565	-1.14379	-1.65931	0.0243865	Down	1	meiotic nuclear divisions 1 homolog (S. cerevisiae)	MND1
Amigo	0	-1.27777	-2.11204	-1.58742	-1.65908	0.0208595	Down	1	adhesion molecule with Ig like domain 1	Amigo
SP100	0	-1.91037	-1.35262	-1.71168	-1.65822	0.00952522	Down	1	SP100 nuclear antigen	SP100
Wipi1	0	-1.47981	-1.96	-1.53447	-1.65809	0.00827884	Down	1	WD repeat domain, phosphoinositide interacting 1	Wipi1
LOC1379239	0	-1.71893	-1.67734	-1.57123	-1.65584	0.000706637	Down	1	Golgi-localized protein	LOC1379239
KCNJ13	0	-1.39833	-1.7616	-1.80749	-1.65581	0.00606096	Down	1	inwardly rectifying potassium channel Kir7.1 (KCNJ13) gene, partial cds	KCNJ13
Fez1	0	-2.1721	-0.90751	-1.88736	-1.65566	0.0495142	Down	1	fasciculation and elongation protein zeta 1 (zygin I)	Fez1
SMAD4	0	-1.66372	-1.75345	-1.54958	-1.65558	0.00125671	Down	1	SMAD family member 4	SMAD4
ZNHIT2	0	-1.52391	-1.61423	-1.8257	-1.65461	0.00291417	Down	1	zinc finger, HIT type 2	ZNHIT2
HP1BP3	0	-2.04394	-1.64796	-1.27096	-1.65429	0.0177157	Down	1	heterochromatin protein 1, binding protein 3	HP1BP3
SEPT12	0	-1.66513	-2.05006	-1.2432	-1.6528	0.0193097	Down	1	septin 12	SEPT12
CSDC2	0	-2.00286	-1.7663	-1.18332	-1.65083	0.0210984	Down	1	cold shock domain containing C2, RNA binding	CSDC2
STON2	0	-2.01707	-1.18467	-1.74114	-1.64763	0.0213471	Down	1	stonin 2	STON2
ZNF198	0	-1.8988	-1.743	-1.30014	-1.64731	0.0116544	Down	1	zinc finger protein 198 (ZNF198), mRNA [NM_003453]	ZNF198
NDUFB5	0	-2.17354	-1.60317	-1.16364	-1.64678	0.0301009	Down	1	NADH dehydrogenase (ubiquinone) 1 beta subcomplex, 5, 16kDa (NDUFB5), transcript variant 2, mRNA	NDUFB5
PEX16	0	-1.86452	-1.89571	-1.17602	-1.64542	0.019789	Down	1	peroxisomal biogenesis factor 16	PEX16
SLC9A5	0	-1.49937	-1.98937	-1.44346	-1.64407	0.0109497	Down	1	solute carrier family 9 (sodium/hydrogen exchanger), member 5	SLC9A5
TOMM7	0	-2.46749	-1.38358	-1.07566	-1.64224	0.0600813	Down	1	translocase of outer mitochondrial membrane 7 homolog (yeast)	TOMM7
C6	0	-1.37628	-1.90737	-1.64027	-1.6413	0.00861303	Down	1	complement component 6	C6
Wdr20a	0	-1.18727	-2.08243	-1.65129	-1.64033	0.0239417	Down	1	WD repeat domain 20A	Wdr20a
KCTD16	0	-1.41929	-1.32446	-2.17556	-1.63977	0.0259795	Down	1	potassium channel tetramerisation domain containing 16	KCTD16
SFRS7	0	-1.44812	-2.07737	-1.38453	-1.63667	0.0177362	Down	1	splicing factor, arginine/serine-rich 7, 35kDa	SFRS7
CCDC71	0	-1.58374	-1.71481	-1.61063	-1.63639	0.000594829	Down	1	coiled-coil domain containing 71, mRNA (cDNA clone MGC:34190 IMAGE:5229681), complete cds	CCDC71
KIAA1853	0	-1.48913	-1.29465	-2.12458	-1.63612	0.022672	Down	1	serine/arginine repetitive matrix 4 (SRRM4), mRNA	KIAA1853
Arl4d	0	-1.53052	-2.18534	-1.18983	-1.63523	0.0304207	Down	1	ADP-ribosylation factor-like 4D; hypothetical protein LOC100044157	Arl4d
TAS2R5	0	-1.72475	-1.97014	-1.1965	-1.63046	0.0190657	Down	1	taste receptor, type 2, member 5	TAS2R5
ARPP-21	0	-2.17237	-0.851919	-1.86568	-1.62999	0.0549967	Down	1	cyclic AMP-regulated phosphoprotein, 21 kD	ARPP-21
LOC728022	0	-1.38068	-1.87627	-1.63023	-1.62906	0.00760702	Down	1	PREDICTED: similar to double homeobox 4c (LOC728022), mRNA [XM_001127082]	LOC728022
YTHDC1	0	-1.32799	-1.93453	-1.62242	-1.62831	0.0113863	Down	1	YTH domain containing 1	YTHDC1
PDE6A	0	-1.93959	-1.57121	-1.37009	-1.62696	0.010361	Down	1	PDE6A mRNA for rod cGMP-specific 3',5'-cyclic phosphodiesterase subunit alpha, complete cds, clone: HP08866-RBdS013P01	PDE6A
RDH11	0	-1.63042	-1.79386	-1.45377	-1.62602	0.00362534	Down	1	cDNA FLJ10632 fis, clone NT2RP2005637	RDH11
LOC648149	0	-2.14811	-1.96914	-0.759034	-1.62543	0.0650841	Down	1	cDNA FLJ41355 fis, clone BRAWH2016724	LOC648149
TMEM149	0	-1.40922	-1.6547	-1.80848	-1.62413	0.00508237	Down	1	transmembrane protein 149	TMEM149
OAS2	0	-1.91146	-1.72935	-1.23092	-1.62391	0.0153097	Down	1	2'-5'-oligoadenylate synthetase 2, 69/71kDa	OAS2
Cyp1a2	0	-1.61411	-2.0329	-1.21611	-1.62104	0.0205239	Down	1	cytochrome P450, family 1, subfamily a, polypeptide 2 (Cyp1a2), mRNA	Cyp1a2
NTRK3	0	-1.47953	-1.69919	-1.68385	-1.62086	0.00189327	Down	1	neurotrophic tyrosine kinase, receptor, type 3	NTRK3
RHOJ	0	-2.14929	-1.86569	-0.847261	-1.62075	0.0546776	Down	1	ras homolog gene family, member J	RHOJ
Synj2bp	0	-3.24219	-0.896172	-0.723105	-1.62049	0.184244	Down	1	synaptojanin 2 binding protein	Synj2bp
Vps36_predicted	0	-1.81396	-1.49704	-1.54588	-1.61896	0.00368262	Down	1	vacuolar protein sorting 36 homolog (S. cerevisiae)	Vps36_predicted
GTF2I	0	-1.673	-1.6824	-1.49651	-1.6173	0.00138363	Down	1	general transcription factor II, i; general transcription factor II, i, pseudogene	GTF2I
EGR4	0	-1.30701	-2.16313	-1.38081	-1.61698	0.027501	Down	1	early growth response 4	EGR4
LYSMD4	0	-1.64635	-1.69512	-1.50294	-1.6148	0.00127002	Down	1	mRNA; cDNA DKFZp779J2370 (from clone DKFZp779J2370). [BX640928]	LYSMD4
LAMB2	0	-1.40024	-1.22608	-2.21552	-1.61395	0.0339388	Down	1	laminin, beta 2 (laminin S)	LAMB2
Ikzf2	0	-1.50866	-1.71789	-1.61427	-1.61361	0.00139501	Down	1	IKAROS family zinc finger 2	Ikzf2
C1QTNF4	0	-2.00116	-1.0634	-1.77442	-1.61299	0.02935	Down	1	C1q and tumor necrosis factor related protein 4 (C1QTNF4), mRNA	C1QTNF4
SFRS12	0	-0.921813	-2.0573	-1.85738	-1.61216	0.0440026	Down	1	splicing factor, arginine/serine-rich 12	SFRS12
MZF1	0	-2.76073	-0.832649	-1.24304	-1.61214	0.110734	Down	1	myeloid zinc finger 1	MZF1
MAZ	0	-1.08318	-1.8724	-1.87969	-1.61176	0.025863	Down	1	MYC-associated zinc finger protein (purine-binding transcription factor)	MAZ
Olfr523	0	-1.52407	-1.24939	-2.05394	-1.60913	0.020884	Down	1	olfactory receptor 523	Olfr523
RACGAP1	0	-1.71682	-1.58012	-1.52638	-1.60777	0.00124793	Down	1	Rac GTPase activating protein 1 pseudogene; Rac GTPase activating protein 1	RACGAP1
N4BP1	0	-1.93589	-1.32722	-1.55453	-1.60588	0.012015	Down	1	NEDD4 binding protein 1	N4BP1
SH3KBP1	0	-1.50448	-1.97857	-1.33272	-1.60526	0.014183	Down	1	SH3-domain kinase binding protein 1 (SH3KBP1), mRNA [NM_031892]	SH3KBP1
ACTL7B	0	-1.82746	-1.49052	-1.49568	-1.60455	0.00476584	Down	1	actin-like 7B	ACTL7B
DTX1	0	-1.81497	-1.4264	-1.56739	-1.60292	0.00499557	Down	1	deltex homolog 1 (Drosophila)	DTX1
CLDN6	0	-2.24904	-1.30158	-1.25319	-1.60127	0.0386161	Down	1	claudin 6; similar to claudin 6	CLDN6
COL4A3	0	-1.55371	-1.38094	-1.86617	-1.60027	0.00777188	Down	1	collagen, type IV, alpha 3 (Goodpasture antigen)	COL4A3
BTG2	0	-1.81891	-1.61055	-1.35833	-1.59593	0.00690267	Down	1	BTG family, member 2	BTG2
ZNF532	0	-1.61828	-1.37081	-1.79751	-1.59553	0.00596268	Down	1	similar to zinc finger protein 347; zinc finger protein 532	ZNF532
FCAMR	0	-1.5797	-1.8098	-1.39571	-1.59507	0.00558789	Down	1	Fc receptor, IgA, IgM, high affinity	FCAMR
TMEM48	0	-1.15962	-2.42908	-1.18745	-1.59205	0.0626971	Down	1	transmembrane protein 48	TMEM48
STARD3	0	-1.58795	-1.62871	-1.5565	-1.59105	0.00017628	Down	1	StAR-related lipid transfer (START) domain containing 3	STARD3
Zc3hdc3_predicted	0	-1.71188	-2.15154	-0.906372	-1.58993	0.0488237	Down	1	zinc finger CCCH type containing 3	Zc3hdc3_predicted
Bcl9	0	-1.6281	-1.46263	-1.67545	-1.58873	0.00163321	Down	1	B-cell CLL/lymphoma 9	Bcl9
Csnk1e	0	-1.60918	-1.79547	-1.36103	-1.58856	0.00620586	Down	1	casein kinase 1, epsilon	Csnk1e
MBTD1	0	-1.38036	-1.63657	-1.74619	-1.58771	0.00463748	Down	1	mbt domain containing 1	MBTD1
HIST3H3	0	-1.13319	-1.89946	-1.72851	-1.58705	0.0207516	Down	1	histone cluster 3, H3	HIST3H3
ASAP1	0	-1.61311	-1.49781	-1.64354	-1.58482	0.000784171	Down	1	ArfGAP with SH3 domain, ankyrin repeat and PH domain 1	ASAP1
Gal	0	-1.53407	-1.54428	-1.66795	-1.5821	0.0007413	Down	1	galanin	Gal
LRRC18	0	-0.66106	-2.30142	-1.78364	-1.58204	0.0822456	Down	1	leucine rich repeat containing 18	LRRC18
C2orf51	0	-1.46678	-1.20401	-2.07274	-1.58118	0.0254659	Down	1	chromosome 2 open reading frame 51	C2orf51
Rnase4	0	-1.73246	-0.872667	-2.13237	-1.57917	0.0511211	Down	1	angiogenin, ribonuclease, RNase A family, 5	Rnase4
CADM1	0	-1.44899	-1.61143	-1.66918	-1.57653	0.00173955	Down	1	cell adhesion molecule 1	CADM1
MMRN1	0	-1.56978	-1.53286	-1.62594	-1.57619	0.000293966	Down	1	multimerin 1	MMRN1
FAM159B	0	-1.79245	-1.72276	-1.2118	-1.57567	0.0132107	Down	1	SFRS12-interacting protein 1; family with sequence similarity 159, member B	FAM159B
PPAP2A	0	-1.94956	-1.71824	-1.05909	-1.57563	0.0275086	Down	1	phosphatidic acid phosphatase type 2A	PPAP2A
SCOC	0	-1.87738	-1.74257	-1.10634	-1.57543	0.0220422	Down	1	short coiled-coil protein	SCOC
HTR6	0	-1.75685	-1.74268	-1.22421	-1.57458	0.0121784	Down	1	5-hydroxytryptamine (serotonin) receptor 6	HTR6
ZNF503	0	-2.32303	-0.959759	-1.43861	-1.5738	0.0587189	Down	1	zinc finger protein 503	ZNF503
Gls	0	-1.24729	-1.99199	-1.47814	-1.57247	0.01905	Down	1	glutaminase	Gls
RGD1560470	0	-2.14291	-0.934056	-1.63997	-1.57231	0.0463059	Down	1	TL0AAA77YB21 mRNA sequence	RGD1560470
Fbxl5	0	-1.44531	-1.63048	-1.64078	-1.57219	0.00163179	Down	1	F-box and leucine-rich repeat protein 5	Fbxl5
DNMT1	0	-1.48286	-1.99727	-1.23625	-1.57213	0.0197308	Down	1	DNA (cytosine-5-)-methyltransferase 1	DNMT1
Brms1l	0	-2.21501	-1.36702	-1.13337	-1.5718	0.0410605	Down	1	breast cancer metastasis-suppressor 1-like	Brms1l
Serpinc1	0	-1.80713	-1.28258	-1.61345	-1.56772	0.00938577	Down	1	serine (or cysteine) peptidase inhibitor, clade C (antithrombin), member 1	Serpinc1
Arbp	0	-1.35788	-1.47902	-1.86622	-1.56771	0.00941569	Down	1	acidic ribosomal phosphoprotein P0 (Arbp), mRNA [NM_007475]	Arbp
GOLGA2	0	-1.91717	-1.43279	-1.35005	-1.56667	0.0124968	Down	1	golgi autoantigen, golgin subfamily a, 2	GOLGA2
ALDH6A1	0	-1.33212	-2.20734	-1.16008	-1.56651	0.040261	Down	1	aldehyde dehydrogenase 6 family, member A1	ALDH6A1
Grpel1	0	-1.16286	-1.8615	-1.6705	-1.56495	0.017266	Down	1	GrpE-like 1, mitochondrial	Grpel1
C1orf61	0	-1.09622	-1.95682	-1.6402	-1.56441	0.0248699	Down	1	cDNA clone IMAGE:4933957, partial cds	C1orf61
OR7C1	0	-1.261	-1.95044	-1.47898	-1.56347	0.0164967	Down	1	olfactory receptor, family 7, subfamily C, member 1	OR7C1
Per2	0	-1.79528	-1.80827	-1.07821	-1.56059	0.0230712	Down	1	period homolog 2 (Drosophila)	Per2
JUP	0	-1.44877	-1.45396	-1.7784	-1.56038	0.0048307	Down	1	junction plakoglobin	JUP
KIAA1602	0	-1.40766	-2.1281	-1.14372	-1.55983	0.0337413	Down	1	KIAA1602, mRNA (cDNA clone IMAGE:3357389), partial cds	KIAA1602
Fgf10	0	-1.74295	-1.36702	-1.5695	-1.55982	0.00481637	Down	1	fibroblast growth factor 10	Fgf10
KNDC1	0	-1.79982	-1.28283	-1.5956	-1.55942	0.00916477	Down	1	kinase non-catalytic C-lobe domain (KIND) containing 1	KNDC1
Wfs1	0	-1.43004	-1.35463	-1.8873	-1.55733	0.0112049	Down	1	Wolfram syndrome 1 homolog (human)	Wfs1
MGST2	0	-1.40766	-1.99356	-1.26913	-1.55678	0.0197565	Down	1	microsomal glutathione S-transferase 2	MGST2
2310016E02Rik	0	-1.46099	-1.84147	-1.36696	-1.55647	0.00855679	Down	1	RIKEN cDNA 2310016E02 gene	2310016E02Rik
SAMD5	0	-1.94139	-1.11724	-1.60817	-1.5556	0.0228674	Down	1	sterile alpha motif domain containing 5 (SAMD5), mRNA	SAMD5
C1QTNF2	0	-2.05409	-0.753056	-1.8579	-1.55502	0.0616221	Down	1	C1q and tumor necrosis factor related protein 2	C1QTNF2
FLRT3	0	-1.7287	-1.22377	-1.71063	-1.55436	0.0111321	Down	1	fibronectin leucine rich transmembrane protein 3	FLRT3
CXCL9	0	-1.8278	-1.7598	-1.07326	-1.55362	0.0232511	Down	1	chemokine (C-X-C motif) ligand 9	CXCL9
PSMD10	0	-2.16154	-1.34013	-1.15724	-1.55297	0.0373942	Down	1	proteasome (prosome, macropain) 26S subunit, non-ATPase, 10	PSMD10
CISD3	0	-1.26686	-2.36513	-1.02685	-1.55295	0.0636898	Down	1	CDGSH iron sulfur domain 3	CISD3
IL23R	0	-1.15891	-1.75828	-1.74122	-1.5528	0.0157031	Down	1	interleukin 23 receptor	IL23R
CD177	0	-1.53738	-1.65888	-1.45871	-1.55166	0.00140384	Down	1	CD177 molecule	CD177
CCDC21	0	-1.65627	-1.75828	-1.23863	-1.55106	0.010315	Down	1	coiled-coil domain containing 21, mRNA (cDNA clone IMAGE:4998532), complete cds	CCDC21
MMAA	0	-1.53032	-0.779683	-2.34276	-1.55092	0.0752417	Down	1	methylmalonic aciduria (cobalamin deficiency) cblA type	MMAA
Top1mt	0	-1.777	-1.03195	-1.8438	-1.55092	0.0270132	Down	1	DNA topoisomerase 1, mitochondrial	Top1mt
TIMM9	0	-1.33763	-1.60092	-1.71378	-1.55077	0.00511771	Down	1	translocase of inner mitochondrial membrane 9 homolog (yeast)	TIMM9
VEZF1	0	-1.71653	-1.7505	-1.18253	-1.54986	0.0137638	Down	1	vascular endothelial zinc finger 1	VEZF1
CYBRD1	0	-1.15891	-2.22887	-1.25985	-1.54921	0.045204	Down	1	cytochrome b reductase 1	CYBRD1
ZNF506	0	-1.7722	-1.70699	-1.16807	-1.54909	0.0149303	Down	1	zinc finger protein 506	ZNF506
Zc3h11a	0	-1.3419	-1.64911	-1.65595	-1.54899	0.00443655	Down	1	zinc finger CCCH type containing 11A	Zc3h11a
Hook3	0	-1.42417	-1.65173	-1.57093	-1.54894	0.00185073	Down	1	hook homolog 3 (Drosophila)	Hook3
LBX2	0	-1.49676	-1.66251	-1.48457	-1.54795	0.00137332	Down	1	ladybird homeobox 2	LBX2
Olfr978	0	-1.81736	-1.26461	-1.5604	-1.54746	0.0104559	Down	1	olfactory receptor 978	Olfr978
C9orf89	0	-1.08017	-1.86623	-1.69408	-1.54683	0.0229733	Down	1	chromosome 9 open reading frame 89 (C9orf89), mRNA [NM_032310]	C9orf89
ZNF143	0	-1.5472	-1.69835	-1.39404	-1.54653	0.00320534	Down	1	zinc finger protein 143	ZNF143
Cryba2	0	-1.27934	-2.18674	-1.17272	-1.54627	0.0406812	Down	1	crystallin, beta A2 (Cryba2), mRNA	Cryba2
NARG1	0	-1.3958	-1.9683	-1.26919	-1.54443	0.018833	Down	1	NMDA receptor regulated 1	NARG1
Olfr744	0	-1.51187	-1.8986	-1.21887	-1.54311	0.0158937	Down	1	olfactory receptor 744	Olfr744
Sh2d5_predicted	0	-1.12986	-1.83629	-1.66316	-1.5431	0.0184355	Down	1	PREDICTED: SH2 domain containing 5 (predicted) (Sh2d5_predicted), mRNA [XM_001070433]	Sh2d5_predicted
CRKL	0	-1.52257	-1.8185	-1.28613	-1.5424	0.00980792	Down	1	v-crk sarcoma virus CT10 oncogene homolog (avian)-like	CRKL
SCHIP1	0	-1.80648	-1.37242	-1.44305	-1.54065	0.00752796	Down	1	schwannomin interacting protein 1	SCHIP1
C14orf139	0	-1.78792	-1.53973	-1.29245	-1.54003	0.00853402	Down	1	chromosome 14 open reading frame 139, mRNA (cDNA clone IMAGE:3532035)	C14orf139
TIE1	0	-1.24013	-1.99476	-1.38247	-1.53912	0.0219153	Down	1	tyrosine kinase with immunoglobulin-like and EGF-like domains 1	TIE1
BCAS3	0	-1.40874	-1.84791	-1.35993	-1.53886	0.0100103	Down	1	breast carcinoma amplified sequence 3	BCAS3
FZD3	0	-2.25543	-1.2604	-1.09916	-1.53833	0.0510527	Down	1	Frizzled-3 precursor (Fz-3) (hFz3). [Source:Uniprot/SWISSPROT;Acc:Q9NPG1] [ENST00000380239]	FZD3
Hnrnpr	0	-1.28584	-1.70463	-1.62406	-1.53818	0.00688575	Down	1	predicted gene 6159; heterogeneous nuclear ribonucleoprotein R	Hnrnpr
GFER	0	-1.00179	-1.87075	-1.73447	-1.53567	0.0294965	Down	1	growth factor, augmenter of liver regeneration	GFER
KCNJ14	0	-1.33577	-1.89505	-1.37498	-1.53527	0.013495	Down	1	inwardly-rectifying potassium channel Kir2.4 (KCNJ14) gene, complete cds	KCNJ14
KCNG4	0	-1.66936	-1.57195	-1.36177	-1.53436	0.00346876	Down	1	potassium voltage-gated channel, subfamily G, member 4	KCNG4
Scmh1_predicted	0	-1.30449	-2.00634	-1.28997	-1.5336	0.0229483	Down	1	sex comb on midleg homolog 1 (Drosophila)	Scmh1_predicted
Hcls1	0	-1.29421	-1.99209	-1.31321	-1.53317	0.0216976	Down	1	hematopoietic cell specific Lyn substrate 1	Hcls1
Megf11	0	-1.54004	-1.8347	-1.22462	-1.53312	0.012938	Down	1	multiple EGF-like-domains 11	Megf11
KIAA1600	0	-1.60699	-1.64386	-1.34548	-1.53211	0.00375221	Down	1	mRNA; cDNA DKFZp686D10123 (from clone DKFZp686D10123)	KIAA1600
RBP4	0	-1.9145	-1.33246	-1.345	-1.53065	0.015404	Down	1	retinol binding protein 4, plasma	RBP4
FTO	0	-1.15398	-2.41565	-1.02188	-1.5305	0.0749109	Down	1	fat mass and obesity associated	FTO
TMPRSS5	0	-1.29513	-1.91544	-1.3799	-1.53016	0.015709	Down	1	FP6765 mRNA, complete cds	TMPRSS5
BASP1	0	-1.84815	-1.46447	-1.27445	-1.52902	0.0119781	Down	1	brain abundant, membrane attached signal protein 1	BASP1
Pcbp4	0	-0.713555	-1.0997	-2.76772	-1.52699	0.136315	Down	1	poly(rC) binding protein 4	Pcbp4
PCDH1	0	-1.72102	-1.58459	-1.27483	-1.52682	0.00738704	Down	1	protocadherin 1	PCDH1
Pgc	0	-1.76682	-1.39003	-1.42241	-1.52642	0.00619406	Down	1	progastricsin (pepsinogen C)	Pgc
Cyp11a1	0	-1.7022	-1.42948	-1.44234	-1.52468	0.00338499	Down	1	cytochrome P450, family 11, subfamily a, polypeptide 1	Cyp11a1
KATNAL1	0	-1.65659	-1.61031	-1.29766	-1.52152	0.00543621	Down	1	katanin p60 subunit A-like 1	KATNAL1
TFE3	0	-1.96676	-1.87937	-0.714367	-1.52017	0.0638855	Down	1	transcription factor binding to IGHM enhancer 3	TFE3
BAZ2A	0	-1.35915	-1.70647	-1.493	-1.51954	0.0043928	Down	1	bromodomain adjacent to zinc finger domain, 2A	BAZ2A
HEY1	0	-1.97334	-1.00713	-1.5779	-1.51946	0.0324132	Down	1	hairy/enhancer-of-split related with YRPW motif 1	HEY1
TMEM88	0	-1.73874	-1.35641	-1.4618	-1.51899	0.00560245	Down	1	transmembrane protein 88	TMEM88
TPPP2	0	-1.68966	-0.870751	-1.99377	-1.51806	0.0454809	Down	1	chromosome 14 open reading frame 8, mRNA (cDNA clone IMAGE:4829883)	TPPP2
Znfx1	0	-1.92132	-2.02171	-0.609029	-1.51735	0.079395	Down	1	zinc finger, NFX1-type containing 1	Znfx1
THBS4	0	-1.33237	-1.06268	-2.15691	-1.51732	0.0439701	Down	1	thrombospondin 4	THBS4
Sec13	0	-1.68471	-1.09226	-1.76043	-1.51247	0.0189638	Down	1	SEC13 homolog (S. cerevisiae)	Sec13
DMD	0	-1.34428	-1.30216	-1.88819	-1.51154	0.0152375	Down	1	dystrophin	DMD
Hnrpd	0	-1.52232	-1.58287	-1.42894	-1.51138	0.000876545	Down	1	heterogeneous nuclear ribonucleoprotein D	Hnrpd
HNRPA3	0	-1.10456	-1.78563	-1.6385	-1.50956	0.0182515	Down	1	heterogeneous nuclear ribonucleoprotein A3	HNRPA3
EML4	0	-1.61829	-1.78585	-1.11839	-1.50751	0.0172568	Down	1	echinoderm microtubule associated protein like 4	EML4
CENTB2	0	-1.79872	-1.55998	-1.16238	-1.50703	0.0148605	Down	1	ArfGAP with coiled-coil, ankyrin repeat and PH domains 2	CENTB2
Adra1b	0	-1.70282	-1.3449	-1.47278	-1.50684	0.00479536	Down	1	adrenergic receptor, alpha 1b	Adra1b
ASB4	0	-1.49898	-1.47464	-1.54628	-1.50663	0.000191473	Down	1	ankyrin repeat and SOCS box-containing 4	ASB4
AGPAT1	0	-1.79278	-1.22713	-1.49795	-1.50595	0.0115737	Down	1	1-acylglycerol-3-phosphate O-acyltransferase 1 (lysophosphatidic acid acyltransferase, alpha)	AGPAT1
GALNTL1	0	-1.55434	-1.22523	-1.73357	-1.50438	0.00967078	Down	1	UDP-N-acetyl-alpha-D-galactosamine:polypeptide N-acetylgalactosaminyltransferase-like 1	GALNTL1
MFN2	0	-1.36533	-1.72622	-1.41878	-1.50345	0.00554558	Down	1	mitofusin 2	MFN2
PAFAH1B1	0	-1.57808	-1.68871	-1.24277	-1.50319	0.00785774	Down	1	platelet-activating factor acetylhydrolase, isoform Ib, subunit 1 (45kDa)	PAFAH1B1
EFEMP2	0	-1.30615	-1.03581	-2.16674	-1.5029	0.0478197	Down	1	EGF-containing fibulin-like extracellular matrix protein 2	EFEMP2
Slc45a1	0	-1.29526	-2.06281	-1.14935	-1.50248	0.0338106	Down	1	solute carrier family 45, member 1	Slc45a1
Exod1	0	-1.40605	-1.6584	-1.43996	-1.50147	0.00275364	Down	1	exonuclease domain containing 1	Exod1
Olfr357	0	-1.82472	-1.61712	-1.06149	-1.50111	0.022313	Down	1	olfactory receptor 357	Olfr357
Calm2	0	-1.64802	-1.67179	-1.18269	-1.50083	0.0110562	Down	1	TL0AAA44YH22 mRNA sequence	Calm2
SMG5	0	-1.12075	-2.24676	-1.13399	-1.5005	0.0566387	Down	1	Smg-5 homolog, nonsense mediated mRNA decay factor (C. elegans)	SMG5
Senp8	0	-1.01707	-1.82115	-1.66	-1.49941	0.0257995	Down	1	SUMO/sentrin specific peptidase 8	Senp8
UGT2B10	0	-1.35108	-1.54747	-1.5917	-1.49675	0.00243457	Down	1	UDP glucuronosyltransferase 2 family, polypeptide B10	UGT2B10
KRT31	0	-1.23078	-2.20663	-1.04961	-1.49567	0.0531336	Down	1	keratin 31	KRT31
PRKACG	0	-1.43746	-1.48555	-1.56304	-1.49535	0.000600873	Down	1	protein kinase, cAMP-dependent, catalytic, gamma	PRKACG
CTCF	0	-1.94311	-1.5986	-0.941473	-1.49439	0.0365842	Down	1	CCCTC-binding factor (zinc finger protein)	CTCF
Clybl	0	-1.91983	-1.24886	-1.31419	-1.49429	0.0198368	Down	1	citrate lyase beta like	Clybl
Cmtm1	0	-1.14096	-1.49638	-1.84548	-1.49427	0.0180061	Down	1	CKLF-like MARVEL transmembrane domain containing 1	Cmtm1
SLC38A3	0	-1.26213	-1.68187	-1.53749	-1.49383	0.0067307	Down	1	solute carrier family 38, member 3	SLC38A3
RGD1307067	0	-1.89415	-1.41995	-1.16674	-1.49361	0.0197488	Down	1	TL0ADA52YF06 mRNA sequence	RGD1307067
KRT75	0	-1.39843	-2.04619	-1.03401	-1.49288	0.0371346	Down	1	keratin 75	KRT75
MAGOH2	0	-1.8082	-1.50015	-1.1673	-1.49188	0.0150494	Down	1	MAGOH2 mRNA, partial sequence	MAGOH2
LOC100363353	0	-1.44987	-1.61807	-1.40582	-1.49125	0.00187077	Down	1	PREDICTED: rCG56785-like (LOC100363353), mRNA	LOC100363353
TRPC3	0	-1.86572	-0.965186	-1.64279	-1.49123	0.031454	Down	1	transient receptor potential cation channel, subfamily C, member 3	TRPC3
PLA2G4D	0	-1.12029	-1.93625	-1.41583	-1.49079	0.0246556	Down	1	phospholipase A2, group IVD (cytosolic)	PLA2G4D
Kcnmb2	0	-1.59549	-1.27316	-1.59701	-1.48856	0.00519256	Down	1	potassium large conductance calcium-activated channel, subfamily M, beta member 2	Kcnmb2
S100A9	0	-1.18991	-1.71646	-1.55377	-1.48671	0.0107683	Down	1	S100 calcium binding protein A9	S100A9
BRSK1	0	-1.0179	-1.65762	-1.78178	-1.48577	0.0244501	Down	1	BR serine/threonine kinase 1	BRSK1
Crygd	0	-2.01303	-1.60174	-0.841396	-1.48539	0.0494928	Down	1	crystallin, gamma D	Crygd
Sesn2	0	-1.65726	-1.24391	-1.55401	-1.48506	0.00691303	Down	1	sestrin 2	Sesn2
AKT3	0	-1.59783	-1.2057	-1.65023	-1.48459	0.00879238	Down	1	v-akt murine thymoma viral oncogene homolog 3 (protein kinase B, gamma)	AKT3
MRCL3	0	-1.71187	-1.55924	-1.18036	-1.48383	0.011169	Down	1	myosin, light chain 12A, regulatory, non-sarcomeric	MRCL3
Lrrcc1	0	-1.44028	-1.36116	-1.64726	-1.4829	0.00329144	Down	1	leucine rich repeat and coiled-coil domain containing 1	Lrrcc1
Oaz3	0	-1.23993	-2.40063	-0.806278	-1.48228	0.0895265	Down	1	ornithine decarboxylase antizyme 3 (Oaz3), mRNA [NM_016901]	Oaz3
CHCHD3	0	-1.30013	-1.36702	-1.77913	-1.48209	0.0100571	Down	1	coiled-coil-helix-coiled-coil-helix domain containing 3	CHCHD3
Krt6b	0	-1.44553	-1.76501	-1.23153	-1.48069	0.0107571	Down	1	keratin 6B	Krt6b
EBF	0	-1.6456	-1.38997	-1.40585	-1.48047	0.00311221	Down	1	early B-cell factor 1	EBF
ATXN10	0	-1.56923	-1.20196	-1.66675	-1.47931	0.00902838	Down	1	ataxin 10	ATXN10
PHF6	0	-1.87739	-1.54163	-1.01465	-1.47789	0.0276258	Down	1	PHD finger protein 6	PHF6
RELN	0	-1.32045	-1.6386	-1.47439	-1.47781	0.00386276	Down	1	reelin	RELN
CD70	0	-1.92009	-1.58305	-0.927388	-1.47684	0.0368394	Down	1	CD70 molecule	CD70
Fbxo9	0	-0.956278	-1.36702	-2.10367	-1.47565	0.0480852	Down	1	f-box protein 9	Fbxo9
SGCA	0	-1.59808	-1.66712	-1.16008	-1.47509	0.0113868	Down	1	cDNA clone IMAGE:4110098, partial cds. [BC014215]	SGCA
LMOD1	0	-1.39064	-1.1698	-1.8612	-1.47388	0.0185758	Down	1	leiomodin 1 (smooth muscle)	LMOD1
AMT	0	-1.11575	-1.5986	-1.70541	-1.47325	0.0148018	Down	1	aminomethyltransferase	AMT
MCPH1	0	-1.79131	-1.06607	-1.56095	-1.47277	0.0204515	Down	1	microcephalin 1	MCPH1
ZNF566	0	-1.09954	-1.88785	-1.42756	-1.47165	0.0232666	Down	1	zinc finger protein 566	ZNF566
MAGEE1	0	-1.99939	-1.13672	-1.27594	-1.47068	0.0314597	Down	1	melanoma antigen family E, 1	MAGEE1
Plb	0	-1.43427	-1.37454	-1.60244	-1.47042	0.00213209	Down	1	phospholipase B (Plb), mRNA	Plb
SLC4A11	0	-1.41765	-1.64583	-1.34565	-1.46971	0.00376227	Down	1	solute carrier family 4, sodium borate transporter, member 11 (SLC4A11), transcript variant 3, mRNA	SLC4A11
RBBP7	0	-1.74325	-1.48121	-1.18309	-1.46918	0.0119107	Down	1	retinoblastoma binding protein 7	RBBP7
DKFZP564C196	0	-1.31017	-1.97589	-1.11885	-1.4683	0.0298983	Down	1	mRNA; cDNA DKFZp564C196 (from clone DKFZp564C196)	DKFZP564C196
Olfr609	0	-1.60263	-1.36271	-1.4381	-1.46781	0.00232364	Down	1	olfactory receptor 609	Olfr609
Mipep	0	-1.14504	-1.82093	-1.43339	-1.46645	0.0173767	Down	1	mitochondrial intermediate peptidase; similar to Mipep protein	Mipep
SFRS16	0	-1.38828	-1.69964	-1.31143	-1.46645	0.00651404	Down	1	splicing factor, arginine/serine-rich 16	SFRS16
CA5B	0	-1.10705	-1.76444	-1.52749	-1.46633	0.0167401	Down	1	inactivation escape 2 (non-protein coding); carbonic anhydrase VB, mitochondrial	CA5B
Capn5	0	-1.83398	-1.12601	-1.43696	-1.46565	0.0189862	Down	1	TL0ADA10YB20 mRNA sequence	Capn5
CCDC91	0	-1.46355	-0.66134	-2.27144	-1.46544	0.0875853	Down	1	coiled-coil domain containing 91	CCDC91
HAND2	0	-1.40383	-1.43225	-1.55832	-1.4648	0.00104398	Down	1	heart and neural crest derivatives expressed 2	HAND2
Olfr103	0	-1.02237	-2.01909	-1.35111	-1.46419	0.0378719	Down	1	olfactory receptor 103	Olfr103
NOS1	0	-1.54123	-1.77272	-1.07689	-1.46362	0.0189863	Down	1	nitric oxide synthase 1 (neuronal)	NOS1
FTSJ3	0	-1.30211	-1.65439	-1.43387	-1.46346	0.0048863	Down	1	FtsJ homolog 3 (E. coli)	FTSJ3
Rdm1	0	-1.45562	-1.70712	-1.22546	-1.46273	0.00893349	Down	1	RAD52 motif 1	Rdm1
Npat_predicted	0	-1.1819	-1.51996	-1.68593	-1.4626	0.0101227	Down	1	nuclear protein, ataxia-telangiectasia locus	Npat_predicted
B4GALT2	0	-1.6845	-1.18442	-1.5174	-1.46211	0.0099588	Down	1	UDP-Gal:betaGlcNAc beta 1,4- galactosyltransferase, polypeptide 2	B4GALT2
LOC288654	0	-1.97731	-1.58269	-0.81967	-1.45989	0.0500782	Down	1	PREDICTED: similar to M-phase phosphoprotein 9 (LOC288654), mRNA [XM_001079100]	LOC288654
KIAA1279	0	-1.64084	-1.54913	-1.18329	-1.45775	0.00908306	Down	1	KIAA1279	KIAA1279
ZNF423	0	-1.77264	-1.19826	-1.40125	-1.45738	0.0130851	Down	1	zinc finger protein 423	ZNF423
RGD1566077_predicted	0	-1.43016	-1.92437	-1.01682	-1.45712	0.030887	Down	1	PREDICTED: similar to RIKEN cDNA A130038L21 (predicted) (RGD1566077_predicted), mRNA [XM_001076825]	RGD1566077_predicted
CLDN4	0	-1.6625	-1.75601	-0.952638	-1.45705	0.0289536	Down	1	claudin 4	CLDN4
Mgl2	0	-1.61343	-1.61622	-1.14109	-1.45691	0.0115378	Down	1	macrophage galactose N-acetyl-galactosamine specific lectin 2	Mgl2
Slc39a3	0	-1.2579	-1.62099	-1.48609	-1.45499	0.00525859	Down	1	solute carrier family 39 (zinc transporter), member 3 (Slc39a3), mRNA [NM_001008356]	Slc39a3
CORO7	0	-1.26803	-1.74246	-1.35005	-1.45351	0.00997683	Down	1	coronin 7 (CORO7), mRNA [NM_024535]	CORO7
VCX3A	0	-1.32089	-1.26517	-1.77122	-1.45243	0.0119425	Down	1	cDNA clone IMAGE:40029534	VCX3A
THAP8	0	-1.42957	-1.67494	-1.252	-1.45217	0.00705294	Down	1	THAP domain containing 8	THAP8
Ifngr2	0	-1.41329	-2.26111	-0.682031	-1.45214	0.0861605	Down	1	interferon gamma receptor 2	Ifngr2
ADCK4	0	-1.42498	-1.69498	-1.2355	-1.45182	0.00834629	Down	1	aarF domain containing kinase 4	ADCK4
ARSF	0	-1.32	-2.21183	-0.82084	-1.45089	0.0704182	Down	1	arylsulfatase F (ARSF), mRNA [NM_004042]	ARSF
Appl1	0	-1.16521	-1.80458	-1.38247	-1.45076	0.016369	Down	1	adaptor protein, phosphotyrosine interaction, PH domain and leucine zipper containing 1	Appl1
GKN2	0	-2.09272	-1.33706	-0.922263	-1.45068	0.0515548	Down	1	blottin precursor, mRNA, complete cds	GKN2
Suv420h2	0	-1.30368	-1.54998	-1.49711	-1.45026	0.00264577	Down	1	suppressor of variegation 4-20 homolog 2 (Drosophila)	Suv420h2
PERQ1	0	-1.40334	-1.36827	-1.57827	-1.44996	0.00200177	Down	1	GRB10 interacting GYF protein 1	PERQ1
PAX8	0	-1.41714	-1.91264	-1.01833	-1.44937	0.0304528	Down	1	paired box 8	PAX8
TTYH3	0	-1.68988	-1.80408	-0.854091	-1.44935	0.0401438	Down	1	tweety homolog 3 (Drosophila)	TTYH3
HRH3	0	-1.1676	-1.81074	-1.36923	-1.44919	0.0167404	Down	1	histamine receptor H3	HRH3
RAB10	0	-1.32936	-1.88399	-1.1335	-1.44895	0.0232067	Down	1	RAB10, member RAS oncogene family	RAB10
Srgap3	0	-1.45608	-1.86851	-1.02128	-1.44862	0.0273927	Down	1	SLIT-ROBO Rho GTPase activating protein 3	Srgap3
RRS1	0	-1.79782	-1.22331	-1.32107	-1.4474	0.0147257	Down	1	RRS1 ribosome biogenesis regulator homolog (S. cerevisiae)	RRS1
Olr1423_predicted	0	-1.28839	-1.60575	-1.44404	-1.44606	0.00400656	Down	1	olfactory receptor 1423	Olr1423_predicted
Rims1	0	-0.991477	-1.44627	-1.89991	-1.44588	0.0314029	Down	1	regulating synaptic membrane exocytosis 1	Rims1
HCCS	0	-1.27153	-1.60879	-1.45717	-1.44583	0.00451006	Down	1	holocytochrome c synthase (cytochrome c heme-lyase)	HCCS
C3orf64	0	-1.48286	-1.28311	-1.56729	-1.44442	0.00338388	Down	1	chromosome 3 open reading frame 64	C3orf64
C1orf160	0	-1.60073	-1.6272	-1.10513	-1.44435	0.013546	Down	1	transmembrane protein 222	C1orf160
Ppp1r14b	0	-1.49624	-1.79452	-1.03784	-1.44287	0.0224891	Down	1	predicted gene 9103; predicted gene 8503; similar to protein phosphatase 1, regulatory (inhibitor) subunit 14B; protein phosphatase 1, regulatory (inhibitor) subunit 14B	Ppp1r14b
Cdh3	0	-1.24448	-2.39074	-0.688573	-1.44127	0.102615	Down	1	cadherin 3, type 1, P-cadherin (placental)	Cdh3
FKSG83	0	-1.38647	-1.99476	-0.941898	-1.44104	0.0420532	Down	1	FKSG83	FKSG83
Rsbn1	0	-2.18379	-1.27955	-0.855535	-1.43963	0.0666515	Down	1	similar to mKIAA3002 protein; similar to ROSBIN; rosbin, round spermatid basic protein 1	Rsbn1
Gpifcgr	0	-1.82636	-1.72574	-0.766192	-1.43943	0.0509391	Down	1	Fc-gamma-1/gamma-2 receptor (Gpifcgr), mRNA	Gpifcgr
RGD1306410	0	-1.63184	-1.43592	-1.24692	-1.43823	0.00591834	Down	1	CCZ1 vacuolar protein trafficking and biogenesis associated homolog (S. cerevisiae) (Ccz1), mRNA	RGD1306410
Hnrph1	0	-1.22834	-1.54465	-1.54108	-1.43802	0.00529001	Down	1	heterogeneous nuclear ribonucleoprotein H1	Hnrph1
FTSJ1	0	-1.17265	-1.94939	-1.19035	-1.43746	0.0302615	Down	1	FtsJ homolog 1 (E. coli)	FTSJ1
LASS1	0	-1.48699	-1.2663	-1.55693	-1.43674	0.00370511	Down	1	growth differentiation factor 1; LAG1 homolog, ceramide synthase 1	LASS1
Trim55	0	-0.852155	-1.41206	-2.04362	-1.43594	0.0529638	Down	1	tripartite motif-containing 55	Trim55
RBM33	0	-1.22934	-1.99156	-1.08627	-1.43572	0.0362917	Down	1	RNA binding motif protein 33 (RBM33), mRNA	RBM33
Creb3	0	-0.949202	-1.94445	-1.41196	-1.4352	0.0378643	Down	1	cAMP responsive element binding protein 3 (Creb3), mRNA	Creb3
Adrb2	0	-1.08161	-1.15332	-2.06632	-1.43375	0.0455285	Down	1	adrenergic receptor, beta 2	Adrb2
DNAJB2	0	-1.19167	-1.6129	-1.49627	-1.43361	0.00757171	Down	1	DnaJ (Hsp40) homolog, subfamily B, member 2	DNAJB2
ZC3H12D	0	-1.08161	-2.10809	-1.10821	-1.43264	0.0513356	Down	1	zinc finger CCCH-type containing 12D	ZC3H12D
Efnb2	0	-0.996967	-1.79586	-1.50229	-1.43171	0.0255455	Down	1	ephrin B2	Efnb2
MPN2	0	-1.8426	-1.3637	-1.08634	-1.43088	0.0230463	Down	1	marapsin 2	MPN2
TNS1	0	-1.77562	-0.671107	-1.84556	-1.43076	0.0640014	Down	1	tensin 1	TNS1
Snx7	0	-1.82891	-1.16926	-1.29393	-1.4307	0.0194347	Down	1	sorting nexin 7	Snx7
GALNT10	0	-1.28685	-1.76427	-1.24022	-1.43045	0.0134197	Down	1	UDP-N-acetyl-alpha-D-galactosamine:polypeptide N-acetylgalactosaminyltransferase 10 (GalNAc-T10)	GALNT10
RBED1	0	-1.05101	-1.97574	-1.25585	-1.42753	0.036497	Down	1	ELMO/CED-12 domain containing 3	RBED1
LRRC6	0	-1.31803	-1.36277	-1.60097	-1.42726	0.00376252	Down	1	leucine rich repeat containing 6	LRRC6
Prss15	0	-1.50317	-1.66866	-1.10945	-1.42709	0.0132736	Down	1	lon peptidase 1, mitochondrial	Prss15
KLF12	0	-2.0696	-1.18781	-1.02378	-1.42706	0.0480791	Down	1	Kruppel-like factor 12	KLF12
BIRC5	0	-1.37707	-1.80133	-1.10236	-1.42692	0.0197091	Down	1	baculoviral IAP repeat-containing 5	BIRC5
V1re12	0	-1.6401	-1.73234	-0.90769	-1.42671	0.0318046	Down	1	vomeronasal 1 receptor, E12	V1re12
CASZ1	0	-2.06386	-0.711502	-1.50433	-1.42657	0.0679598	Down	1	castor zinc finger 1	CASZ1
LOC687713	0	-1.334	-2.06481	-0.87997	-1.42626	0.0538774	Down	1	similar to Protein C22orf13 homolog, mRNA (cDNA clone MGC:189376 IMAGE:9098752), complete cds	LOC687713
E2F3	0	-1.6754	-1.5229	-1.07892	-1.42574	0.0153675	Down	1	E2F transcription factor 3	E2F3
Rnf165	0	-1.53897	-1.24293	-1.49471	-1.42553	0.00415745	Down	1	ring finger protein 165	Rnf165
2010107E04Rik	0	-1.50926	-1.36267	-1.40392	-1.42528	0.000929071	Down	1	RIKEN cDNA 2010107E04 gene (2010107E04Rik), mRNA [NM_027360]	2010107E04Rik
4732429D16Rik	0	-1.34856	-1.76557	-1.16122	-1.42512	0.0153693	Down	1	similar to RIKEN cDNA 4732429D16 gene; RIKEN cDNA 4732429D16 gene	4732429D16Rik
CARHSP1	0	-1.43514	-1.29169	-1.54815	-1.42499	0.00269089	Down	1	calcium regulated heat stable protein 1, 24kDa	CARHSP1
Tbx2	0	-1.64651	-0.901884	-1.72654	-1.42498	0.0323272	Down	1	T-box 2	Tbx2
Foxa2	0	-1.90177	-1.06091	-1.3105	-1.42439	0.0293217	Down	1	forkhead box A2	Foxa2
D17Wsu92e	0	-1.29328	-2.23827	-0.740777	-1.42411	0.0826939	Down	1	adult male corpus striatum cDNA, RIKEN full-length enriched library, clone:C030010A15 product:DNA segment, Chr 17, Wayne State University 92, expressed, full insert sequence	D17Wsu92e
AY761185	0	-1.23819	-1.85915	-1.17286	-1.4234	0.0227928	Down	1	CRS4C-6 mRNA, complete cds	AY761185
PLK2	0	-1.40446	-1.28911	-1.57654	-1.42337	0.00344015	Down	1	polo-like kinase 2 (Drosophila)	PLK2
OR9I1	0	-1.40896	-1.86755	-0.992764	-1.42309	0.0301029	Down	1	olfactory receptor, family 9, subfamily I, member 1	OR9I1
WDR43	0	-1.23002	-1.82985	-1.20782	-1.42256	0.0199038	Down	1	WD repeat domain 43	WDR43
ZNF207	0	-1.98032	-1.61043	-0.676743	-1.4225	0.066918	Down	1	H.sapiens D38 mRNA	ZNF207
ADNP	0	-1.11558	-1.81005	-1.34156	-1.4224	0.0200167	Down	1	activity-dependent neuroprotector homeobox	ADNP
CHSY-2	0	-1.74878	-1.03207	-1.48532	-1.42206	0.0209968	Down	1	chondroitin sulfate synthase 3	CHSY-2
DDC	0	-1.76504	-1.10142	-1.39834	-1.4216	0.0177694	Down	1	GPIDOPADDC Guinea pig aromatic-L-amino acid decarboxylase (DDC) mRNA, complete cds	DDC
Cramp1l	0	-1.77444	-0.926443	-1.56384	-1.42157	0.0307074	Down	1	Crm, cramped-like (Drosophila)	Cramp1l
MAPK1	0	-0.811644	-1.53131	-1.91814	-1.42036	0.0483073	Down	1	mitogen-activated protein kinase 1	MAPK1
RT1-M5	0	-1.6401	-1.71097	-0.908539	-1.41987	0.0310723	Down	1	RT1 class Ib, locus M5	RT1-M5
NECAP1	0	-1.68279	-1.5382	-1.03852	-1.41984	0.0183488	Down	1	NECAP endocytosis associated 1	NECAP1
NCX1	0	-1.01707	-1.50075	-1.7402	-1.41934	0.0217223	Down	1	solute carrier family 8 (sodium/calcium exchanger), member 1	NCX1
ASB16	0	-1.67953	-1.69859	-0.879385	-1.41917	0.0343883	Down	1	ankyrin repeat and SOCS box-containing 16	ASB16
Cacna1c	0	-1.22551	-1.55559	-1.47462	-1.41857	0.00486063	Down	1	calcium channel, voltage-dependent, L type, alpha 1C subunit	Cacna1c
ZMYND10	0	-1.03463	-1.41013	-1.81033	-1.41837	0.0239972	Down	1	zinc finger, MYND-type containing 10	ZMYND10
Fxr2	0	-1.65551	-1.42315	-1.17588	-1.41818	0.00941244	Down	1	fragile X mental retardation, autosomal homolog 2 (Fxr2), mRNA	Fxr2
COL3A1	0	-1.03021	-1.36091	-1.86171	-1.41761	0.02789	Down	1	collagen, type III, alpha 1	COL3A1
BGLAP	0	-0.622633	-1.83515	-1.79256	-1.41678	0.0703751	Down	1	bone gamma-carboxyglutamate (gla) protein; polyamine-modulated factor 1	BGLAP
Atp5o	0	-0.804729	-1.80759	-1.63735	-1.41656	0.0446416	Down	1	ATP synthase, H+ transporting, mitochondrial F1 complex, O subunit (Atp5o), mRNA [NM_138883]	Atp5o
Crispld2	0	-1.30939	-1.73291	-1.20711	-1.41647	0.012684	Down	1	cysteine-rich secretory protein LCCL domain containing 2	Crispld2
LOC292069	0	-1.54395	-1.53732	-1.16777	-1.41635	0.00760013	Down	1	similar to RIKEN cDNA 2310061F22	LOC292069
BCL7A	0	-1.53751	-1.45707	-1.2541	-1.41623	0.00353785	Down	1	B-cell CLL/lymphoma 7A	BCL7A
Olfr462	0	-1.24186	-1.60562	-1.39565	-1.41437	0.0055147	Down	1	olfactory receptor 462	Olfr462
HMGB2	0	-1.3876	-1.42409	-1.43088	-1.41419	8.86954e-05	Down	1	high-mobility group box 2	HMGB2
LSMD1	0	-1.65637	-0.799372	-1.78683	-1.41419	0.0448058	Down	1	LSM domain containing 1	LSMD1
Nkx6-1	0	-1.35364	-1.58656	-1.30188	-1.41402	0.00381678	Down	1	NK6 homeobox 1	Nkx6-1
FZD9	0	-1.50969	-1.42369	-1.30859	-1.41399	0.00169047	Down	1	frizzled homolog 9 (Drosophila)	FZD9
Thoc4	0	-1.50616	-1.43534	-1.2965	-1.41266	0.00190135	Down	1	THO complex 4	Thoc4
TMPRSS9	0	-1.17465	-0.995221	-2.06772	-1.41253	0.0509731	Down	1	transmembrane protease, serine 9	TMPRSS9
LPPR2	0	-1.5699	-1.68619	-0.979986	-1.41202	0.0231353	Down	1	lipid phosphate phosphatase-related protein type 2	LPPR2
SELS	0	-1.53295	-1.96218	-0.739345	-1.41149	0.0588081	Down	1	selenoprotein S	SELS
HMGCR	0	-1.42452	-1.21684	-1.59269	-1.41135	0.00588194	Down	1	3-hydroxy-3-methylglutaryl-Coenzyme A reductase	HMGCR
ATP2B4	0	-1.76949	-1.57992	-0.87945	-1.40962	0.0349749	Down	1	ATPase, Ca++ transporting, plasma membrane 4	ATP2B4
RNF19A	0	-1.51457	-1.80989	-0.902642	-1.40903	0.0340938	Down	1	ring finger protein 19A	RNF19A
LOC198437	0	-1.43268	-1.90398	-0.889766	-1.40881	0.040616	Down	1	chromosome 20 open reading frame 201 (C20orf201), mRNA	LOC198437
F8	0	-1.37346	-1.01155	-1.8405	-1.4085	0.027762	Down	1	coagulation factor VIII, procoagulant component	F8
Tmc8	0	-1.73272	-1.66007	-0.829748	-1.40751	0.0398147	Down	1	transmembrane channel-like gene family 8	Tmc8
BGN	0	-1.20645	-0.980891	-2.03242	-1.40659	0.0479345	Down	1	biglycan	BGN
HPCAL4	0	-1.76471	-1.14826	-1.30369	-1.40556	0.0169238	Down	1	hippocalcin like 4	HPCAL4
SV2A	0	-1.19312	-1.79315	-1.22933	-1.4052	0.0185889	Down	1	synaptic vesicle glycoprotein 2A	SV2A
Thsd4	0	-1.50197	-1.51595	-1.19577	-1.40457	0.00547986	Down	1	thrombospondin, type I, domain containing 4	Thsd4
SH3PXD2A	0	-1.71418	-0.759392	-1.73408	-1.40255	0.0488106	Down	1	SH3 and PX domains 2A	SH3PXD2A
Mapk8ip	0	-1.94951	-0.817582	-1.4389	-1.402	0.0503903	Down	1	mitogen-activated protein kinase 8 interacting protein 1	Mapk8ip
RAB1A	0	-1.63438	-1.17181	-1.39834	-1.40151	0.00893788	Down	1	RAB1A, member RAS oncogene family	RAB1A
Akap2	0	-1.55664	-1.30686	-1.33958	-1.40103	0.00311653	Down	1	A kinase (PRKA) anchor protein 2; paralemmin 2	Akap2
Gnmt	0	-0.887086	-1.7532	-1.55935	-1.39988	0.0333907	Down	1	glycine N-methyltransferase	Gnmt
Ddx25	0	-0.703183	-1.94045	-1.55107	-1.39823	0.0619639	Down	1	DEAD (Asp-Glu-Ala-Asp) box polypeptide 25	Ddx25
WTAP	0	-1.79298	-1.55971	-1.08603	-1.47957	0.02	Down	2	Wilms tumor 1 associated protein	WTAP
Klf2	0	-1.32979	-1.63038	-1.23361	-1.39792	0.00719942	Down	1	Kruppel-like factor 2 (lung)	Klf2
DNAJB5	0	-1.57406	-1.09976	-1.5146	-1.39614	0.0112168	Down	1	DnaJ (Hsp40) homolog, subfamily B, member 5	DNAJB5
Tbc1d12_predicted	0	-1.15307	-1.66397	-1.37058	-1.39587	0.0110598	Down	1	helicase, lymphoid specific	Tbc1d12_predicted
Atp1b2	0	-1.31902	-1.75228	-1.11267	-1.39466	0.0177457	Down	1	ATPase, Na+/K+ transporting, beta 2 polypeptide	Atp1b2
MIER2	0	-1.48561	-1.49309	-1.20282	-1.39384	0.00466262	Down	1	mesoderm induction early response 1, family member 2	MIER2
LPGAT1	0	-1.44571	-1.59994	-1.13556	-1.39374	0.00944506	Down	1	lysophosphatidylglycerol acyltransferase 1	LPGAT1
PARVG	0	-1.48945	-1.5541	-1.1366	-1.39338	0.00853226	Down	1	parvin, gamma	PARVG
MSRB3	0	-0.857981	-1.0909	-2.23018	-1.39302	0.0814394	Down	1	methionine sulfoxide reductase B3	MSRB3
Plcb3	0	-1.41915	-1.37432	-1.38247	-1.39198	9.91785e-05	Down	1	phospholipase C, beta 3	Plcb3
RUFY2	0	-1.71407	-1.2463	-1.2153	-1.39189	0.0131874	Down	1	RUN and FYVE domain containing 2	RUFY2
Stk33	0	-1.98135	-0.65067	-1.54035	-1.39079	0.0708053	Down	1	serine/threonine kinase 33	Stk33
LOC688405	0	-1.39833	-0.781048	-1.99252	-1.39063	0.0578634	Down	1	CDK2-associated protein 2 (Cdk2ap2), mRNA	LOC688405
POGZ	0	-1.28687	-1.64391	-1.24074	-1.39051	0.0082833	Down	1	pogo transposable element with ZNF domain	POGZ
RUSC1	0	-1.44638	-1.90678	-0.818094	-1.39042	0.0478575	Down	1	RUN and SH3 domain containing 1	RUSC1
RTN4RL1	0	-1.57616	-1.09407	-1.50078	-1.39033	0.0114015	Down	1	reticulon 4 receptor-like 1	RTN4RL1
TACC2	0	-1.63182	-1.17572	-1.36243	-1.38999	0.00894836	Down	1	transforming, acidic coiled-coil containing protein 2	TACC2
Znf291	0	-1.07206	-1.18902	-1.90765	-1.38958	0.0335988	Down	1	PREDICTED: zinc finger protein 291 (Znf291), mRNA [XM_343394]	Znf291
Shank3	0	-1.55824	-1.07984	-1.53057	-1.38955	0.0122177	Down	1	SH3/ankyrin domain gene 3	Shank3
Fign	0	-1.19192	-0.937936	-2.03735	-1.38907	0.0527155	Down	1	fidgetin	Fign
AQP4	0	-1.11778	-0.929743	-2.11944	-1.38898	0.0638898	Down	1	aquaporin 4	AQP4
HDAC7A	0	-1.84659	-1.40827	-0.907133	-1.38733	0.0362426	Down	1	histone deacetylase 7	HDAC7A
PPP2R5D	0	-1.11895	-1.31535	-1.72675	-1.38702	0.0162803	Down	1	protein phosphatase 2, regulatory subunit B', delta isoform	PPP2R5D
ASGR2	0	-1.61174	-1.24702	-1.30185	-1.38687	0.00664313	Down	1	asialoglycoprotein receptor 2	ASGR2
C6orf10	0	-1.33654	-1.98264	-0.841229	-1.3868	0.052393	Down	1	chromosome 6 open reading frame 10	C6orf10
Adora1	0	-1.08959	-1.70102	-1.3651	-1.38524	0.0158779	Down	1	adenosine A1 receptor (Adora1), mRNA	Adora1
LTB4R2	0	-1.58152	-1.29378	-1.2795	-1.38493	0.00502951	Down	1	cell death-inducing DFFA-like effector b	LTB4R2
Med13	0	-1.20887	-1.62403	-1.32107	-1.38466	0.00791903	Down	1	mediator complex subunit 13	Med13
CDC2L5	0	-1.23243	-1.88234	-1.03537	-1.38338	0.0325732	Down	1	cell division cycle 2-like 5 (cholinesterase-related cell division controller)	CDC2L5
F420015M19Rik	0	-0.989353	-1.84276	-1.31536	-1.38249	0.0309051	Down	1	6 days neonate spleen cDNA, RIKEN full-length enriched library, clone:F420015M19 product:unclassifiable, full insert sequence	F420015M19Rik
LDB1	0	-1.24884	-1.63596	-1.26201	-1.38227	0.00832097	Down	1	LIM domain binding 1	LDB1
Tapbp	0	-1.68	-1.64919	-0.815655	-1.38162	0.0394786	Down	1	TAP binding protein	Tapbp
XPO5	0	-1.49798	-1.55579	-1.0909	-1.38155	0.0110261	Down	1	exportin 5	XPO5
EP300	0	-1.05889	-1.61143	-1.46736	-1.37923	0.0140682	Down	1	E1A binding protein p300	EP300
KPNA6	0	-1.31754	-1.27411	-1.54035	-1.37733	0.00355307	Down	1	karyopherin alpha 6 (importin alpha 7)	KPNA6
CXCR3	0	-1.18857	-1.48611	-1.45655	-1.37708	0.00467821	Down	1	chemokine (C-X-C motif) receptor 3	CXCR3
RAN	0	-1.76929	-1.38571	-0.974749	-1.37658	0.0266293	Down	1	RAN, member RAS oncogene family	RAN
C14orf169	0	-1.36022	-1.52596	-1.2427	-1.37629	0.00353958	Down	1	chromosome 14 open reading frame 169 (C14orf169), mRNA [NM_024644]	C14orf169
RAD51C	0	-1.62832	-1.71097	-0.788109	-1.3758	0.042986	Down	1	RAD51 homolog C (S. cerevisiae)	RAD51C
GTF2A2	0	-1.57928	-0.944878	-1.60249	-1.37555	0.0236339	Down	1	general transcription factor IIA, 2, 12kDa	GTF2A2
Rbck1	0	-0.893085	-1.89099	-1.34252	-1.37553	0.0412933	Down	1	RanBP-type and C3HC4-type zinc finger containing 1	Rbck1
RGD1563731_predicted	0	-1.32664	-1.20001	-1.5986	-1.37508	0.00724302	Down	1	cerebellin 3 precursor (Cbln3), mRNA	RGD1563731_predicted
PPP5C	0	-0.755038	-2.01653	-1.35285	-1.3748	0.0636303	Down	1	protein phosphatase 5, catalytic subunit	PPP5C
PRR11	0	-0.608696	-1.14127	-2.37414	-1.3747	0.119276	Down	1	cDNA FLJ11029 fis, clone PLACE1004156	PRR11
MSC	0	-1.84992	-1.48172	-0.792174	-1.37461	0.0473048	Down	1	musculin (activated B-cell factor-1)	MSC
GPSM2	0	-1.02759	-1.54105	-1.54728	-1.37197	0.0153567	Down	1	G-protein signaling modulator 2 (AGS3-like, C. elegans)	GPSM2
WNT3	0	-1.54718	-1.07455	-1.49342	-1.37172	0.011618	Down	1	wingless-type MMTV integration site family, member 3	WNT3
H1f0	0	-1.76211	-1.1401	-1.21151	-1.37124	0.0199083	Down	1	H1 histone family, member 0	H1f0
Brwd2	0	-1.2978	-1.58907	-1.22569	-1.37086	0.00648705	Down	1	bromodomain and WD repeat domain containing 2	Brwd2
LRRC7	0	-1.86372	-0.890195	-1.35708	-1.37033	0.0396363	Down	1	leucine rich repeat containing 7	LRRC7
Cpsperad	0	-1.67435	-1.06898	-1.35939	-1.36757	0.0159349	Down	1	CPU73590sperad-b (Cpsperad) mRNA, complete cds	Cpsperad
CRHR1	0	-1.47018	-1.33941	-1.29289	-1.36749	0.00150038	Down	1	corticotropin releasing hormone receptor 1	CRHR1
Boll_predicted	0	-1.51934	-1.53629	-1.04068	-1.36544	0.0138281	Down	1	ataxin 2 binding protein 1	Boll_predicted
ACAN	0	-0.80958	-1.11616	-2.16715	-1.3643	0.0799886	Down	1	aggrecan	ACAN
PMS2	0	-1.1345	-1.53429	-1.42369	-1.36416	0.0075636	Down	1	PMS2 postmeiotic segregation increased 2 (S. cerevisiae)	PMS2
CAND1	0	-1.63344	-1.36241	-1.09492	-1.36359	0.0127301	Down	1	cullin-associated and neddylation-dissociated 1	CAND1
C1orf66	0	-1.0049	-1.73563	-1.34625	-1.36226	0.0231963	Down	1	chromosome 1 open reading frame 66	C1orf66
LOC286254	0	-1.17377	-1.79237	-1.12057	-1.36224	0.0240942	Down	1	cDNA FLJ35432 fis, clone SMINT2002311	LOC286254
Snf1lk2	0	-0.903726	-1.38812	-1.79291	-1.36158	0.0338179	Down	1	PREDICTED: SNF1-like kinase 2 (Snf1lk2), miscRNA	Snf1lk2
BC017643	0	-1.65296	-1.68914	-0.741432	-1.36118	0.0482138	Down	1	cDNA sequence BC017643	BC017643
DBT	0	-1.31451	-1.45737	-1.31141	-1.36109	0.00124225	Down	1	dihydrolipoamide branched chain transacylase E2	DBT
PBX3	0	-1.59249	-1.01856	-1.46668	-1.35925	0.0159841	Down	1	pre-B-cell leukemia homeobox 3	PBX3
TAF9	0	-1.08813	-1.86807	-1.12135	-1.35918	0.0333712	Down	1	TAF9 RNA polymerase II, TATA box binding protein (TBP)-associated factor, 32kDa	TAF9
EEF1D	0	-0.973446	-1.47271	-1.6251	-1.35709	0.0204215	Down	1	eukaryotic translation elongation factor 1 delta (guanine nucleotide exchange protein)	EEF1D
PKIA	0	-1.81196	-1.221	-1.03031	-1.35442	0.028903	Down	1	protein kinase (cAMP-dependent, catalytic) inhibitor alpha	PKIA
NIPA2	0	-1.44693	-1.31701	-1.29773	-1.35389	0.00119369	Down	1	non imprinted in Prader-Willi/Angelman syndrome 2	NIPA2
CCDC131	0	-1.35316	-1.84881	-0.859495	-1.35382	0.0417978	Down	1	zinc finger, C3H1-type containing	CCDC131
DAZAP2	0	-1.76572	-1.29283	-1.00205	-1.35353	0.025997	Down	1	cDNA FLJ38644 fis, clone HHDPC2005742, moderately similar to proline-rich protein (Bprp) mRNA	DAZAP2
SEC24C	0	-1.25604	-1.76524	-1.03913	-1.35347	0.0243554	Down	1	SEC24 family, member C (S. cerevisiae)	SEC24C
SLC39A10	0	-1.6099	-1.3883	-1.06202	-1.35341	0.0135474	Down	1	solute carrier family 39 (zinc transporter), member 10	SLC39A10
H2AFY	0	-1.56455	-1.73204	-0.758027	-1.35154	0.0461025	Down	1	H2A histone family, member Y	H2AFY
GTF2A1L	0	-1.35321	-1.17374	-1.52596	-1.35097	0.00561008	Down	1	stonin 1; STON1-GTF2A1L readthrough transcript; general transcription factor IIA, 1-like	GTF2A1L
Ywhab	0	-0.756462	-1.23317	-2.06248	-1.3507	0.0713943	Down	1	tyrosine 3-monooxygenase/tryptophan 5-monooxygenase activation protein, beta polypeptide	Ywhab
NM_006156	0	-1.31176	-1.528	-1.21154	-1.35043	0.00473246	Down	1	neural precursor cell expressed, developmentally down-regulated 8; similar to neural precursor cell expressed, developmentally down-regulated gene 8	NM_006156
OR6W1P	0	-1.15941	-1.3867	-1.50481	-1.3503	0.00560808	Down	1	olfactory receptor, family 6, subfamily W, member 1 pseudogene	OR6W1P
Rap1a	0	-1.37597	-1.47702	-1.19727	-1.35009	0.00365739	Down	1	predicted gene 9392; similar to Raichu404X; RAS-related protein-1a	Rap1a
HIPK1	0	-0.788374	-1.51448	-1.73969	-1.34751	0.0425515	Down	1	homeodomain interacting protein kinase 1	HIPK1
Ivns1abp	0	-1.69354	-1.35342	-0.990153	-1.3457	0.0220633	Down	1	influenza virus NS1A binding protein	Ivns1abp
AQP5	0	-1.3784	-0.98983	-1.66664	-1.34496	0.0206085	Down	1	aquaporin 5	AQP5
STOM	0	-1.14534	-1.60245	-1.28444	-1.34407	0.00998132	Down	1	stomatin	STOM
PSMA2	0	-0.844963	-1.24008	-1.94483	-1.34329	0.0528508	Down	1	proteasome (prosome, macropain) subunit, alpha type, 2	PSMA2
NLGN2	0	-1.3734	-1.41297	-1.23885	-1.34174	0.00153443	Down	1	neuroligin 2	NLGN2
Olr1111_predicted	0	-1.93272	-1.3937	-0.696422	-1.34095	0.0644799	Down	1	olfactory receptor 1111	Olr1111_predicted
PECR	0	-1.1818	-1.29551	-1.54243	-1.33991	0.00622563	Down	1	melanoregulin	PECR
PODNL1	0	-1.51009	-1.13955	-1.36905	-1.33956	0.00641427	Down	1	cDNA clone IMAGE:6255997, partial cds	PODNL1
Gm22	0	-1.23672	-1.72702	-1.04783	-1.33719	0.0221323	Down	1	predicted gene 22	Gm22
HS3ST4	0	-1.66141	-0.87075	-1.4716	-1.33459	0.0303987	Down	1	heparan sulfate (glucosamine) 3-O-sulfotransferase 4	HS3ST4
MGC10814	0	-0.769293	-1.42108	-1.80923	-1.3332	0.0481067	Down	1	hypothetical protein MGC10814, mRNA (cDNA clone MGC:10814 IMAGE:3613095), complete cds	MGC10814
LOC690789	0	-1.31141	-0.65067	-2.03404	-1.33204	0.0793466	Down	1	PREDICTED: similar to Ornithine decarboxylase antizyme 2 (ODC-Az 2) (AZ2) (LOC690789), mRNA [XR_006945]	LOC690789
NUDCD2	0	-2.1055	-0.771725	-1.1182	-1.33181	0.0793758	Down	1	NudC domain containing 2 (NUDCD2), mRNA [NM_145266]	NUDCD2
Mast3	0	-1.18961	-1.35601	-1.4485	-1.33138	0.00322015	Down	1	microtubule associated serine/threonine kinase 3	Mast3
STX5	0	-1.34757	-1.16759	-1.47558	-1.33024	0.00447677	Down	1	syntaxin 5	STX5
Ppme1	0	-2.06357	-1.28113	-0.644805	-1.32983	0.0834545	Down	1	protein phosphatase methylesterase 1	Ppme1
ACCN3	0	-1.17592	-1.36658	-1.44612	-1.32954	0.00361346	Down	1	amiloride-sensitive cation channel 3	ACCN3
GPR173	0	-1.01235	-1.88282	-1.09307	-1.32941	0.0410093	Down	1	G protein-coupled receptor 173	GPR173
Tatdn2	0	-1.58303	-1.0573	-1.3477	-1.32934	0.0128449	Down	1	TatD DNase domain containing 2	Tatdn2
Fgf8	0	-1.3659	-1.03409	-1.586	-1.32866	0.0142695	Down	1	fibroblast growth factor 8	Fgf8
4930566A11Rik	0	-1.58496	-0.910995	-1.48939	-1.32845	0.0242042	Down	1	zinc finger protein 821	4930566A11Rik
EIF4A1	0	-1.14605	-2.00206	-0.835896	-1.328	0.0625402	Down	1	similar to eukaryotic translation initiation factor 4A; small nucleolar RNA, H/ACA box 67; eukaryotic translation initiation factor 4A, isoform 1	EIF4A1
Wdr44	0	-1.48634	-1.23864	-1.25694	-1.32731	0.00356846	Down	1	WD repeat domain 44	Wdr44
LOC100361517	0	-1.32282	-1.51661	-1.13743	-1.32562	0.00677872	Down	1	TL0ABA41YN07 mRNA sequence	LOC100361517
KTN1	0	-1.7604	-1.11404	-1.10151	-1.32532	0.0258588	Down	1	kinectin 1 (kinesin receptor)	KTN1
Bri3bp	0	-1.39258	-1.50381	-1.07762	-1.32467	0.00914547	Down	1	Bri3 binding protein	Bri3bp
EFHC1	0	-1.86674	-1.21032	-0.895245	-1.3241	0.0437225	Down	1	EF-hand domain (C-terminal) containing 1	EFHC1
Braf	0	-1.50111	-1.4678	-1.00309	-1.324	0.0144285	Down	1	Braf transforming gene	Braf
Marcks	0	-1.71316	-0.915134	-1.34287	-1.32372	0.0290265	Down	1	myristoylated alanine rich protein kinase C substrate	Marcks
C14orf2	0	-1.47957	-1.73393	-0.757569	-1.32369	0.0454559	Down	1	chromosome 14 open reading frame 2 (C14orf2), mRNA [NM_004894]	C14orf2
WDR40A	0	-1.58085	-1.36916	-1.0199	-1.3233	0.0149328	Down	1	WD repeat domain 40A	WDR40A
CHML	0	-1.22882	-1.65043	-1.09053	-1.32326	0.0157596	Down	1	choroideremia-like (Rab escort protein 2)	CHML
DUSP9	0	-1.53985	-1.17702	-1.25247	-1.32311	0.00692102	Down	1	dual specificity phosphatase 9	DUSP9
NBEAL1	0	-1.11631	-1.58336	-1.26635	-1.32201	0.0106743	Down	1	cDNA FLJ45873 fis, clone OCBBF3006986, weakly similar to CDC4-like protein	NBEAL1
UCN3	0	-0.833751	-1.59974	-1.52715	-1.32021	0.032516	Down	1	urocortin 3 (stresscopin)	UCN3
BZW1	0	-1.70027	-1.59549	-0.664447	-1.32007	0.0569736	Down	1	basic leucine zipper and W2 domains 1 pseudogene 1; basic leucine zipper and W2 domains 1 like 1; basic leucine zipper and W2 domains 1	BZW1
Ncoa7	0	-1.22329	-1.30821	-1.42843	-1.31998	0.00202431	Down	1	nuclear receptor coactivator 7	Ncoa7
UBA7	0	-0.80408	-2.16397	-0.991044	-1.3197	0.0901658	Down	1	ubiquitin-like modifier activating enzyme 7	UBA7
MAT2A	0	-1.33502	-1.35945	-1.26086	-1.31844	0.000500071	Down	1	methionine adenosyltransferase II, alpha	MAT2A
RYR1	0	-1.07936	-2.07412	-0.797508	-1.317	0.076596	Down	1	ryanodine receptor 1 (skeletal)	RYR1
Olfr930	0	-1.29671	-1.41275	-1.24148	-1.31698	0.00147574	Down	1	olfactory receptor 930	Olfr930
POLR2F	0	-1.1321	-1.60245	-1.21254	-1.3157	0.0119397	Down	1	polymerase (RNA) II (DNA directed) polypeptide F	POLR2F
Mier3	0	-1.52466	-1.17978	-1.2379	-1.31411	0.00652069	Down	1	mesoderm induction early response 1, family member 3; similar to Mier3 protein	Mier3
APBB1IP	0	-0.870314	-1.71602	-1.35375	-1.31336	0.0330995	Down	1	amyloid beta (A4) precursor protein-binding, family B, member 1 interacting protein	APBB1IP
ISOC2	0	-1.39593	-1.49279	-1.04765	-1.31212	0.0104325	Down	1	isochorismatase domain containing 2	ISOC2
Mcts2	0	-1.398	-1.2587	-1.2783	-1.31167	0.00109873	Down	1	malignant T cell amplified sequence 2	Mcts2
TMCO6	0	-1.10095	-1.13454	-1.69627	-1.31059	0.0209852	Down	1	transmembrane and coiled-coil domains 6	TMCO6
FAM44C	0	-1.62428	-1.027	-1.27978	-1.31035	0.0169893	Down	1	family with sequence similarity 44, member C, mRNA (cDNA clone IMAGE:4825530)	FAM44C
BMP5	0	-1.56978	-1.15586	-1.20436	-1.31	0.00981342	Down	1	bone morphogenetic protein 5	BMP5
NONO	0	-1.30489	-1.3919	-1.23075	-1.30918	0.00126035	Down	1	non-POU domain containing, octamer-binding	NONO
SV2B	0	-1.17265	-1.56359	-1.19035	-1.30886	0.00936802	Down	1	synaptic vesicle glycoprotein 2B; hypothetical protein LOC100128403	SV2B
P2RY5	0	-1.68085	-1.17429	-1.07007	-1.3084	0.0201823	Down	1	purinergic receptor P2Y, G-protein coupled, 5	P2RY5
LCE1B	0	-1.13552	-1.82556	-0.962997	-1.30802	0.0382797	Down	1	cDNA clone IMAGE:40032252	LCE1B
Olfr1270	0	-1.39356	-1.73197	-0.797508	-1.30768	0.0409162	Down	1	olfactory receptor 1270	Olfr1270
KCNK3	0	-1.162	-1.85215	-0.907561	-1.30724	0.0435238	Down	1	potassium channel, subfamily K, member 3	KCNK3
PGM2L1	0	-1.95061	-0.665082	-1.30505	-1.30691	0.0720651	Down	1	phosphoglucomutase 2-like 1	PGM2L1
Olfr456	0	-1.2863	-1.12601	-1.50358	-1.3053	0.00696941	Down	1	olfactory receptor 456	Olfr456
HEXIM1	0	-1.11497	-1.55544	-1.24357	-1.30466	0.00987065	Down	1	hexamethylene bis-acetamide inducible 1	HEXIM1
POLR3GL	0	-1.20948	-1.42595	-1.27802	-1.30448	0.00239977	Down	1	polymerase (RNA) III (DNA directed) polypeptide G (32kD)-like	POLR3GL
CIB2	0	-1.27545	-1.57414	-1.06349	-1.30436	0.0126754	Down	1	EST from clone 669324, 5' end	CIB2
BC031853	0	-1.27869	-1.59258	-1.03981	-1.30369	0.0147462	Down	1	predicted gene 3599; solute carrier family 38, member 7	BC031853
UNQ846	0	-1.02915	-1.61505	-1.26644	-1.30354	0.0166273	Down	1	transmembrane protein 207	UNQ846
AKT1S1	0	-1.47499	-1.07347	-1.36066	-1.30304	0.00832228	Down	1	AKT1 substrate 1 (proline-rich)	AKT1S1
Rarb	0	-1.79417	-1.0802	-1.03429	-1.30289	0.0338675	Down	1	PREDICTED: retinoic acid receptor, beta, transcript variant 2 (Rarb), mRNA [XM_001059523]	Rarb
GZMB	0	-1.42969	-1.43344	-1.04316	-1.30209	0.00974877	Down	1	granzyme B (granzyme 2, cytotoxic T-lymphocyte-associated serine esterase 1)	GZMB
KNG1	0	-0.723363	-1.82303	-1.35837	-1.30159	0.0551028	Down	1	kininogen 1	KNG1
Mug1	0	-0.8765	-1.55919	-1.46838	-1.30136	0.0260333	Down	1	murinoglobulin 1 (Mug1), mRNA	Mug1
Eif5a	0	-0.926105	-1.22404	-1.7519	-1.30068	0.0327906	Down	1	eukaryotic translation initiation factor 5A	Eif5a
Nrd1	0	-1.16788	-1.28521	-1.44575	-1.29961	0.00382261	Down	1	nardilysin, N-arginine dibasic convertase 1 (Nrd1), mRNA [NM_012993]	Nrd1
TCF7L2	0	-1.76335	-1.26836	-0.866929	-1.29955	0.0375469	Down	1	transcription factor 7-like 2, T-cell specific, HMG-box	TCF7L2
2010003J03Rik	0	-0.935932	-1.58914	-1.37245	-1.29917	0.0211571	Down	1	eukaryotic translation initiation factor 1A domain containing	2010003J03Rik
OR10A4	0	-1.35785	-1.29519	-1.24443	-1.29916	0.000643564	Down	1	olfactory receptor, family 10, subfamily A, member 4	OR10A4
Dph3	0	-1.06943	-1.84284	-0.982722	-1.29833	0.0416137	Down	1	DPH3, KTI11 homolog (S. cerevisiae)	Dph3
Zfp655	0	-1.75655	-1.24769	-0.890617	-1.29828	0.0354575	Down	1	zinc finger protein 498; zinc finger protein 655; zinc finger with KRAB and SCAN domains 5	Zfp655
Clic1	0	-1.61624	-0.687001	-1.59007	-1.29777	0.0511811	Down	1	chloride intracellular channel 1	Clic1
1700034H14Rik	0	-1.02461	-1.90059	-0.966107	-1.2971	0.0502442	Down	1	RIKEN cDNA 1700034H14 gene	1700034H14Rik
C5ar1	0	-1.38399	-1.33831	-1.16769	-1.29666	0.00255663	Down	1	similar to U2AF homology motif (UHM) kinase 1; U2AF homology motif (UHM) kinase 1	C5ar1
HNRPM	0	-1.33962	-1.72465	-0.824989	-1.29642	0.0381286	Down	1	heterogeneous nuclear ribonucleoprotein M	HNRPM
DDX3X	0	-1.50658	-1.0254	-1.35272	-1.2949	0.0118326	Down	1	DEAD (Asp-Glu-Ala-Asp) box polypeptide 3, X-linked	DDX3X
Ehmt1_predicted	0	-1.41504	-1.48333	-0.985953	-1.29477	0.0141348	Down	1	euchromatic histone-lysine N-methyltransferase 1	Ehmt1_predicted
C4orf14	0	-0.793407	-1.15851	-1.93216	-1.29469	0.0611415	Down	1	chromosome 4 open reading frame 14	C4orf14
USP34	0	-0.717514	-1.9714	-1.19309	-1.294	0.0712505	Down	1	ubiquitin specific peptidase 34	USP34
2310044H10Rik	0	-1.61514	-1.53506	-0.73072	-1.29364	0.0444606	Down	1	RIKEN cDNA 2310044H10 gene	2310044H10Rik
NAPSB	0	-1.30248	-1.75404	-0.82386	-1.29346	0.0404997	Down	1	napsin B aspartic peptidase pseudogene	NAPSB
FAM131A	0	-1.13747	-1.12054	-1.62232	-1.29344	0.0157761	Down	1	family with sequence similarity 131, member A, mRNA (cDNA clone MGC:21688 IMAGE:4399325), complete cds	FAM131A
A2ML1	0	-1.19689	-1.91885	-0.763437	-1.29306	0.0617566	Down	1	alpha-2-macroglobulin-like 1	A2ML1
Rere	0	-2.15696	-0.898598	-0.821159	-1.29224	0.0962845	Down	1	arginine glutamic acid dipeptide (RE) repeats	Rere
ALDH4A1	0	-0.951681	-1.29558	-1.6279	-1.29172	0.0220634	Down	1	aldehyde dehydrogenase 4 family, member A1	ALDH4A1
Timm17a	0	-1.59092	-1.4313	-0.850525	-1.29092	0.029007	Down	1	predicted gene 7180; translocase of inner mitochondrial membrane 17a	Timm17a
Cacng4	0	-1.23519	-1.55343	-1.08291	-1.29051	0.0113209	Down	1	calcium channel, voltage-dependent, gamma subunit 4	Cacng4
ZNF587	0	-0.976304	-1.26076	-1.6327	-1.28992	0.0210578	Down	1	zinc finger protein 587	ZNF587
MYH3	0	-1.19111	-1.56248	-1.11148	-1.28836	0.0114361	Down	1	myosin, heavy chain 3, skeletal muscle, embryonic	MYH3
Cdh11	0	-0.91983	-1.5055	-1.43953	-1.28829	0.0200594	Down	1	cadherin 11	Cdh11
RGN	0	-1.32389	-1.17384	-1.36687	-1.2882	0.0020554	Down	1	regucalcin (senescence marker protein-30)	RGN
MUSK	0	-1.29698	-1.72784	-0.825741	-1.28352	0.0387929	Down	1	muscle, skeletal, receptor tyrosine kinase	MUSK
Lasp1	0	-1.29951	-1.38243	-1.16611	-1.28269	0.00240017	Down	1	LIM and SH3 protein 1	Lasp1
JHDM1D	0	-1.49698	-1.66738	-0.682712	-1.28236	0.0517599	Down	1	jumonji C domain containing histone demethylase 1 homolog D (S. cerevisiae)	JHDM1D
Whsc1l1	0	-1.17995	-1.6493	-1.01773	-1.28233	0.0210839	Down	1	Wolf-Hirschhorn syndrome candidate 1-like 1	Whsc1l1
ITGA9	0	-1.5342	-1.22433	-1.08215	-1.28023	0.0106959	Down	1	integrin, alpha 9	ITGA9
Cfc1	0	-1.29854	-0.90679	-1.63335	-1.27956	0.0258421	Down	1	cripto, FRL-1, cryptic family 1	Cfc1
RP11-679B17.1	0	-0.874469	-1.31598	-1.64644	-1.27896	0.029254	Down	1	transmembrane protein 170B	RP11-679B17.1
TTC7B	0	-1.6074	-1.20973	-1.01919	-1.27877	0.0178534	Down	1	tetratricopeptide repeat domain 7B (TTC7B), mRNA	TTC7B
CHUK	0	-0.681684	-1.23119	-1.92222	-1.27836	0.0705237	Down	1	conserved helix-loop-helix ubiquitous kinase	CHUK
2410004P03Rik	0	-1.11944	-1.47873	-1.2369	-1.27836	0.00680036	Down	1	ES cells cDNA, RIKEN full-length enriched library, clone:2410004P03 product:weakly similar to CDNA FLJ25143 FIS, CLONE CBR07270 [Homo sapiens], full insert sequence	2410004P03Rik
PPM1A	0	-1.6242	-0.913704	-1.29708	-1.27833	0.0248056	Down	1	protein phosphatase 1A (formerly 2C), magnesium-dependent, alpha isoform	PPM1A
PLEKHH3	0	-1.73251	-0.951133	-1.14949	-1.27771	0.0321347	Down	1	pleckstrin homology domain containing, family H (with MyTH4 domain) member 3	PLEKHH3
ITGA11	0	-1.20897	-1.17181	-1.45232	-1.2777	0.00469109	Down	1	integrin, alpha 11	ITGA11
GBP4	0	-1.37477	-1.22554	-1.23123	-1.27718	0.00145966	Down	1	guanylate binding protein 4	GBP4
Mcpt3	0	-1.55241	-1.31623	-0.958971	-1.27587	0.0177722	Down	1	mast cell protease 3 (Mcpt3), mRNA	Mcpt3
Pim1	0	-1.57458	-1.22745	-1.01842	-1.27348	0.0158898	Down	1	proviral integration site 1	Pim1
ZNF583	0	-1.46453	-1.04355	-1.31208	-1.27339	0.00920266	Down	1	zinc finger protein 583	ZNF583
SMAD2	0	-1.42728	-1.59527	-0.797508	-1.27335	0.0344256	Down	1	SMAD family member 2	SMAD2
RAB11FIP5	0	-1.24844	-1.79925	-0.769851	-1.27251	0.050498	Down	1	RAB11 family interacting protein 5 (class I)	RAB11FIP5
KIAA0240	0	-1.24688	-1.68529	-0.882609	-1.27159	0.0316688	Down	1	KIAA0240, mRNA (cDNA clone IMAGE:4813329)	KIAA0240
TMEM164	0	-1.2438	-1.00125	-1.56742	-1.27083	0.0162401	Down	1	transmembrane protein 164	TMEM164
JARID2	0	-1.47534	-1.44884	-0.887005	-1.27039	0.0220482	Down	1	jumonji, AT rich interactive domain 2	JARID2
Sfpi1	0	-1.18643	-1.64557	-0.976858	-1.26962	0.0233758	Down	1	SFFV proviral integration 1	Sfpi1
ST3GAL2	0	-1.42011	-1.10447	-1.28293	-1.26917	0.00515762	Down	1	ST3 beta-galactoside alpha-2,3-sialyltransferase 2 (ST3GAL2), mRNA [NM_006927]	ST3GAL2
DST	0	-0.617361	-1.67223	-1.51667	-1.26875	0.0611104	Down	1	dystonin	DST
Sox21	0	-1.18978	-1.4582	-1.1557	-1.2679	0.00562527	Down	1	SRY-box containing gene 21	Sox21
LOC680615	0	-1.26636	-1.43967	-1.09749	-1.26784	0.0060461	Down	1	similar to histone 2a	LOC680615
FOXRED2	0	-1.19887	-1.53447	-1.07017	-1.26784	0.0116899	Down	1	FAD-dependent oxidoreductase domain containing 2	FOXRED2
EBF1	0	-1.2709	-1.16105	-1.37097	-1.26764	0.0022808	Down	1	early B-cell factor 1	EBF1
RGS2	0	-1.38831	-1.04062	-1.3737	-1.26754	0.00790827	Down	1	regulator of G-protein signaling 2, 24kDa	RGS2
LOC92249	0	-1.12832	-1.66777	-1.00463	-1.26691	0.0248684	Down	1	Homo sapiens, clone IMAGE:5094628, mRNA	LOC92249
PTPN2	0	-1.46418	-1.64985	-0.685981	-1.26667	0.0502723	Down	1	protein tyrosine phosphatase, non-receptor type 2	PTPN2
Gprk6	0	-1.33279	-1.36047	-1.10661	-1.26662	0.00398622	Down	1	G protein-coupled receptor kinase 6	Gprk6
THADA	0	-1.21221	-1.21862	-1.3676	-1.26614	0.00161004	Down	1	thyroid adenoma associated (THADA), transcript variant 2, mRNA [NM_198554]	THADA
DLAT	0	-1.45449	-1.2114	-1.13193	-1.26594	0.00580914	Down	1	dihydrolipoamide S-acetyltransferase	DLAT
TDRD7	0	-1.59683	-0.700148	-1.50012	-1.2657	0.0469069	Down	1	tudor domain containing 7	TDRD7
Tyrobp	0	-1.33756	-1.24293	-1.21543	-1.26531	0.000864203	Down	1	Tyro protein tyrosine kinase binding protein	Tyrobp
C20orf141	0	-0.957643	-1.52945	-1.30787	-1.26499	0.016833	Down	1	chromosome 20 open reading frame 141	C20orf141
ITGA5	0	-1.25976	-1.37599	-1.15891	-1.26488	0.0024471	Down	1	integrin, alpha 5 (fibronectin receptor, alpha polypeptide)	ITGA5
PRKAR2B	0	-1.32435	-1.19543	-1.27184	-1.26387	0.000878141	Down	1	protein kinase, cAMP-dependent, regulatory, type II, beta	PRKAR2B
LOC255783	0	-1.22084	-1.16002	-1.40988	-1.26358	0.00352787	Down	1	hypothetical protein LOC255783, mRNA (cDNA clone IMAGE:4817351)	LOC255783
CITED2	0	-1.57606	-1.02841	-1.18498	-1.26315	0.0162375	Down	1	Cbp/p300-interacting transactivator, with Glu/Asp-rich carboxy-terminal domain, 2	CITED2
ARNTL	0	-1.51922	-1.22936	-1.03936	-1.26265	0.0120037	Down	1	aryl hydrocarbon receptor nuclear translocator-like	ARNTL
Atpbd4	0	-0.616754	-0.985145	-2.18567	-1.26252	0.116643	Down	1	ATP binding domain 4 (Atpbd4), mRNA [NM_025675]	Atpbd4
ZNF7	0	-1.1243	-0.896616	-1.76114	-1.26069	0.0395977	Down	1	zinc finger protein 7	ZNF7
H2a	0	-1.07079	-1.34687	-1.36274	-1.26013	0.00560778	Down	1	histone cluster 1, H2ai; similar to histone 2a; histone cluster 1, H2an; histone cluster 3, H2a; similar to histone 1, H2af	H2a
DKFZP761M1511	0	-1.54037	-1.08638	-1.15175	-1.2595	0.0124116	Down	1	neuralized homolog 1B (Drosophila)	DKFZP761M1511
SOX2	0	-1.34936	-1.56041	-0.866455	-1.25874	0.0256262	Down	1	cDNA, FLJ92971, highly similar to SRY (sex determining region Y)-box 2 (SOX2), mRNA	SOX2
Cntfr	0	-0.974005	-0.973582	-1.82743	-1.25834	0.0474532	Down	1	ciliary neurotrophic factor receptor	Cntfr
1700049J03Rik	0	-1.05176	-1.60442	-1.11789	-1.25803	0.0186085	Down	1	adult male testis cDNA, RIKEN full-length enriched library, clone:1700049J03 product:hypothetical protein, full insert sequence	1700049J03Rik
DCLK1	0	-1.4224	-1.2609	-1.09034	-1.25788	0.00575879	Down	1	doublecortin-like kinase 1	DCLK1
Taf10	0	-1.24539	-1.48067	-1.04729	-1.25778	0.00980286	Down	1	predicted gene 4799; TAF10 RNA polymerase II, TATA box binding protein (TBP)-associated factor	Taf10
Rplp2	0	-1.32424	-1.46597	-0.982247	-1.25749	0.0128011	Down	1	similar to LOC665931 protein; ribosomal protein, large P2; predicted gene 7852; WD repeat domain 89	Rplp2
Rbm5	0	-0.622377	-1.70809	-1.44136	-1.25728	0.0614025	Down	1	RNA binding motif protein 5	Rbm5
Ccdc97	0	-1.72547	-1.03651	-1.0084	-1.25679	0.0330527	Down	1	coiled-coil domain containing 97 (Ccdc97), mRNA	Ccdc97
APBB3	0	-0.957565	-1.21155	-1.59949	-1.2562	0.0213039	Down	1	amyloid beta (A4) precursor protein-binding, family B, member 3	APBB3
Mtvr2	0	-1.22612	-1.85021	-0.690043	-1.25546	0.0644749	Down	1	mammary tumor virus receptor 2, mRNA (cDNA clone MGC:13743 IMAGE:4217979), complete cds	Mtvr2
OR10P1	0	-1.45358	-1.50862	-0.797508	-1.25324	0.0316217	Down	1	olfactory receptor, family 10, subfamily P, member 1	OR10P1
GCS1	0	-1.55858	-1.55974	-0.636554	-1.25163	0.0553611	Down	1	mannosyl-oligosaccharide glucosidase	GCS1
GHSR	0	-1.29766	-1.43839	-1.01777	-1.25128	0.00959576	Down	1	growth hormone secretagogue receptor	GHSR
Nqo2	0	-1.30242	-1.51743	-0.932157	-1.25067	0.0181621	Down	1	NAD(P)H dehydrogenase, quinone 2	Nqo2
Cdc20	0	-1.07569	-1.699	-0.976478	-1.25039	0.0312007	Down	1	cell division cycle 20 homolog (S. cerevisiae)	Cdc20
SUMO1	0	-1.87787	-0.980647	-0.892317	-1.25028	0.0579636	Down	1	SMT3 suppressor of mif two 3 homolog 1 (S. cerevisiae); SUMO1 pseudogene 3	SUMO1
OSBPL10	0	-1.6449	-1.09045	-1.01529	-1.25021	0.0243452	Down	1	oxysterol binding protein-like 10	OSBPL10
C10orf6	0	-0.912605	-1.52404	-1.3129	-1.24985	0.0199332	Down	1	C10ORF6 mRNA, complete cds	C10orf6
Msto1_predicted	0	-1.15681	-1.3298	-1.26235	-1.24965	0.00161748	Down	1	misato homolog 1 (Drosophila)	Msto1_predicted
Me3	0	-1.27469	-1.201	-1.27005	-1.24858	0.00036545	Down	1	malic enzyme 3, NADP(+)-dependent, mitochondrial	Me3
Rab31	0	-1.05555	-1.03933	-1.64908	-1.24799	0.0248669	Down	1	RAB31, member RAS oncogene family	Rab31
CARD14	0	-1.35158	-1.44617	-0.941674	-1.24647	0.0150577	Down	1	caspase recruitment domain family, member 14	CARD14
LOC688540	0	-1.59216	-0.714752	-1.43242	-1.24644	0.0437603	Down	1	microtubule associated serine/threonine kinase 3	LOC688540
LOC314431	0	-1.39813	-1.49576	-0.844256	-1.24605	0.0255267	Down	1	sperm acrosome associated 5	LOC314431
ZDHHC7	0	-1.38729	-1.17951	-1.17112	-1.24598	0.00319043	Down	1	zinc finger, DHHC-type containing 7	ZDHHC7
POC1B	0	-1.12237	-1.58216	-1.03267	-1.24574	0.0181447	Down	1	POC1B-GALNT4 readthrough (POC1B-GALNT4), transcript variant 2, mRNA	POC1B
LOC1379542	0	-1.46064	-0.621086	-1.65377	-1.24516	0.059143	Down	1	glutathione S-transferase a (LOC100379542), mRNA	LOC1379542
Gnrh1	0	-1.03444	-1.34963	-1.34956	-1.24454	0.00708582	Down	1	gonadotropin releasing hormone 1	Gnrh1
Cttnbp2	0	-1.19869	-1.45063	-1.08224	-1.24385	0.00757238	Down	1	brain specific cortactin-binding protein CBP90 mRNA, partial cds	Cttnbp2
PFDN2	0	-1.68695	-0.942143	-1.1003	-1.24313	0.0316735	Down	1	prefoldin subunit 2	PFDN2
GGNBP2	0	-1.57459	-1.16862	-0.985601	-1.24294	0.0190372	Down	1	gametogenetin binding protein 2	GGNBP2
UBL4B	0	-1.06133	-1.88614	-0.776446	-1.24131	0.0649942	Down	1	ubiquitin-like 4B	UBL4B
GPR34	0	-0.647211	-1.56728	-1.50712	-1.24053	0.0528906	Down	1	G protein-coupled receptor 34	GPR34
Hoxa4	0	-1.41953	-0.883807	-1.4178	-1.24038	0.0200423	Down	1	homeo box A4	Hoxa4
KRT86	0	-1.30184	-0.99711	-1.42003	-1.23966	0.0101772	Down	1	hypothetical protein LOC100293351	KRT86
LOC392395	0	-1.02731	-0.977713	-1.71308	-1.23937	0.0347495	Down	1	hemicentin 2	LOC392395
RGD1311900_predicted	0	-1.65659	-1.45358	-0.607683	-1.23929	0.0610588	Down	1	PREDICTED: similar to tetracycline transporter-like protein (predicted) (RGD1311900_predicted), mRNA [XM_223533]	RGD1311900_predicted
TOM1	0	-1.35755	-1.32129	-1.0376	-1.23881	0.00658808	Down	1	hypothetical LOC100128526; target of myb1 (chicken)	TOM1
Ccdc14	0	-0.722187	-1.67885	-1.31532	-1.23879	0.0471372	Down	1	activated spleen cDNA, RIKEN full-length enriched library, clone:F830029F04 product:hypothetical protein, full insert sequence	Ccdc14
KIAA1143	0	-1.3398	-1.10431	-1.27205	-1.23872	0.00319077	Down	1	mRNA for KIAA1143 protein, partial cds	KIAA1143
RGD1309634_predicted	0	-1.48036	-1.17634	-1.05889	-1.23853	0.0101098	Down	1	PREDICTED: hypothetical LOC305452 (predicted) (RGD1309634_predicted), mRNA [XM_223536]	RGD1309634_predicted
AIRE	0	-1.26459	-0.992054	-1.45852	-1.23839	0.0117479	Down	1	autoimmune regulator	AIRE
SREBF1	0	-1.10302	-1.64805	-0.963094	-1.23805	0.0273235	Down	1	sterol regulatory element binding transcription factor 1	SREBF1
BOC	0	-1.17169	-1.09813	-1.44356	-1.23779	0.00714251	Down	1	Boc homolog (mouse)	BOC
Clcn5	0	-1.54011	-0.951404	-1.22101	-1.23751	0.0184058	Down	1	chloride channel 5	Clcn5
FBRS	0	-1.24956	-1.54699	-0.911748	-1.2361	0.0213127	Down	1	fibrosin (FBRS), mRNA	FBRS
Eef1b2	0	-1.34187	-1.29385	-1.07226	-1.23599	0.00449657	Down	1	TL0ADA6YF14 mRNA sequence	Eef1b2
LOC440093	0	-1.56992	-1.3937	-0.74421	-1.23594	0.0389078	Down	1	histone H3-like	LOC440093
C1orf77	0	-1.65412	-1.04639	-1.00632	-1.23561	0.0276149	Down	1	chromosome 1 open reading frame 77, mRNA (cDNA clone MGC:131924 IMAGE:4450075), complete cds	C1orf77
ABHD6	0	-1.77541	-1.08084	-0.849839	-1.23536	0.047079	Down	1	abhydrolase domain containing 6	ABHD6
ZNF652	0	-1.26488	-1.43034	-1.00668	-1.23397	0.00980365	Down	1	zinc finger protein 652	ZNF652
C17orf28	0	-0.926937	-1.6341	-1.13694	-1.23266	0.0277225	Down	1	chromosome 17 open reading frame 28	C17orf28
Cops4	0	-1.34215	-0.741823	-1.61373	-1.23257	0.0410021	Down	1	COP9 (constitutive photomorphogenic) homolog, subunit 4 (Arabidopsis thaliana)	Cops4
IL17RE	0	-1.22831	-0.892948	-1.57565	-1.2323	0.024658	Down	1	interleukin 17 receptor E	IL17RE
DIXDC1	0	-1.03707	-1.32658	-1.33228	-1.23198	0.00620619	Down	1	DIX domain containing 1	DIXDC1
C8orf34	0	-1.94818	-0.688352	-1.05924	-1.23193	0.0810785	Down	1	chromosome 8 open reading frame 34 (C8orf34), transcript variant 1, mRNA	C8orf34
Myh10	0	-1.63313	-0.872748	-1.18714	-1.23101	0.0306172	Down	1	nonmuscle myosin heavy chain-B (Myh10) mRNA, 3'UTR sequence	Myh10
USP19	0	-1.15884	-1.11945	-1.41462	-1.23097	0.00562563	Down	1	ubiquitin specific peptidase 19	USP19
Chtf8	0	-1.30203	-1.66034	-0.730394	-1.23092	0.0451724	Down	1	CTF8, chromosome transmission fidelity factor 8 homolog (S. cerevisiae)	Chtf8
YWHAE	0	-1.35763	-1.34042	-0.993481	-1.23051	0.00919228	Down	1	similar to 14-3-3 protein epsilon (14-3-3E) (Mitochondrial import stimulation factor L subunit) (MSF L); tyrosine 3-monooxygenase/tryptophan 5-monooxygenase activation protein, epsilon polypeptide	YWHAE
DTX3	0	-1.09508	-1.5014	-1.09398	-1.23015	0.0119193	Down	1	deltex homolog 3 (Drosophila)	DTX3
RBM24	0	-0.94461	-1.11401	-1.6318	-1.23014	0.0270771	Down	1	RNA binding motif protein 24	RBM24
DNHD1	0	-1.14424	-1.02365	-1.52215	-1.23001	0.0145585	Down	1	dynein heavy chain domain 1	DNHD1
SYNRG	0	-1.91471	-0.773948	-0.999505	-1.22939	0.0718991	Down	1	AP1 gamma subunit binding protein 1	SYNRG
UBE2I	0	-1.44457	-1.45406	-0.78938	-1.22934	0.0306138	Down	1	ubiquitin-conjugating enzyme E2I (UBC9 homolog, yeast)	UBE2I
COL18A1	0	-1.32899	-1.27896	-1.07945	-1.22913	0.00383978	Down	1	collagen, type XVIII, alpha 1	COL18A1
PNCK	0	-1.13552	-1.56253	-0.98711	-1.22838	0.0191709	Down	1	pregnancy up-regulated non-ubiquitously expressed CaM kinase	PNCK
Samd1	0	-1.81756	-1.12601	-0.741413	-1.22833	0.0599442	Down	1	sterile alpha motif domain containing 1 (Samd1), mRNA	Samd1
SNRPA	0	-1.2894	-1.35818	-1.03542	-1.22767	0.00634192	Down	1	small nuclear ribonucleoprotein polypeptide A	SNRPA
TTTY14	0	-1.05293	-1.62941	-1.00063	-1.22766	0.0258302	Down	1	testis transcript Y 14 (TTY14) mRNA, complete cds	TTTY14
LOC501015	0	-1.08075	-1.32872	-1.27324	-1.22757	0.00372067	Down	1	PREDICTED: similar to nuclear localized factor 2 (LOC501015), mRNA [XM_001056441]	LOC501015
REEP2	0	-0.606366	-1.64813	-1.42764	-1.22738	0.0607318	Down	1	receptor accessory protein 2	REEP2
MYO9A	0	-1.00319	-1.68922	-0.989015	-1.22714	0.0336736	Down	1	myosin IXA	MYO9A
LINGO1	0	-1.30647	-1.63231	-0.740605	-1.22646	0.0422136	Down	1	leucine rich repeat and Ig domain containing 1	LINGO1
CSRP1	0	-1.14788	-0.727459	-1.80189	-1.22574	0.0593696	Down	1	cysteine and glycine-rich protein 1 (CSRP1), transcript variant 3, mRNA	CSRP1
SERPINH1	0	-1.78	-0.960949	-0.935011	-1.22532	0.0476313	Down	1	serpin peptidase inhibitor, clade H (heat shock protein 47), member 1, (collagen binding protein 1)	SERPINH1
MYEF2	0	-1.08229	-1.61113	-0.982413	-1.22528	0.0244507	Down	1	myelin expression factor 2	MYEF2
Rbm38	0	-0.998091	-1.42777	-1.24801	-1.22463	0.0102059	Down	1	RNA binding motif protein 38	Rbm38
Tcl1b2	0	-1.18015	-1.40926	-1.08076	-1.22339	0.00624538	Down	1	T-cell leukemia/lymphoma 1B, 2, mRNA (cDNA clone MGC:117664 IMAGE:30935073), complete cds	Tcl1b2
Magea5	0	-1.00761	-1.86456	-0.797508	-1.22323	0.0643384	Down	1	melanoma antigen, family A, 5 (Magea5), mRNA	Magea5
TREX1	0	-1.36816	-0.963388	-1.33808	-1.22321	0.0111594	Down	1	three prime repair exonuclease 1	TREX1
Msh5	0	-1.63416	-1.20606	-0.826487	-1.22223	0.0345945	Down	1	mutS homolog 5 (E. coli)	Msh5
ATXN1	0	-1.70969	-1.30987	-0.645505	-1.22169	0.0588406	Down	1	ataxin 1	ATXN1
Dcps	0	-1.55097	-0.956653	-1.15715	-1.22159	0.0197976	Down	1	decapping enzyme, scavenger	Dcps
PTPN9	0	-1.31831	-1.04153	-1.30485	-1.22156	0.00537298	Down	1	protein tyrosine phosphatase, non-receptor type 9	PTPN9
Vsig2	0	-1.30599	-1.12601	-1.23047	-1.22082	0.00182167	Down	1	V-set and immunoglobulin domain containing 2	Vsig2
KIAA1462	0	-2.02616	-0.61248	-1.02339	-1.22068	0.100826	Down	1	mRNA for KIAA1462 protein, partial cds	KIAA1462
Raver2	0	-1.00921	-1.3422	-1.30432	-1.21857	0.00737906	Down	1	ribonucleoprotein, PTB-binding 2	Raver2
RBL2	0	-1.25719	-1.43951	-0.958304	-1.21833	0.0130355	Down	1	retinoblastoma-like 2 (p130)	RBL2
MGC33407	0	-0.867125	-1.62558	-1.16008	-1.21759	0.0313954	Down	1	actin-like 9	MGC33407
ZPBP	0	-1.38786	-0.780621	-1.48412	-1.21753	0.0311498	Down	1	zona pellucida binding protein	ZPBP
ARL8B	0	-1.6821	-1.09753	-0.871255	-1.21696	0.0372118	Down	1	ADP-ribosylation factor-like 8B	ARL8B
ZNF304	0	-1.11831	-1.43453	-1.09579	-1.21621	0.00800978	Down	1	zinc finger protein 304	ZNF304
Pla2g2c	0	-1.27081	-1.35499	-1.02229	-1.21603	0.00669307	Down	1	phospholipase A2, group IIC	Pla2g2c
CASP8	0	-0.929611	-1.31043	-1.40794	-1.21599	0.0140682	Down	1	caspase 8, apoptosis-related cysteine peptidase	CASP8
Dock4	0	-1.12755	-1.07156	-1.44484	-1.21465	0.00901237	Down	1	dedicator of cytokinesis 4	Dock4
HNRPK	0	-0.989482	-1.3961	-1.25782	-1.21447	0.00954602	Down	1	heterogeneous nuclear ribonucleoprotein K; similar to heterogeneous nuclear ribonucleoprotein K	HNRPK
Mcm4	0	-0.717391	-1.78996	-1.13579	-1.21438	0.0601973	Down	1	similar to mcdc21 protein; minichromosome maintenance complex component 4	Mcm4
RRH	0	-0.713607	-1.57617	-1.35303	-1.21427	0.0423942	Down	1	retinal pigment epithelium-derived rhodopsin homolog	RRH
Gtf3c2	0	-1.21912	-0.864341	-1.5565	-1.21332	0.0261292	Down	1	TL0AEA1YP16 mRNA sequence	Gtf3c2
ACVR2A	0	-1.30414	-1.21414	-1.11944	-1.21257	0.00193536	Down	1	activin A receptor, type IIA	ACVR2A
SPTBN1	0	-1.24243	-1.16168	-1.23292	-1.21234	0.000435239	Down	1	spectrin, beta, non-erythrocytic 1	SPTBN1
FGFR1	0	-1.29734	-1.22984	-1.10945	-1.21221	0.00205387	Down	1	fibroblast growth factor receptor 1	FGFR1
Ngrn	0	-1.47544	-0.972202	-1.1887	-1.21211	0.0141377	Down	1	neugrin, neurite outgrowth associated	Ngrn
Tmem63b	0	-1.67685	-1.11726	-0.842039	-1.21205	0.0387189	Down	1	transmembrane protein 63b	Tmem63b
LOC100130856	0	-1.05727	-0.977909	-1.60097	-1.21205	0.0251276	Down	1	cDNA FLJ38408 fis, clone FEBRA2009029	LOC100130856
SET	0	-1.26336	-1.42035	-0.95223	-1.21198	0.0126372	Down	1	SET nuclear oncogene; similar to SET translocation	SET
FGF19	0	-1.23505	-1.04147	-1.35903	-1.21185	0.0057821	Down	1	fibroblast growth factor 19	FGF19
SLC25A22	0	-1.07645	-1.50731	-1.05126	-1.21168	0.0146035	Down	1	solute carrier family 25 (mitochondrial carrier: glutamate), member 22	SLC25A22
LOC492311	0	-1.14339	-1.11739	-1.37386	-1.21155	0.00451589	Down	1	primary neuroblastoma cDNA, clone:Nbla02981, full insert sequence	LOC492311
KIT	0	-1.58613	-0.80408	-1.24391	-1.21137	0.0331838	Down	1	similar to Mast/stem cell growth factor receptor precursor (SCFR) (Proto-oncogene tyrosine-protein kinase Kit) (c-kit) (CD117 antigen); v-kit Hardy-Zuckerman 4 feline sarcoma viral oncogene homolog	KIT
HNRNPA2B1	0	-0.673675	-1.70231	-1.25766	-1.21121	0.0554164	Down	1	heterogeneous nuclear ribonucleoprotein A2/B1	HNRNPA2B1
RGD1561322_predicted	0	-1.36598	-0.758531	-1.50862	-1.21104	0.0341852	Down	1	vomeronasal 2 receptor, 43; similar to putative pheromone receptor (Go-VN3); vomeronasal 2 receptor, 40; vomeronasal 2 receptor, 41; vomeronasal 2 receptor, 42	RGD1561322_predicted
NAP1L4	0	-1.46198	-0.98615	-1.18121	-1.20978	0.0127939	Down	1	nucleosome assembly protein 1-like 4	NAP1L4
Prnd	0	-1.02583	-0.887911	-1.71278	-1.20884	0.0417619	Down	1	strain BALB/c prion protein-like protein mRNA, complete cds	Prnd
WDR81	0	-1.08578	-1.4192	-1.11576	-1.20691	0.00767475	Down	1	cDNA FLJ46056 fis, clone SYNOV4009575, highly similar to WD repeat protein 81	WDR81
SAFB2	0	-1.09503	-0.763438	-1.76188	-1.20679	0.0544633	Down	1	scaffold attachment factor B2	SAFB2
P2RX1	0	-1.13124	-1.22331	-1.26579	-1.20678	0.0010871	Down	1	purinergic receptor P2X, ligand-gated ion channel, 1	P2RX1
Bcorl1	0	-0.995006	-1.57195	-1.05223	-1.20639	0.0223823	Down	1	BCL6 co-repressor-like 1	Bcorl1
ADAM33	0	-0.604772	-2.10001	-0.911165	-1.20532	0.118254	Down	1	ADAM metallopeptidase domain 33	ADAM33
SP-a	0	-1.05737	-1.1821	-1.37637	-1.20528	0.005879	Down	1	CPU40869pulmonary surfactant protein A (SP-a) mRNA, complete cds	SP-a
Heatr1	0	-1.73321	-1.04563	-0.835576	-1.20481	0.0469966	Down	1	10 days embryo whole body cDNA, RIKEN full-length enriched library, clone:3425401O09 product:Hypothetical ARM repeat structure containing protein, full insert sequence	Heatr1
Iqcf1	0	-1.17534	-1.49816	-0.936099	-1.2032	0.0178337	Down	1	adult male testis cDNA, RIKEN full-length enriched library, clone:1700055J15 product:hypothetical IQ calmodulin-binding motif containing protein, full insert sequence. [AK006797]	Iqcf1
Atoh8	0	-0.936856	-1.23348	-1.43896	-1.2031	0.0143514	Down	1	atonal homolog 8 (Drosophila)	Atoh8
FAM130A2	0	-1.49822	-1.00422	-1.10456	-1.20233	0.0153455	Down	1	cysteine-serine-rich nuclear protein 3	FAM130A2
GP1BA	0	-0.953458	-1.84729	-0.805413	-1.20205	0.0661665	Down	1	glycoprotein Ib (platelet), alpha polypeptide	GP1BA
KPNA2	0	-1.4491	-1.31278	-0.836678	-1.19952	0.0230929	Down	1	karyopherin alpha 2 (RAG cohort 1, importin alpha 1); karyopherin alpha-2 subunit like	KPNA2
PRRX1	0	-0.84842	-1.18798	-1.56199	-1.19946	0.0283082	Down	1	paired related homeobox 1	PRRX1
Rhced	0	-1.59327	-1.15298	-0.851956	-1.1994	0.0307092	Down	1	Rh blood group, D antigen	Rhced
MVP	0	-1.19453	-1.61521	-0.788109	-1.19928	0.0374166	Down	1	major vault protein	MVP
Cmtm4	0	-0.891294	-1.67557	-1.03039	-1.19908	0.0383615	Down	1	CKLF-like MARVEL transmembrane domain containing 4	Cmtm4
Wdr42a	0	-1.43417	-1.091	-1.06968	-1.19829	0.00955584	Down	1	DDB1 and CUL4 associated factor 8 (Dcaf8), mRNA	Wdr42a
Stk36	0	-1.5989	-0.942701	-1.05126	-1.19762	0.0275667	Down	1	serine/threonine kinase 36 (fused homolog, Drosophila)	Stk36
GUK1	0	-1.50333	-1.05551	-1.03237	-1.19707	0.01598	Down	1	guanylate kinase 1	GUK1
RABGEF1	0	-1.4676	-1.46359	-0.659061	-1.19675	0.0469738	Down	1	RAB guanine nucleotide exchange factor (GEF) 1	RABGEF1
PTHR1	0	-1.52501	-0.909197	-1.15563	-1.19661	0.0216468	Down	1	parathyroid hormone 1 receptor	PTHR1
Dcst2	0	-1.04509	-1.66598	-0.878051	-1.19637	0.0378879	Down	1	PREDICTED: DC-STAMP domain containing 2 (Dcst2), miscRNA	Dcst2
RBMX	0	-1.10574	-1.22422	-1.25797	-1.19598	0.00147973	Down	1	similar to RNA binding motif protein, X-linked; similar to hCG2011544; RNA binding motif protein, X-linked	RBMX
MBNL1	0	-1.09376	-1.26984	-1.22311	-1.19557	0.00193065	Down	1	muscleblind-like (Drosophila)	MBNL1
LYPD3	0	-1.46984	-0.929817	-1.18628	-1.19531	0.0165996	Down	1	LY6/PLAUR domain containing 3	LYPD3
AQP8	0	-1.34296	-1.56658	-0.673877	-1.19447	0.0468976	Down	1	aquaporin 8	AQP8
TELO2	0	-1.84562	-1.05504	-0.681098	-1.19392	0.0736949	Down	1	TEL2, telomere maintenance 2, homolog (S. cerevisiae)	TELO2
RHOH	0	-0.986642	-1.10933	-1.48231	-1.19276	0.0152298	Down	1	ras homolog gene family, member H	RHOH
SND1	0	-1.52635	-1.10274	-0.948859	-1.19265	0.0202832	Down	1	staphylococcal nuclease and tudor domain containing 1	SND1
6330406O05Rik	0	-1.00053	-1.53573	-1.04045	-1.19224	0.0202276	Down	1	adult male medulla oblongata cDNA, RIKEN full-length enriched library, clone:6330406O05 product:unclassifiable, full insert sequence	6330406O05Rik
Cyp2d40	0	-1.69006	-0.806548	-1.07991	-1.19217	0.0447311	Down	1	cytochrome P450, family 2, subfamily d, polypeptide 40	Cyp2d40
RGD1565411	0	-1.11802	-1.6824	-0.771513	-1.19064	0.0461973	Down	1	similar to 2610317D23Rik protein	RGD1565411
NPY	0	-1.16993	-1.66699	-0.732581	-1.18983	0.047754	Down	1	neuropeptide Y	NPY
FBN1	0	-1.10645	-1.06461	-1.39697	-1.18934	0.0076327	Down	1	fibrillin 1	FBN1
EGFL8	0	-0.972722	-1.48858	-1.10563	-1.18898	0.016496	Down	1	EGF-like-domain, multiple 8	EGFL8
Cstf3_predicted	0	-1.197	-1.328	-1.04182	-1.18894	0.00479812	Down	1	PREDICTED: cleavage stimulation factor, 3' pre-RNA, subunit 3 (predicted) (Cstf3_predicted), mRNA [XM_001072972]	Cstf3_predicted
RGD1309313	0	-1.64407	-1.03375	-0.888803	-1.18887	0.0358276	Down	1	similar to RIKEN cDNA 4930538D17, mRNA (cDNA clone MGC:95047 IMAGE:7123646), complete cds	RGD1309313
Btbd3	0	-1.66617	-0.728604	-1.17013	-1.1883	0.0481545	Down	1	BTB (POZ) domain containing 3, mRNA (cDNA clone MGC:76394 IMAGE:6408511), complete cds	Btbd3
Pgam5	0	-1.41413	-1.06838	-1.0815	-1.188	0.00896712	Down	1	phosphoglycerate mutase family member 5; similar to Bcl-XL-binding protein v68	Pgam5
Exosc1	0	-1.05024	-1.58898	-0.920936	-1.18672	0.0284599	Down	1	exosome component 1	Exosc1
Olfr30	0	-1.28901	-1.10398	-1.16643	-1.18648	0.00209336	Down	1	olfactory receptor 30	Olfr30
TERT	0	-1.64105	-0.821483	-1.09627	-1.18627	0.0388842	Down	1	telomerase reverse transcriptase	TERT
UBE2K	0	-1.17913	-1.17785	-1.20127	-1.18608	4.0047e-05	Down	1	ubiquitin-conjugating enzyme E2K (UBC1 homolog, yeast)	UBE2K
KRT38	0	-0.774888	-1.97129	-0.811183	-1.18579	0.0944612	Down	1	keratin 38	KRT38
ABCC8	0	-1.01952	-0.813125	-1.72283	-1.18516	0.0499682	Down	1	ATP-binding cassette, sub-family C (CFTR/MRP), member 8	ABCC8
Pnn	0	-0.96838	-1.56307	-1.02332	-1.18492	0.0247286	Down	1	pinin	Pnn
A130054J05Rik	0	-0.872571	-1.02956	-1.65193	-1.18469	0.0380079	Down	1	16 days neonate thymus cDNA, RIKEN full-length enriched library, clone:A130054J05 product:similar to NUCLEAR LOCALIZATION SIGNAL PROTEIN ABSENT IN VELO-CARDIO-FACIAL PATIENTS (FRAGMENT) [Mus musculus], full insert sequence	A130054J05Rik
TSPAN9	0	-1.77141	-0.730524	-1.05169	-1.18454	0.0612365	Down	1	tetraspanin 9	TSPAN9
SFMBT1	0	-0.83373	-1.30791	-1.41048	-1.18404	0.0217348	Down	1	Scm-like with four mbt domains 1	SFMBT1
IER5	0	-1.62117	-0.94834	-0.981371	-1.18363	0.0325976	Down	1	PP4583 mRNA, complete cds	IER5
CD27	0	-0.905895	-1.4863	-1.1578	-1.18333	0.019546	Down	1	CD27 molecule	CD27
C1orf121	0	-1.44155	-1.21673	-0.891703	-1.18333	0.0177087	Down	1	PPPDE peptidase domain containing 1 (PPPDE1), mRNA	C1orf121
BC021381	0	-1.27735	-0.912412	-1.35888	-1.18288	0.0132278	Down	1	cDNA sequence BC021381, mRNA (cDNA clone MGC:38018 IMAGE:5150988), complete cds	BC021381
Cdc42ep2	0	-0.92481	-1.01053	-1.6127	-1.18268	0.0318785	Down	1	CDC42 effector protein (Rho GTPase binding) 2	Cdc42ep2
Olfr332	0	-1.35767	-1.5679	-0.613328	-1.17963	0.0553651	Down	1	olfactory receptor 332	Olfr332
PDCD2	0	-0.784131	-1.15523	-1.59855	-1.1793	0.0376644	Down	1	cDNA FLJ37109 fis, clone BRACE2020756	PDCD2
Mesdc1	0	-1.33326	-0.600641	-1.60351	-1.17914	0.05888	Down	1	16 days neonate cerebellum cDNA, RIKEN full-length enriched library, clone:9630059C21 product:mesoderm development candidate 1, full insert sequence	Mesdc1
LRP12	0	-1.25154	-1.12001	-1.16524	-1.17893	0.00107808	Down	1	low density lipoprotein-related protein 12	LRP12
DNAL4	0	-1.25309	-1.37976	-0.903707	-1.17885	0.0142573	Down	1	dynein, axonemal, light chain 4	DNAL4
Tmem16h	0	-1.061	-1.24072	-1.23415	-1.17862	0.00248517	Down	1	anoctamin 8	Tmem16h
XBP1	0	-1.22015	-0.925588	-1.3874	-1.17771	0.012841	Down	1	X-box binding protein 1	XBP1
KDM4C	0	-1.52856	-1.13999	-0.863959	-1.1775	0.0257939	Down	1	lysine (K)-specific demethylase 4C	KDM4C
Ankrd50	0	-1.42582	-1.07917	-1.02724	-1.17741	0.0111267	Down	1	ankyrin repeat domain 50 (Ankrd50), mRNA	Ankrd50
FLJ35934	0	-1.6089	-0.963814	-0.955611	-1.17611	0.0322	Down	1	FLJ35934 protein, mRNA (cDNA clone IMAGE:4869921), containing frame-shift errors	FLJ35934
DCHS1	0	-1.28036	-0.762879	-1.48417	-1.1758	0.0317334	Down	1	dachsous 1 (Drosophila)	DCHS1
Sfn	0	-1.10963	-1.04915	-1.36707	-1.17528	0.00680273	Down	1	predicted gene 5279; stratifin; similar to 14-3-3 protein sigma (Stratifin); predicted gene 7850	Sfn
MTMR11	0	-0.680383	-1.86297	-0.981932	-1.1751	0.0803733	Down	1	myotubularin related protein 11	MTMR11
Tpsab1	0	-1.31326	-1.0774	-1.13416	-1.17494	0.00364329	Down	1	tryptase alpha/beta 1	Tpsab1
Ubxd7	0	-0.982496	-1.53879	-1.00084	-1.17404	0.0233434	Down	1	melanocyte cDNA, RIKEN full-length enriched library, clone:G270012C19 product:hypothetical protein, full insert sequence	Ubxd7
Huwe1	0	-0.787331	-1.3432	-1.39031	-1.17361	0.0261724	Down	1	HECT, UBA and WWE domain containing 1	Huwe1
Ugt3a2	0	-1.08723	-1.5645	-0.869061	-1.1736	0.0293262	Down	1	UDP glycosyltransferases 3 family, polypeptide A2	Ugt3a2
PDZD7	0	-0.959713	-1.36876	-1.18863	-1.17237	0.0100326	Down	1	cDNA: FLJ23209 fis, clone ADSH00512	PDZD7
METAP2	0	-1.45799	-1.26573	-0.793076	-1.17227	0.0272537	Down	1	methionyl aminopeptidase 2	METAP2
EIF2AK3	0	-1.57771	-0.913513	-1.02536	-1.1722	0.0293383	Down	1	eukaryotic translation initiation factor 2-alpha kinase 3	EIF2AK3
Acsl1	0	-1.35091	-1.4829	-0.676276	-1.17003	0.0427256	Down	1	acyl-CoA synthetase long-chain family member 1 (Acsl1), mRNA [NM_012820]	Acsl1
CLPS	0	-1.16775	-1.7161	-0.623886	-1.16925	0.0656048	Down	1	colipase, pancreatic	CLPS
SILV	0	-1.05889	-1.02647	-1.42126	-1.16888	0.0115192	Down	1	silver homolog (mouse)	SILV
Zkscan14	0	-1.30613	-1.20277	-0.997648	-1.16885	0.00594292	Down	1	zinc finger with KRAB and SCAN domains 14	Zkscan14
HIPK2	0	-0.920963	-1.74239	-0.843032	-1.1688	0.0555443	Down	1	homeodomain interacting protein kinase 2; similar to homeodomain interacting protein kinase 2	HIPK2
APOB48R	0	-0.894025	-1.37688	-1.23305	-1.16799	0.0146943	Down	1	apolipoprotein B48 receptor	APOB48R
Asb7	0	-1.31923	-1.5507	-0.634009	-1.16798	0.0513068	Down	1	ankyrin repeat and SOCS box-containing 7	Asb7
KIAA1553	0	-1.16039	-1.0173	-1.32287	-1.16686	0.00569201	Down	1	mRNA for KIAA1553 protein, partial cds	KIAA1553
Gpr162_predicted	0	-1.44418	-0.868998	-1.18398	-1.16572	0.0197387	Down	1	G protein-coupled receptor 162 (Gpr162), mRNA	Gpr162_predicted
BXDC5	0	-1.59889	-0.846271	-1.05175	-1.16564	0.0352016	Down	1	brix domain containing 5	BXDC5
6430526N21Rik	0	-1.13606	-1.28532	-1.07504	-1.16547	0.00285233	Down	1	RIKEN cDNA 6430526N21 gene	6430526N21Rik
GAK	0	-1.205	-1.25197	-1.03895	-1.1653	0.00305962	Down	1	cyclin G associated kinase	GAK
C7orf28B	0	-1.02915	-1.36821	-1.09828	-1.16521	0.00779099	Down	1	chromosome 7 open reading frame 28A; similar to Chromosome 7 open reading frame 28B; chromosome 7 open reading frame 28B	C7orf28B
Btg1	0	-1.4745	-1.39006	-0.629843	-1.1648	0.0492307	Down	1	TL0AEA66YL10 mRNA sequence	Btg1
8430427H17Rik	0	-1.1153	-1.42718	-0.951836	-1.16477	0.0140156	Down	1	cDNA, RIKEN full-length enriched library, clone:M5C1061F21 product:weakly similar to NOLP protein (HRIHFB2255 protein) [Homo sapiens], full insert sequence	8430427H17Rik
Snrpf	0	-1.31808	-1.24921	-0.926309	-1.16453	0.0105968	Down	1	small nuclear ribonucleoprotein polypeptide F; similar to Small nuclear ribonucleoprotein F (snRNP-F)	Snrpf
Mgst3	0	-1.32626	-1.22215	-0.943037	-1.16382	0.00951792	Down	1	microsomal glutathione S-transferase 3	Mgst3
SRSF2	0	-0.913123	-1.27249	-1.30499	-1.16354	0.0114439	Down	1	cDNA clone IMAGE:3865015, **** WARNING: chimeric clone ****	SRSF2
IL2RG	0	-0.969768	-1.60466	-0.915344	-1.16326	0.0343648	Down	1	interleukin 2 receptor, gamma (severe combined immunodeficiency)	IL2RG
TMEM131	0	-1.4932	-1.14043	-0.856102	-1.16325	0.0241907	Down	1	transmembrane protein 131	TMEM131
Pcmt1	0	-0.877144	-0.981236	-1.63115	-1.16318	0.038772	Down	1	protein-L-isoaspartate (D-aspartate) O-methyltransferase 1	Pcmt1
Spna2	0	-1.04182	-0.912899	-1.53447	-1.16306	0.0254596	Down	1	spectrin alpha 2	Spna2
ZEB1	0	-1.3128	-0.859262	-1.31481	-1.16229	0.0166036	Down	1	zinc finger E-box binding homeobox 1 (ZEB1), transcript variant 8, mRNA	ZEB1
DYRK1A	0	-1.34287	-0.826647	-1.31528	-1.1616	0.0201705	Down	1	dual-specificity tyrosine-(Y)-phosphorylation regulated kinase 1A	DYRK1A
MMP15	0	-1.06588	-1.47056	-0.947448	-1.16129	0.0181442	Down	1	matrix metallopeptidase 15 (membrane-inserted)	MMP15
ATP8B2	0	-0.950835	-1.40396	-1.1246	-1.1598	0.0126905	Down	1	ATPase, class I, type 8B, member 2	ATP8B2
Arhgap12_predicted	0	-1.54892	-1.22641	-0.70364	-1.15966	0.0422292	Down	1	Rho GTPase activating protein 12 (Arhgap12), mRNA	Arhgap12_predicted
GATC	0	-0.639862	-1.32591	-1.51067	-1.15881	0.0484855	Down	1	glutamyl-tRNA(Gln) amidotransferase, subunit C homolog (bacterial)	GATC
Mab21l1	0	-1.12397	-1.41176	-0.939527	-1.15842	0.0137632	Down	1	mab-21-like 1 (C. elegans)	Mab21l1
Crim1	0	-1.49854	-0.844952	-1.13158	-1.15836	0.0256595	Down	1	cysteine rich transmembrane BMP regulator 1 (chordin like)	Crim1
G6PC3	0	-0.686842	-1.83821	-0.948817	-1.15796	0.0797938	Down	1	glucose 6 phosphatase, catalytic, 3	G6PC3
EGFL7	0	-1.12585	-1.31122	-1.03641	-1.15783	0.00485386	Down	1	EGF-like-domain, multiple 7	EGFL7
CMKLR1	0	-0.907217	-1.50504	-1.0595	-1.15725	0.023185	Down	1	chemokine-like receptor 1	CMKLR1
C2orf12	0	-1.07483	-1.55864	-0.837401	-1.15696	0.0320928	Down	1	chromosome 2 open reading frame 12, mRNA (cDNA clone MGC:70597 IMAGE:5205269), complete cds. [BC065192]	C2orf12
Hoxd13	0	-0.675038	-1.55461	-1.2398	-1.15648	0.0461326	Down	1	homeo box D13	Hoxd13
Mcpt4	0	-1.52932	-1.24843	-0.689196	-1.15565	0.0427532	Down	1	mast cell protease 3; mast cell protease 4	Mcpt4
Foxp1	0	-0.869905	-0.832812	-1.76337	-1.15536	0.0627938	Down	1	forkhead box P1	Foxp1
Ptpns1	0	-1.52079	-1.23054	-0.714615	-1.15532	0.039169	Down	1	signal-regulatory protein alpha	Ptpns1
DPH2	0	-0.766892	-1.83671	-0.862063	-1.15522	0.0775422	Down	1	DPH2 homolog (S. cerevisiae) (DPH2), transcript variant 2, mRNA	DPH2
Adora2a	0	-0.94602	-1.58923	-0.929197	-1.15482	0.0336167	Down	1	adenosine A2a receptor	Adora2a
DNAJA2	0	-1.44068	-1.03422	-0.988649	-1.15451	0.0151487	Down	1	DnaJ (Hsp40) homolog, subfamily A, member 2	DNAJA2
Ctnnb1	0	-1.12329	-0.858751	-1.47994	-1.15399	0.0234601	Down	1	catenin (cadherin associated protein), beta 1	Ctnnb1
FLJ36208	0	-1.17939	-0.932439	-1.34956	-1.15379	0.0108802	Down	1	hypothetical protein FLJ36208, mRNA (cDNA clone MGC:142087 IMAGE:8322579), complete cds	FLJ36208
SNX5	0	-1.38682	-0.85299	-1.22148	-1.15376	0.0181968	Down	1	sorting nexin 5	SNX5
SAMD12	0	-0.935711	-1.57181	-0.951541	-1.15302	0.0314145	Down	1	sterile alpha motif domain containing 12 (SAMD12), transcript variant 1, mRNA	SAMD12
C9orf165	0	-1.15875	-1.16462	-1.13555	-1.15297	5.87171e-05	Down	1	energy homeostasis associated (ENHO), mRNA	C9orf165
CBARA1	0	-1.00396	-1.43319	-1.02155	-1.1529	0.0144446	Down	1	calcium binding atopy-related autoantigen 1	CBARA1
C9	0	-1.52499	-1.2506	-0.682829	-1.1528	0.0432677	Down	1	complement component 9	C9
Chrna4	0	-1.18291	-0.99577	-1.27831	-1.15233	0.00512803	Down	1	cholinergic receptor, nicotinic, alpha polypeptide 4	Chrna4
SHD	0	-1.5517	-1.01079	-0.893953	-1.15215	0.0295673	Down	1	mRNA full length insert cDNA clone EUROIMAGE 2168212	SHD
Olfr570	0	-0.70166	-1.67013	-1.08215	-1.15131	0.0549316	Down	1	olfactory receptor 570	Olfr570
LASS5	0	-1.4881	-1.18046	-0.784211	-1.15092	0.0299543	Down	1	cDNA FLJ31178 fis, clone KIDNE2000244	LASS5
MGC35212	0	-1.21875	-1.15617	-1.07655	-1.15049	0.00127204	Down	1	hypothetical protein MGC35212 (MGC35212), mRNA [NM_152764]	MGC35212
ZFYVE9	0	-1.72996	-0.726188	-0.994673	-1.15027	0.0617987	Down	1	zinc finger, FYVE domain containing 9	ZFYVE9
CACNB4	0	-0.932362	-1.08537	-1.4328	-1.15018	0.0162118	Down	1	calcium channel, voltage-dependent, beta 4 subunit	CACNB4
CASP10	0	-0.996179	-1.25816	-1.19606	-1.15013	0.00469216	Down	1	caspase 10, apoptosis-related cysteine peptidase	CASP10
FSTL1	0	-0.80965	-1.02148	-1.6189	-1.15001	0.0416336	Down	1	follistatin-like 1	FSTL1
KRTAP12-3	0	-1.56919	-1.12824	-0.751355	-1.1496	0.0397904	Down	1	keratin associated protein 12-3	KRTAP12-3
CAMSAP1L1	0	-1.5255	-0.853929	-1.06928	-1.14957	0.0284414	Down	1	calmodulin regulated spectrin-associated protein 1-like 1	CAMSAP1L1
PPP3CB	0	-1.00575	-1.33412	-1.10871	-1.14953	0.00702117	Down	1	protein phosphatase 3 (formerly 2B), catalytic subunit, beta isoform	PPP3CB
Mapk11	0	-0.939771	-1.57865	-0.929958	-1.14946	0.0331469	Down	1	mitogen-activated protein kinase 11	Mapk11
FBXL18	0	-1.53523	-1.1124	-0.797508	-1.14838	0.0328801	Down	1	F-box and leucine-rich repeat protein 18	FBXL18
ATP2C1	0	-1.49643	-1.17807	-0.76858	-1.14769	0.0320087	Down	1	ATPase, Ca++ transporting, type 2C, member 1	ATP2C1
NEDD8	0	-1.09486	-1.3484	-0.998207	-1.14716	0.00817195	Down	1	neural precursor cell expressed, developmentally down-regulated 8; similar to neural precursor cell expressed, developmentally down-regulated gene 8	NEDD8
C18orf25	0	-1.03966	-1.11383	-1.28783	-1.14711	0.00407944	Down	1	chromosome 18 open reading frame 25 (C18orf25), transcript variant 2, mRNA	C18orf25
CADM3	0	-1.11103	-1.42616	-0.900319	-1.14584	0.0173336	Down	1	cell adhesion molecule 3	CADM3
MDK	0	-0.848992	-1.37349	-1.21492	-1.1458	0.0178583	Down	1	midkine (neurite growth-promoting factor 2)	MDK
AP3D1	0	-0.796104	-1.26076	-1.38018	-1.14568	0.0233435	Down	1	adaptor-related protein complex 3, delta 1 subunit	AP3D1
Tcfe3	0	-1.07586	-0.637619	-1.72268	-1.14539	0.0680347	Down	1	transcription factor E3	Tcfe3
FEV	0	-1.23106	-1.40694	-0.797508	-1.14517	0.0240622	Down	1	FEV (ETS oncogene family)	FEV
CETN3	0	-1.52775	-1.22789	-0.678001	-1.14455	0.0441678	Down	1	centrin, EF-hand protein, 3 (CDC31 homolog, yeast)	CETN3
PITPNM2	0	-0.872324	-1.74733	-0.812371	-1.14401	0.0632537	Down	1	phosphatidylinositol transfer protein, membrane-associated 2	PITPNM2
Gpx1	0	-0.601557	-1.44219	-1.38631	-1.14335	0.0519033	Down	1	glutathione peroxidase 1	Gpx1
CAP1	0	-1.05727	-1.55936	-0.81319	-1.14327	0.0349875	Down	1	CAP, adenylate cyclase-associated protein 1 (yeast) (CAP1), mRNA [NM_006367]	CAP1
Eea1	0	-1.49615	-1.12416	-0.808677	-1.14299	0.0288737	Down	1	early endosome antigen 1	Eea1
TAX1BP3	0	-1.25761	-0.922793	-1.24772	-1.14271	0.00914124	Down	1	Tax1 (human T-cell leukemia virus type I) binding protein 3	TAX1BP3
Pan3	0	-1.34361	-1.29622	-0.78592	-1.14192	0.0235806	Down	1	TL0AEA63YE12 mRNA sequence	Pan3
CNN3	0	-1.50314	-0.807912	-1.11275	-1.14127	0.0296789	Down	1	calponin 3, acidic	CNN3
LOC129293	0	-0.860942	-1.3211	-1.24134	-1.14113	0.0151151	Down	1	hypothetical protein LOC129293	LOC129293
Pdcd11_predicted	0	-1.12811	-0.961331	-1.3338	-1.14108	0.00882002	Down	1	programmed cell death 11	Pdcd11_predicted
VPS52	0	-1.51457	-0.831136	-1.0748	-1.14017	0.0294492	Down	1	vacuolar protein sorting 52 homolog (S. cerevisiae)	VPS52
WAC	0	-1.08797	-1.25656	-1.07513	-1.13989	0.00263371	Down	1	WW domain containing adaptor with coiled-coil	WAC
ADAMTS7	0	-0.819732	-1.24495	-1.35421	-1.13963	0.0198256	Down	1	similar to hCG1991431; similar to COMPase; ADAM metallopeptidase with thrombospondin type 1 motif, 7	ADAMTS7
Nes	0	-1.05809	-1.26157	-1.09856	-1.13941	0.00297506	Down	1	nestin	Nes
Grb10	0	-1.23894	-1.09383	-1.08461	-1.13912	0.0019128	Down	1	growth factor receptor bound protein 10	Grb10
CCND1	0	-0.848711	-1.75374	-0.813809	-1.13875	0.0658402	Down	1	cyclin D1	CCND1
PLXDC2	0	-0.643307	-1.42467	-1.3477	-1.13856	0.0445842	Down	1	plexin domain containing 2	PLXDC2
Pde6g	0	-0.92238	-1.40508	-1.0854	-1.13762	0.0152046	Down	1	phosphodiesterase 6G, cGMP-specific, rod, gamma (Pde6g), mRNA	Pde6g
C17orf58	0	-1.33658	-0.626082	-1.44958	-1.13741	0.0477409	Down	1	chromosome 17 open reading frame 58, transcript variant 1, mRNA (cDNA clone MGC:138278 IMAGE:8327541), complete cds	C17orf58
Ankib1	0	-1.45487	-0.800022	-1.15718	-1.13736	0.0266126	Down	1	ankyrin repeat and IBR domain containing 1	Ankib1
Anapc11	0	-1.04991	-0.82735	-1.53447	-1.13724	0.0320728	Down	1	anaphase promoting complex subunit 11	Anapc11
RABGAP1L	0	-0.862496	-1.3484	-1.19678	-1.13589	0.0156168	Down	1	RAB GTPase activating protein 1-like	RABGAP1L
Morf4l1	0	-1.57906	-0.962228	-0.866125	-1.1358	0.0365831	Down	1	predicted gene 6747; RIKEN cDNA A730098P11 gene; mortality factor 4 like 1; predicted gene 8663; predicted gene 4835	Morf4l1
L3mbtl2	0	-0.902091	-1.40841	-1.09559	-1.13536	0.0164385	Down	1	l(3)mbt-like 2 (Drosophila)	L3mbtl2
TMCO1	0	-0.846843	-1.11779	-1.44136	-1.13533	0.0221135	Down	1	transmembrane and coiled-coil domains 1	TMCO1
VAX2	0	-0.952641	-0.802409	-1.64986	-1.13497	0.0490807	Down	1	ventral anterior homeobox 2	VAX2
GJA1	0	-1.30496	-0.735671	-1.36038	-1.13367	0.0295905	Down	1	gap junction protein, alpha 1, 43kDa	GJA1
Sdccag33_predicted	0	-1.5064	-1.13423	-0.757094	-1.13257	0.0345817	Down	1	teashirt zinc finger homeobox 1; similar to teashirt family zinc finger 1	Sdccag33_predicted
Luzp1	0	-1.10354	-1.0369	-1.25444	-1.13163	0.0031981	Down	1	leucine zipper protein 1	Luzp1
FUNDC1	0	-1.00532	-1.57025	-0.817112	-1.13089	0.0377931	Down	1	FUN14 domain containing 1 (FUNDC1), mRNA	FUNDC1
ING4	0	-0.94985	-1.24958	-1.19117	-1.1302	0.00652585	Down	1	inhibitor of growth family, member 4	ING4
MLH3	0	-1.31394	-1.20847	-0.867897	-1.1301	0.0138785	Down	1	mutL homolog 3 (E. coli)	MLH3
DYM	0	-0.948032	-1.25108	-1.19107	-1.13006	0.00665319	Down	1	dymeclin	DYM
CIAPIN1	0	-1.13606	-1.00499	-1.24907	-1.13004	0.00386992	Down	1	cytokine induced apoptosis inhibitor 1; cytokine induced apoptosis inhibitor 1 pseudogene	CIAPIN1
TTBK1	0	-1.26377	-1.46979	-0.654205	-1.12925	0.04398	Down	1	tau tubulin kinase 1	TTBK1
LRP2BP	0	-0.924051	-1.27863	-1.18496	-1.12921	0.00872624	Down	1	LRP2 binding protein	LRP2BP
Ddx5	0	-1.12883	-1.21574	-1.04182	-1.1288	0.00197352	Down	1	TL0AEA12YN24 mRNA sequence	Ddx5
Mbp2	0	-0.944561	-1.71469	-0.724995	-1.12808	0.0640319	Down	1	eosinophil granule major basic protein 2 (Mbp2), mRNA	Mbp2
FBXO38	0	-1.26957	-1.38871	-0.72544	-1.1279	0.0313041	Down	1	F-box protein 38	FBXO38
Hmga1	0	-0.892421	-1.81789	-0.672346	-1.12755	0.0848462	Down	1	TL0AEA13YL21 mRNA sequence	Hmga1
DNAJC1	0	-1.28656	-1.38697	-0.706995	-1.12684	0.0336039	Down	1	DnaJ (Hsp40) homolog, subfamily C, member 1	DNAJC1
Cd55	0	-1.23291	-0.858018	-1.28957	-1.12683	0.0141499	Down	1	phosphatase and actin regulator 4	Cd55
TBL1XR1	0	-1.54753	-1.05943	-0.772543	-1.1265	0.0380454	Down	1	cDNA clone IMAGE:6716121, partial cds	TBL1XR1
TEAD3	0	-1.24852	-1.24907	-0.881572	-1.12639	0.0115851	Down	1	TEA domain family member 3	TEAD3
ZNF313	0	-0.878009	-1.36977	-1.13008	-1.12596	0.0155432	Down	1	ring finger protein 114	ZNF313
STX3	0	-1.17819	-1.15576	-1.04298	-1.12564	0.00137726	Down	1	syntaxin 3	STX3
Nrtn	0	-1.17421	-0.814422	-1.38763	-1.12542	0.0214389	Down	1	neurturin	Nrtn
TRIM69	0	-0.876853	-1.1199	-1.37433	-1.12369	0.015917	Down	1	tripartite motif-containing 69	TRIM69
Phtf1	0	-1.07596	-1.42843	-0.865213	-1.1232	0.0207204	Down	1	putative homeodomain transcription factor 1	Phtf1
EIF3J	0	-1.29593	-1.17945	-0.892367	-1.12258	0.0112427	Down	1	eukaryotic translation initiation factor 3, subunit J	EIF3J
LOC728340	0	-1.29373	-1.28042	-0.792094	-1.12208	0.0209613	Down	1	general transcription factor IIH, polypeptide 2, 44kDa; general transcription factor IIH, polypeptide 2C; general transcription factor IIH, polypeptide 2B; general transcription factor IIH, polypeptide 2D	LOC728340
RGD1561780_predicted	0	-0.909106	-1.3767	-1.08015	-1.12199	0.0145261	Down	1	similar to 60S ribosomal protein L7a	RGD1561780_predicted
OPA1	0	-0.634413	-1.36417	-1.36687	-1.12182	0.0441507	Down	1	optic atrophy 1 (autosomal dominant)	OPA1
MAP4	0	-1.13606	-1.15602	-1.07247	-1.12152	0.000510015	Down	1	microtubule-associated protein 4	MAP4
SERPINE2	0	-0.907432	-0.757682	-1.69927	-1.12146	0.0616172	Down	1	serpin peptidase inhibitor, clade E (nexin, plasminogen activator inhibitor type 1), member 2	SERPINE2
ZNF638	0	-1.34792	-0.658568	-1.35694	-1.12114	0.0399733	Down	1	zinc finger protein 638	ZNF638
TXNDC1	0	-1.19411	-1.26424	-0.90386	-1.12074	0.00953192	Down	1	thioredoxin-related transmembrane protein 1	TXNDC1
FBXW11	0	-1.44242	-0.845356	-1.07168	-1.11982	0.0233038	Down	1	F-box and WD repeat domain containing 11	FBXW11
Bid3	0	-1.57027	-1.07808	-0.707355	-1.11857	0.046494	Down	1	harakiri, BCL2 interacting protein (contains only BH3 domain)	Bid3
CECR2	0	-0.93804	-1.25485	-1.16208	-1.11832	0.00700259	Down	1	cat eye syndrome chromosome region, candidate 2	CECR2
AGPAT3	0	-1.19434	-1.0138	-1.1435	-1.11722	0.00229717	Down	1	1-acylglycerol-3-phosphate O-acyltransferase 3	AGPAT3
CHST1	0	-1.09008	-0.792735	-1.46801	-1.11694	0.0292427	Down	1	carbohydrate (keratan sulfate Gal-6) sulfotransferase 1	CHST1
1700016K19Rik	0	-1.2206	-0.916745	-1.21333	-1.11689	0.0079239	Down	1	adult male testis cDNA, RIKEN full-length enriched library, clone:1700016K19 product:unclassifiable, full insert sequence	1700016K19Rik
PPP1CA	0	-1.20441	-0.946063	-1.20018	-1.11688	0.00579009	Down	1	protein phosphatase 1, catalytic subunit, alpha isoform	PPP1CA
C6orf48	0	-0.691071	-1.77808	-0.878428	-1.11586	0.079777	Down	1	chromosome 6 open reading frame 48, mRNA (cDNA clone MGC:14608 IMAGE:4049404), complete cds	C6orf48
Tsn	0	-1.51058	-1.20824	-0.628027	-1.11562	0.0499107	Down	1	translin	Tsn
CHD1L	0	-1.29767	-1.13613	-0.912985	-1.1156	0.00985895	Down	1	chromodomain helicase DNA binding protein 1-like	CHD1L
Mxd4	0	-1.334	-0.910739	-1.1009	-1.11521	0.011815	Down	1	Mus musculus, clone IMAGE:4210618, mRNA	Mxd4
SCN3A	0	-1.05402	-0.851715	-1.43905	-1.11493	0.0230244	Down	1	sodium channel, voltage-gated, type III, alpha subunit	SCN3A
OSCAR	0	-0.868013	-1.13853	-1.33775	-1.11477	0.0145968	Down	1	osteoclast associated, immunoglobulin-like receptor	OSCAR
ABI3BP	0	-0.810195	-1.18964	-1.34274	-1.11419	0.0196248	Down	1	cDNA FLJ41743 fis, clone HSYRA2005456	ABI3BP
BACH2	0	-1.44391	-0.64514	-1.24971	-1.11292	0.0436936	Down	1	BTB and CNC homology 1, basic leucine zipper transcription factor 2	BACH2
KLHDC9	0	-0.887051	-1.78179	-0.669459	-1.11277	0.0822728	Down	1	kelch domain containing 9, mRNA (cDNA clone MGC:33338 IMAGE:4822843), complete cds	KLHDC9
Esd	0	-0.879374	-0.843608	-1.61464	-1.11254	0.0474361	Down	1	TL0ADA48YE20 mRNA sequence	Esd
HGC6.3	0	-1.30184	-1.12938	-0.90598	-1.1124	0.0104518	Down	1	hypothetical LOC100128124 (HGC6.3), mRNA	HGC6.3
Hs.436836	0	-0.920566	-1.29934	-1.11604	-1.11198	0.00949551	Down	1	ILLUMIGEN_MCQ_25375 Katze_MMBR Macaca mulatta cDNA clone IBIUW:10851 5* similar to Bases 1 to 942 highly similar to human MX1 (Hs.436836), mRNA sequence [CN646035]	Hs.436836
GTF3C3	0	-0.857768	-1.26351	-1.21314	-1.11147	0.0129371	Down	1	general transcription factor IIIC, polypeptide 3, 102kDa	GTF3C3
MAP7D3	0	-0.885984	-1.17426	-1.27395	-1.1114	0.0107759	Down	1	cDNA FLJ12649 fis, clone NT2RM4002044	MAP7D3
CC2D1A	0	-0.746199	-1.85609	-0.73008	-1.11079	0.0965662	Down	1	coiled-coil and C2 domain containing 1A	CC2D1A
ATF5	0	-0.962032	-0.922053	-1.44806	-1.11071	0.0223944	Down	1	activating transcription factor 5	ATF5
Tubb3	0	-0.980009	-0.950236	-1.40177	-1.11067	0.0168273	Down	1	tubulin, beta 3	Tubb3
KLHDC7B	0	-1.29714	-1.20508	-0.826654	-1.10962	0.0163832	Down	1	kelch domain containing 7B (KLHDC7B), mRNA	KLHDC7B
3110037I16Rik	0	-1.06563	-0.88632	-1.37648	-1.10948	0.0162361	Down	1	13 days embryo head cDNA, RIKEN full-length enriched library, clone:3110037I16 product:hypothetical protein, full insert sequence	3110037I16Rik
Fahd1	0	-0.992275	-1.43348	-0.897735	-1.10783	0.0214558	Down	1	fumarylacetoacetate hydrolase domain containing 1	Fahd1
Arfgap3	0	-0.741751	-1.35319	-1.22856	-1.10783	0.0271732	Down	1	ADP-ribosylation factor GTPase activating protein 3	Arfgap3
LOC499129	0	-1.40798	-0.726292	-1.18644	-1.10691	0.0313908	Down	1	potassium channel tetramerisation domain containing 15	LOC499129
CALB2	0	-0.703335	-1.70621	-0.910718	-1.10676	0.0685211	Down	1	calbindin 2	CALB2
UBE2G2	0	-0.889103	-1.50054	-0.930306	-1.10665	0.0304106	Down	1	ubiquitin-conjugating enzyme E2G 2 (UBC7 homolog, yeast)	UBE2G2
LRP5	0	-1.2356	-0.620117	-1.46408	-1.1066	0.0481664	Down	1	low density lipoprotein receptor-related protein 5	LRP5
ZRSR2	0	-1.05612	-1.10891	-1.15425	-1.10643	0.00065469	Down	1	zinc finger (CCCH type), RNA-binding motif and serine/arginine rich 2	ZRSR2
SLC39A1	0	-1.30165	-0.975918	-1.0412	-1.10626	0.00801028	Down	1	solute carrier family 39 (zinc transporter), member 1	SLC39A1
FGF2	0	-1.26181	-1.01953	-1.0374	-1.10625	0.00493242	Down	1	fibroblast growth factor 2 (basic)	FGF2
CCDC126	0	-1.19452	-1.24278	-0.880887	-1.10606	0.0103644	Down	1	cDNA FLJ75976 complete cds	CCDC126
LCE1E	0	-1.22984	-1.1436	-0.944662	-1.10604	0.00576961	Down	1	late cornified envelope 1E	LCE1E
Tmem104_predicted	0	-1.38757	-1.24913	-0.68135	-1.10601	0.0361701	Down	1	PREDICTED: transmembrane protein 104 (predicted) (Tmem104_predicted), mRNA [XM_221104]	Tmem104_predicted
FLJ31818	0	-0.733886	-1.56592	-1.01682	-1.10554	0.0454905	Down	1	chromosome 7 open reading frame 60, mRNA (cDNA clone MGC:133225 IMAGE:40032372), complete cds	FLJ31818
LOC147650	0	-1.4101	-1.19014	-0.714412	-1.10488	0.0328771	Down	1	clone DNA92254 ALLA2487 (UNQ2487) mRNA, complete cds. [AY358799]	LOC147650
Has3	0	-1.05514	-1.3835	-0.875896	-1.10485	0.0176461	Down	1	hyaluronan synthase 3; similar to hyaluronan synthase 3	Has3
Mynn	0	-0.799976	-1.39222	-1.12208	-1.10476	0.0231642	Down	1	myoneurin	Mynn
D2HGDH	0	-1.09702	-1.48498	-0.72856	-1.10352	0.0369556	Down	1	D-2-hydroxyglutarate dehydrogenase, mRNA (cDNA clone MGC:87530 IMAGE:30334929), complete cds. [BC071598]	D2HGDH
BLID	0	-1.16535	-1.02561	-1.11944	-1.10346	0.0013702	Down	1	BH3-like motif containing, cell death inducer	BLID
Inoc1	0	-1.49827	-1.15499	-0.657027	-1.10343	0.0456391	Down	1	INO80 homolog (S. cerevisiae); similar to yeast INO80-like protein	Inoc1
Prlhr	0	-1.19471	-0.888969	-1.22635	-1.10334	0.00936674	Down	1	prolactin releasing hormone receptor	Prlhr
SNAPIN	0	-1.28509	-0.974006	-1.05063	-1.10324	0.007107	Down	1	SNAP-associated protein	SNAPIN
Pcx	0	-0.989798	-1.04678	-1.27273	-1.1031	0.00607834	Down	1	pyruvate carboxylase	Pcx
HAMP	0	-0.71842	-1.31298	-1.27735	-1.10292	0.029184	Down	1	hepcidin antimicrobial peptide	HAMP
LOC399815	0	-1.27357	-0.966088	-1.06607	-1.10191	0.00670833	Down	1	cDNA FLJ60030 complete cds	LOC399815
TTC5	0	-1.02327	-1.53283	-0.748873	-1.10166	0.0408338	Down	1	tetratricopeptide repeat domain 5	TTC5
CDC2	0	-1.00378	-1.45266	-0.845442	-1.10063	0.0262827	Down	1	cell division cycle 2, G1 to S and G2 to M	CDC2
Sgp158	0	-1.18634	-1.26404	-0.851146	-1.10051	0.0129975	Down	1	proline-rich glycoprotein (sgp158) (Sgp158), mRNA	Sgp158
Zfp281	0	-1.52032	-0.809823	-0.969823	-1.09999	0.0361502	Down	1	zinc finger protein 281	Zfp281
PAQR8	0	-0.903139	-1.60477	-0.790844	-1.09959	0.0496916	Down	1	progestin and adipoQ receptor family member VIII	PAQR8
Ltbp3	0	-0.943931	-1.13136	-1.21969	-1.09833	0.00543867	Down	1	latent transforming growth factor beta binding protein 3 (Ltbp3), mRNA	Ltbp3
C20orf71	0	-1.30577	-1.29524	-0.688472	-1.09649	0.0329822	Down	1	chromosome 20 open reading frame 71 (C20orf71), mRNA [NM_178466]	C20orf71
Tmpo	0	-1.54352	-0.848713	-0.89636	-1.0962	0.0393818	Down	1	cDNA, clone:Y1G0150M09, strand:unspecified	Tmpo
GJB1	0	-1.376	-0.959144	-0.946457	-1.09387	0.0162668	Down	1	gap junction protein, beta 1, 32kDa	GJB1
LOC367391	0	-1.30415	-1.35837	-0.618339	-1.09362	0.0443251	Down	1	macrophage receptor with collagenous structure	LOC367391
Bnip2	0	-1.36016	-0.928843	-0.991015	-1.09334	0.0148047	Down	1	BCL2/adenovirus E1B interacting protein 2	Bnip2
Krtap6-1	0	-1.19083	-0.935065	-1.15039	-1.0921	0.0052436	Down	1	RIKEN cDNA 1110025L11 gene; keratin associated protein 6-1; similar to keratin associated protein 6-1	Krtap6-1
CRABP1	0	-1.0555	-0.904727	-1.31598	-1.09207	0.0118768	Down	1	cellular retinoic acid binding protein 1	CRABP1
DDX11	0	-1.00162	-1.65923	-0.61503	-1.09196	0.0698109	Down	1	DEAD/H (Asp-Glu-Ala-Asp/His) box polypeptide 11 (CHL1-like helicase homolog, S. cerevisiae)	DDX11
Gpr85	0	-0.954676	-1.1728	-1.14822	-1.0919	0.00395501	Down	1	G protein-coupled receptor 85	Gpr85
TARBP1	0	-0.855333	-1.30271	-1.11736	-1.0918	0.0138749	Down	1	TAR (HIV-1) RNA binding protein 1	TARBP1
KRI1	0	-1.26535	-0.605675	-1.40323	-1.09142	0.0472089	Down	1	KRI1 homolog (S. cerevisiae) (KRI1), mRNA	KRI1
TLE1	0	-1.3924	-0.744918	-1.13631	-1.09121	0.0284692	Down	1	similar to transducin-like enhancer of split 1 (E(sp1) homolog, Drosophila); transducin-like enhancer of split 1 (E(sp1) homolog, Drosophila)	TLE1
Cxxc5	0	-0.974005	-1.25871	-1.03971	-1.09081	0.00617531	Down	1	CXXC finger 5	Cxxc5
RNF44	0	-1.19302	-1.20349	-0.874987	-1.0905	0.00961735	Down	1	ring finger protein 44	RNF44
FLT4	0	-1.3611	-0.979167	-0.928402	-1.08956	0.0153695	Down	1	fms-related tyrosine kinase 4	FLT4
TRERF1	0	-0.837996	-1.65387	-0.776749	-1.08954	0.0612005	Down	1	transcriptional regulating factor 1	TRERF1
CHD5	0	-1.20832	-1.09476	-0.964803	-1.08929	0.00412783	Down	1	chromodomain helicase DNA binding protein 5	CHD5
ARHGEF40	0	-1.16115	-1.37847	-0.726889	-1.08883	0.0295395	Down	1	hypothetical protein FLJ10357	ARHGEF40
SLMAP	0	-1.35212	-0.935724	-0.97822	-1.08869	0.0144327	Down	1	sarcolemma associated protein	SLMAP
HNRNPA0	0	-1.13401	-1.1944	-0.936214	-1.08821	0.00509368	Down	1	heterogeneous nuclear ribonucleoprotein A0	HNRNPA0
Myo1b	0	-1.34722	-0.79332	-1.1204	-1.08698	0.0212008	Down	1	myosin IB	Myo1b
C20orf111	0	-1.47384	-0.747985	-1.03909	-1.08697	0.0356587	Down	1	cDNA FLJ20469 fis, clone KAT06801	C20orf111
Ecop	0	-1.48119	-1.15034	-0.629192	-1.08691	0.0483326	Down	1	EGFR-coamplified and overexpressed protein, mRNA (cDNA clone MGC:188680 IMAGE:8363599), complete cds	Ecop
Ikzf4	0	-1.11702	-1.4973	-0.646374	-1.0869	0.0476643	Down	1	IKAROS family zinc finger 4; similar to helios	Ikzf4
ANKZF1	0	-0.969578	-1.00146	-1.28945	-1.08683	0.00862227	Down	1	ankyrin repeat and zinc finger domain containing 1	ANKZF1
NKD2	0	-1.21102	-0.970357	-1.07892	-1.08677	0.00408609	Down	1	naked cuticle homolog 2 (Drosophila)	NKD2
CXorf6	0	-1.35741	-0.620689	-1.28183	-1.08664	0.0433192	Down	1	mastermind-like domain containing 1	CXorf6
Derl2	0	-1.63847	-0.963002	-0.653118	-1.08486	0.0649451	Down	1	Der1-like domain family, member 2	Derl2
FAM114A1	0	-1.62283	-0.800607	-0.830917	-1.08478	0.056378	Down	1	family with sequence similarity 114, member A1	FAM114A1
Eftud2	0	-0.889849	-1.14558	-1.21832	-1.08458	0.00831482	Down	1	elongation factor Tu GTP binding domain containing 2	Eftud2
USP28	0	-1.24868	-0.933363	-1.07088	-1.08431	0.00704005	Down	1	ubiquitin specific peptidase 28	USP28
Slc9a3r2	0	-1.01244	-1.08631	-1.1539	-1.08422	0.00142779	Down	1	solute carrier family 9 (sodium/hydrogen exchanger), member 3 regulator 2	Slc9a3r2
EG627860	0	-1.46055	-0.811693	-0.979346	-1.08386	0.0307389	Down	1	protocadherin beta 11	EG627860
SIRT2	0	-1.10379	-1.37553	-0.772271	-1.08386	0.0249885	Down	1	sirtuin (silent mating type information regulation 2 homolog) 2 (S. cerevisiae)	SIRT2
Kif3a	0	-0.794081	-1.56433	-0.892998	-1.0838	0.0463751	Down	1	kinesin family member 3A	Kif3a
Dusp2	0	-1.24998	-1.28951	-0.711147	-1.08354	0.0284202	Down	1	dual specificity phosphatase 2	Dusp2
TAF4	0	-1.36343	-1.1921	-0.693672	-1.08307	0.0326589	Down	1	TAF4 RNA polymerase II, TATA box binding protein (TBP)-associated factor, 135kDa	TAF4
CROP	0	-1.25626	-1.21347	-0.776446	-1.08206	0.0195096	Down	1	cisplatin resistance-associated overexpressed protein	CROP
TRIP12	0	-1.21677	-0.761094	-1.26753	-1.0818	0.0214766	Down	1	thyroid hormone receptor interactor 12	TRIP12
Zfp444	0	-1.50675	-0.835789	-0.899005	-1.08052	0.0370294	Down	1	zinc finger protein 444 (Zfp444), mRNA [NM_028316]	Zfp444
TRIM4	0	-0.741165	-1.59808	-0.901844	-1.08036	0.0544575	Down	1	tripartite motif-containing 4	TRIM4
B4GALT3	0	-1.2883	-1.14657	-0.804329	-1.07973	0.0172616	Down	1	UDP-Gal:betaGlcNAc beta 1,4- galactosyltransferase, polypeptide 3 (B4GALT3), mRNA [NM_003779]	B4GALT3
Ptch2_predicted	0	-0.821818	-1.31077	-1.10475	-1.07911	0.0168127	Down	1	patched homolog 2 (Drosophila)	Ptch2_predicted
RNF14	0	-0.780727	-0.941958	-1.51282	-1.0785	0.0398717	Down	1	ring finger protein 14	RNF14
Pfkl	0	-0.7022	-1.46366	-1.0676	-1.07782	0.0392248	Down	1	phosphofructokinase, liver, B-type	Pfkl
CDK10	0	-0.818939	-1.27478	-1.13827	-1.07733	0.015361	Down	1	cyclin-dependent kinase 10	CDK10
SOX4	0	-1.23676	-0.704024	-1.29075	-1.07718	0.0289257	Down	1	SRY (sex determining region Y)-box 4	SOX4
H2-Q1	0	-0.988089	-1.48965	-0.75334	-1.07703	0.0383996	Down	1	histocompatibility 2, Q region locus 1, mRNA (cDNA clone MGC:6571 IMAGE:3257482), complete cds. [BC010602]	H2-Q1
Wdr1	0	-1.36333	-1.01638	-0.847726	-1.07581	0.0192978	Down	1	WD repeat domain 1	Wdr1
TMEM102	0	-1.37371	-1.08588	-0.764593	-1.07473	0.0257416	Down	1	transmembrane protein 102	TMEM102
RGD1308916_predicted	0	-1.07445	-1.36395	-0.784908	-1.07443	0.0233598	Down	1	cysteine-serine-rich nuclear protein 2	RGD1308916_predicted
CYP2F1	0	-1.15098	-1.01124	-1.06091	-1.07438	0.00145048	Down	1	cytochrome P450, family 2, subfamily F, polypeptide 1	CYP2F1
Hsp90b1	0	-0.919503	-1.3709	-0.931365	-1.07392	0.018595	Down	1	heat shock protein 90, beta (Grp94), member 1	Hsp90b1
CTBP1	0	-1.0599	-1.14624	-1.01388	-1.07334	0.00129642	Down	1	C-terminal binding protein 1	CTBP1
LANCL2	0	-1.38947	-0.935486	-0.894015	-1.07299	0.0211719	Down	1	LanC lantibiotic synthetase component C-like 2 (bacterial)	LANCL2
EVPL	0	-0.786711	-1.49638	-0.933803	-1.0723	0.0382746	Down	1	envoplakin	EVPL
CNDP2	0	-1.18527	-1.22159	-0.809891	-1.07225	0.0147292	Down	1	CNDP dipeptidase 2 (metallopeptidase M20 family)	CNDP2
KLHL22	0	-0.83307	-1.18204	-1.19887	-1.07133	0.0121678	Down	1	cDNA FLJ14307 fis, clone PLACE3000158	KLHL22
REV3L	0	-1.33856	-1.15206	-0.715942	-1.06886	0.0285405	Down	1	REV3-like, catalytic subunit of DNA polymerase zeta (yeast)	REV3L
C21orf56	0	-0.797682	-0.717543	-1.69134	-1.06886	0.0755824	Down	1	chromosome 21 open reading frame 56 (C21orf56), transcript variant 2, mRNA	C21orf56
WDR26	0	-1.2441	-1.11709	-0.845261	-1.06882	0.0119117	Down	1	WD repeat domain 26	WDR26
ENY2	0	-1.1684	-1.35044	-0.685798	-1.06821	0.032724	Down	1	enhancer of yellow 2 homolog (Drosophila)	ENY2
Egr1	0	-1.29734	-0.811312	-1.09153	-1.06673	0.0169971	Down	1	early growth response 1	Egr1
Ccnc	0	-1.21255	-1.23546	-0.752116	-1.06671	0.0211043	Down	1	cyclin C	Ccnc
FAM110A	0	-1.11068	-1.11863	-0.97021	-1.0665	0.00205158	Down	1	family with sequence similarity 110, member A	FAM110A
TMEM39B	0	-1.17056	-1.29789	-0.730749	-1.0664	0.0249709	Down	1	transmembrane protein 39B	TMEM39B
SCAMP1	0	-1.4547	-0.860599	-0.88357	-1.06629	0.0316096	Down	1	secretory carrier membrane protein 1	SCAMP1
MICAL2	0	-1.22049	-0.716023	-1.25925	-1.06525	0.0259151	Down	1	cDNA: FLJ21533 fis, clone COL06072	MICAL2
STAMBP	0	-1.26665	-1.32727	-0.60111	-1.06501	0.044554	Down	1	STAM binding protein	STAMBP
CPT1B	0	-1.25767	-1.17576	-0.761288	-1.0649	0.0202328	Down	1	choline kinase beta; carnitine palmitoyltransferase 1B (muscle)	CPT1B
SNX17	0	-1.30862	-0.854706	-1.03051	-1.06461	0.0150517	Down	1	sorting nexin 17	SNX17
TRPM3	0	-0.794682	-1.13452	-1.26438	-1.06453	0.0168276	Down	1	transient receptor potential cation channel, subfamily M, member 3	TRPM3
C14orf4	0	-1.20931	-1.0563	-0.927461	-1.06436	0.00581673	Down	1	chromosome 14 open reading frame 4	C14orf4
Arhgap27	0	-0.765382	-1.56686	-0.860243	-1.06416	0.0521528	Down	1	Rho GTPase activating protein 27	Arhgap27
SIN3B	0	-1.18917	-0.998547	-1.00262	-1.06345	0.00345426	Down	1	SIN3 homolog B, transcription regulator (yeast)	SIN3B
CACNA1S	0	-1.0812	-1.31497	-0.793823	-1.06333	0.0194898	Down	1	calcium channel, voltage-dependent, L type, alpha 1S subunit	CACNA1S
Slc30a3	0	-0.876081	-0.760137	-1.55193	-1.06272	0.0499881	Down	1	solute carrier family 30 (zinc transporter), member 3	Slc30a3
BC060632	0	-0.692361	-1.17925	-1.31507	-1.06223	0.0302792	Down	1	metastasis suppressor 1-like; similar to CDNA sequence BC060632	BC060632
ADD3	0	-1.16002	-0.675449	-1.34695	-1.06081	0.0338439	Down	1	adducin 3 (gamma)	ADD3
ILK	0	-1.1047	-1.07339	-1.00317	-1.06042	0.000805843	Down	1	integrin-linked kinase	ILK
SUV420H1	0	-0.972802	-1.20014	-1.00711	-1.06002	0.00441728	Down	1	suppressor of variegation 4-20 homolog 1 (Drosophila)	SUV420H1
Fbxl20	0	-1.13243	-1.21126	-0.833427	-1.05904	0.0116178	Down	1	F-box and leucine-rich repeat protein 20	Fbxl20
Igf1	0	-1.27707	-0.690239	-1.20749	-1.05827	0.0292731	Down	1	insulin-like growth factor 1 (somatomedin C)	Igf1
LANCL1	0	-1.18527	-1.16348	-0.825522	-1.05809	0.0118434	Down	1	LanC lantibiotic synthetase component C-like 1 (bacterial)	LANCL1
VPS13C	0	-0.606167	-1.45993	-1.10585	-1.05732	0.050751	Down	1	vacuolar protein sorting 13 homolog C (S. cerevisiae)	VPS13C
Rnf190	0	-1.21009	-0.602789	-1.35901	-1.0573	0.0446377	Down	1	membrane-associated ring finger (C3HC4) 10	Rnf190
RPL3L	0	-1.26082	-1.07825	-0.832612	-1.05723	0.013473	Down	1	ribosomal protein L3-like	RPL3L
LRRC8C	0	-0.897903	-1.64058	-0.632936	-1.05714	0.0726542	Down	1	leucine rich repeat containing 8 family, member C	LRRC8C
KRTAP5-9	0	-1.33487	-0.815906	-1.0199	-1.05689	0.0197938	Down	1	keratin associated protein 5-8	KRTAP5-9
DCUN1D5	0	-1.1588	-1.24493	-0.76443	-1.05605	0.019106	Down	1	cDNA FLJ32431 fis, clone SKMUS2001147, weakly similar to RP42 mRNA	DCUN1D5
TIMM10	0	-0.897809	-1.53748	-0.730491	-1.05526	0.0502396	Down	1	cDNA clone IMAGE:3857153, **** WARNING: chimeric clone ****	TIMM10
RAB25	0	-1.27302	-1.18401	-0.707956	-1.055	0.026543	Down	1	RAB25, member RAS oncogene family	RAB25
KRTAP10-1	0	-0.691695	-0.954528	-1.51822	-1.05482	0.0494098	Down	1	keratin associated protein 10-1	KRTAP10-1
LOC729020	0	-0.821022	-1.04957	-1.29326	-1.05462	0.0162887	Down	1	rcRPE; ribulose-5-phosphate-3-epimerase	LOC729020
Itih1	0	-0.719089	-1.62881	-0.815609	-1.0545	0.0673673	Down	1	inter-alpha trypsin inhibitor, heavy chain 1	Itih1
Slc27a4	0	-1.59848	-0.741865	-0.82217	-1.05417	0.0610038	Down	1	solute carrier family 27 (fatty acid transporter), member 4	Slc27a4
NUDT14	0	-1.18025	-0.859819	-1.12079	-1.05362	0.00859504	Down	1	nudix (nucleoside diphosphate linked moiety X)-type motif 14	NUDT14
ZNF410	0	-1.03061	-1.37074	-0.757151	-1.05283	0.0272839	Down	1	zinc finger protein 410	ZNF410
CREM	0	-0.798214	-0.614613	-1.74554	-1.05279	0.0952336	Down	1	cAMP responsive element modulator	CREM
Rdh9	0	-0.77121	-1.32018	-1.06697	-1.05279	0.0219671	Down	1	retinol dehydrogenase 9	Rdh9
ACTR5	0	-1.15398	-0.938381	-1.0659	-1.05275	0.00353001	Down	1	ARP5 actin-related protein 5 homolog (yeast)	ACTR5
PTTG2	0	-0.961865	-1.24886	-0.946651	-1.05246	0.0086012	Down	1	pituitary tumor-transforming 1; pituitary tumor-transforming 2	PTTG2
Bat2d	0	-0.927014	-1.15224	-1.0778	-1.05235	0.00393495	Down	1	proline-rich coiled-coil 2C (Prrc2c), mRNA	Bat2d
TSPO	0	-0.731252	-1.61143	-0.812304	-1.05166	0.0645141	Down	1	translocator protein (18kDa)	TSPO
Tmed4	0	-1.14709	-1.07284	-0.931569	-1.0505	0.00358313	Down	1	transmembrane emp24 protein transport domain containing 4	Tmed4
UBFD1	0	-1.16488	-1.30265	-0.678863	-1.0488	0.0310373	Down	1	ubiquitin family domain containing 1 (UBFD1), mRNA	UBFD1
TRIM46	0	-1.12109	-1.21424	-0.809786	-1.04837	0.0133069	Down	1	tripartite motif-containing 46	TRIM46
Cask	0	-1.32938	-0.683013	-1.13212	-1.04817	0.0316965	Down	1	calcium/calmodulin-dependent serine protein kinase (MAGUK family)	Cask
SYMPK	0	-1.01222	-1.11148	-1.02071	-1.04814	0.000908345	Down	1	symplekin	SYMPK
DDTL	0	-1.55271	-0.81668	-0.774175	-1.04785	0.0535581	Down	1	D-dopachrome tautomerase-like	DDTL
SLC22A7	0	-0.810752	-1.3648	-0.965906	-1.04715	0.0239367	Down	1	solute carrier family 22 (organic anion transporter), member 7	SLC22A7
SLC13A2	0	-0.954508	-1.37481	-0.810332	-1.04655	0.0252137	Down	1	solute carrier family 13 (sodium-dependent dicarboxylate transporter), member 2	SLC13A2
Olfr283	0	-0.95027	-1.05269	-1.1349	-1.04595	0.00260771	Down	1	olfactory receptor 283	Olfr283
Wdr37	0	-0.618078	-1.61856	-0.901012	-1.04588	0.0724197	Down	1	WD repeat domain 37, mRNA (cDNA clone IMAGE:3990162)	Wdr37
KRIT1	0	-0.89666	-1.16217	-1.07201	-1.04361	0.00551099	Down	1	KRIT1, ankyrin repeat containing	KRIT1
SLC22A6	0	-0.857582	-1.53286	-0.739599	-1.04335	0.0517153	Down	1	solute carrier family 22 (organic anion transporter), member 6	SLC22A6
Mia3	0	-0.621489	-1.02647	-1.48053	-1.04283	0.0523402	Down	1	melanoma inhibitory activity 3	Mia3
LOC690374	0	-0.840678	-1.36096	-0.926075	-1.04257	0.0230358	Down	1	tripartite motif-containing 47 (Trim47), mRNA	LOC690374
LPHN2	0	-1.37662	-0.912917	-0.838007	-1.04251	0.0251537	Down	1	latrophilin 2	LPHN2
ZNF148	0	-1.40599	-0.8459	-0.875402	-1.04243	0.029169	Down	1	zinc finger protein 148	ZNF148
POMP	0	-0.890829	-1.1693	-1.06708	-1.0424	0.00601315	Down	1	proteasome maturation protein	POMP
SLITRK2	0	-1.08043	-1.13673	-0.908539	-1.0419	0.00429448	Down	1	clone DNA219240 LSGV9197 (UNQ9197) mRNA, complete cds. [AY358828]	SLITRK2
NPTN	0	-1.24475	-1.23775	-0.642785	-1.04176	0.03476	Down	1	neuroplastin	NPTN
CCDC90A	0	-1.37946	-0.695966	-1.04905	-1.04149	0.0340421	Down	1	coiled-coil domain containing 90A	CCDC90A
RUSC2	0	-1.47531	-0.790217	-0.858475	-1.04134	0.0411249	Down	1	RUN and SH3 domain containing 2	RUSC2
ITFG2	0	-1.06242	-0.908323	-1.15271	-1.04115	0.00468444	Down	1	cDNA FLJ78232 complete cds, highly similar to integrin alpha FG-GAP repeat containing 2, mRNA	ITFG2
2'-PDE	0	-1.04822	-1.42402	-0.648723	-1.04032	0.0432789	Down	1	2'-phosphodiesterase (2'-PDE), mRNA [NM_177966]	2'-PDE
Slc41a1_predicted	0	-1.16389	-1.30078	-0.654733	-1.0398	0.0339013	Down	1	solute carrier family 41, member 1	Slc41a1_predicted
Samd10	0	-0.689661	-1.39731	-1.03197	-1.03965	0.0364549	Down	1	sterile alpha motif domain containing 10 (Samd10), mRNA	Samd10
Slc14a1	0	-0.80557	-1.64762	-0.665292	-1.03949	0.0771743	Down	1	solute carrier family 14 (urea transporter), member 1	Slc14a1
R1b	0	-0.810464	-1.05153	-1.25455	-1.03885	0.0149821	Down	1	homeo box B7	R1b
MEF2C	0	-1.275	-0.87075	-0.970344	-1.0387	0.0134249	Down	1	myocyte enhancer factor 2C (MEF2C), transcript variant 6, mRNA	MEF2C
Zmynd11	0	-1.12226	-1.01331	-0.979884	-1.03848	0.00170301	Down	1	zinc finger, MYND domain containing 11	Zmynd11
Eif4g3	0	-0.890019	-1.05461	-1.16989	-1.03817	0.00606856	Down	1	eukaryotic translation initiation factor 4 gamma, 3; similar to Eukaryotic translation initiation factor 4 gamma 3 (eIF-4-gamma 3) (eIF-4G 3) (eIF4G 3) (eIF-4-gamma II) (eIF4GII)	Eif4g3
SIGLEC1	0	-1.26995	-0.998518	-0.845336	-1.03794	0.0140225	Down	1	sialic acid binding Ig-like lectin 1, sialoadhesin	SIGLEC1
MYO1C	0	-0.954702	-1.49213	-0.666804	-1.03788	0.0501918	Down	1	myosin IC	MYO1C
Map2k1	0	-1.39348	-0.921775	-0.797508	-1.03759	0.0291769	Down	1	mitogen-activated protein kinase kinase 1	Map2k1
METAP1	0	-0.966411	-1.22554	-0.920127	-1.03736	0.00832843	Down	1	methionyl aminopeptidase 1	METAP1
KLC1	0	-1.23529	-1.10515	-0.769763	-1.03673	0.0173886	Down	1	kinesin light chain 1	KLC1
ACCN1	0	-0.838173	-1.09954	-1.16352	-1.03374	0.00917423	Down	1	amiloride-sensitive cation channel 1, neuronal	ACCN1
Olr1687	0	-0.68255	-1.56816	-0.850457	-1.03372	0.0625745	Down	1	olfactory receptor 1687	Olr1687
SLC2A10	0	-1.09107	-1.16036	-0.849347	-1.03359	0.00822447	Down	1	solute carrier family 2 (facilitated glucose transporter), member 10	SLC2A10
UBXD2	0	-0.760734	-1.15458	-1.18453	-1.03328	0.0170213	Down	1	UBX domain protein 4	UBXD2
PLCG1	0	-1.0778	-0.953794	-1.0657	-1.03243	0.00145883	Down	1	phospholipase C, gamma 1	PLCG1
TMEM184B	0	-1.48448	-0.787285	-0.824793	-1.03219	0.0448606	Down	1	transmembrane protein 184B	TMEM184B
Phkg2	0	-0.915112	-1.18046	-1.0006	-1.03206	0.00567175	Down	1	phosphorylase kinase, gamma 2 (testis)	Phkg2
CYFIP2	0	-1.00829	-1.01124	-1.07532	-1.03162	0.000448572	Down	1	cytoplasmic FMR1 interacting protein 2	CYFIP2
CDH10	0	-0.79296	-1.23014	-1.07103	-1.03138	0.0149878	Down	1	cadherin 10, type 2 (T2-cadherin)	CDH10
CADM4	0	-1.09098	-1.01701	-0.984039	-1.03068	0.00094078	Down	1	cell adhesion molecule 4	CADM4
EXOC4	0	-1.50897	-0.697004	-0.884269	-1.03008	0.0523896	Down	1	exocyst complex component 4	EXOC4
Tmem165	0	-0.768995	-1.20593	-1.11512	-1.03002	0.0162959	Down	1	transmembrane protein 165	Tmem165
HIAT1	0	-0.728554	-0.939704	-1.42094	-1.02973	0.0373246	Down	1	hippocampus abundant transcript 1	HIAT1
STRBP	0	-0.946996	-1.40522	-0.736255	-1.02949	0.0348864	Down	1	spermatid perinuclear RNA binding protein	STRBP
SIGLEC10	0	-1.53417	-0.788162	-0.765423	-1.02925	0.0553038	Down	1	sialic acid binding Ig-like lectin 10	SIGLEC10
KIF1A	0	-1.47085	-0.982751	-0.632877	-1.02883	0.0514979	Down	1	kinesin family member 1A	KIF1A
Il17d	0	-0.751613	-1.1704	-1.16383	-1.02861	0.0176109	Down	1	interleukin 17D (Il17d), mRNA [NM_145837]	Il17d
C6orf27	0	-0.963263	-0.785594	-1.32934	-1.02607	0.0234336	Down	1	chromosome 6 open reading frame 27 (C6orf27), mRNA [NM_025258]	C6orf27
Arhgap21	0	-0.755581	-1.27072	-1.05071	-1.02567	0.0204967	Down	1	Rho GTPase activating protein 21 (Arhgap21), mRNA	Arhgap21
TMPRSS6	0	-1.39346	-0.931836	-0.751386	-1.02556	0.0330305	Down	1	transmembrane protease, serine 6	TMPRSS6
Rpl28	0	-1.17829	-1.16253	-0.735732	-1.02552	0.0193795	Down	1	TL0ACA16YG05 mRNA sequence	Rpl28
TMEM9B	0	-1.15555	-0.766987	-1.15351	-1.02535	0.0155313	Down	1	TMEM9 domain family, member B	TMEM9B
CD1-e	0	-0.610257	-0.701359	-1.76396	-1.02519	0.109559	Down	1	CD1-E (CD1-e) mRNA, complete cds	CD1-e
OR7G2	0	-0.828682	-0.878741	-1.36687	-1.02477	0.0269042	Down	1	olfactory receptor, family 7, subfamily G, member 2	OR7G2
ASB8	0	-1.76403	-0.621965	-0.688096	-1.0247	0.109482	Down	1	ankyrin repeat and SOCS box-containing 8	ASB8
RGD1564862_predicted	0	-0.724934	-1.00108	-1.34667	-1.02423	0.029498	Down	1	PREDICTED: similar to hypothetical protein MGC51082 (predicted) (RGD1564862_predicted), mRNA [XM_341801]	RGD1564862_predicted
CYP2A13	0	-1.42211	-0.923021	-0.726625	-1.02392	0.0384789	Down	1	cytochrome P450, family 2, subfamily A, polypeptide 13	CYP2A13
CSNK2A1	0	-1.17354	-1.15515	-0.740924	-1.02321	0.0185303	Down	1	casein kinase 2, alpha 1 polypeptide pseudogene; casein kinase 2, alpha 1 polypeptide	CSNK2A1
JMJD5	0	-1.37946	-0.741456	-0.9466	-1.0225	0.0321884	Down	1	jumonji domain containing 5	JMJD5
UIMC1	0	-1.11068	-0.88159	-1.07392	-1.02206	0.00478519	Down	1	ubiquitin interaction motif containing 1	UIMC1
PRKRIP1	0	-1.04101	-1.01975	-1.00467	-1.02181	0.000104341	Down	1	PRKR interacting protein 1 (IL11 inducible) (PRKRIP1), mRNA	PRKRIP1
P4HB	0	-0.981905	-0.806884	-1.27455	-1.02111	0.0174032	Down	1	prolyl 4-hydroxylase, beta polypeptide	P4HB
EIF3A	0	-1.18096	-1.18588	-0.695628	-1.02082	0.0244094	Down	1	eukaryotic translation initiation factor 3, subunit A	EIF3A
YWHAQ	0	-0.954587	-1.20227	-0.902919	-1.01993	0.0080771	Down	1	tyrosine 3-monooxygenase/tryptophan 5-monooxygenase activation protein, theta polypeptide	YWHAQ
JMJD1B	0	-1.17763	-1.05034	-0.831192	-1.01972	0.00972817	Down	1	lysine (K)-specific demethylase 3B	JMJD1B
TAOK3	0	-0.741254	-1.49195	-0.825606	-1.0196	0.0501769	Down	1	TAO kinase 3	TAOK3
RBM9	0	-1.24911	-1.16291	-0.645505	-1.01918	0.0324751	Down	1	RNA binding motif protein 9	RBM9
ITGB8	0	-0.877971	-1.10732	-1.07071	-1.01867	0.00483591	Down	1	integrin, beta 8	ITGB8
DCTD	0	-1.07019	-1.20036	-0.784392	-1.01831	0.0142574	Down	1	dCMP deaminase	DCTD
CSNK1G1	0	-0.886416	-1.36976	-0.791053	-1.01574	0.0297719	Down	1	casein kinase 1, gamma 1	CSNK1G1
NUDT3	0	-0.646279	-1.65401	-0.746769	-1.01569	0.0868041	Down	1	nudix (nucleoside diphosphate linked moiety X)-type motif 3	NUDT3
PRPS1L1	0	-1.44729	-0.918317	-0.681314	-1.01564	0.0463016	Down	1	phosphoribosyl pyrophosphate synthetase 1; phosphoribosyl pyrophosphate synthetase 1-like 1	PRPS1L1
HIST1H2AM	0	-0.725252	-1.31567	-1.00517	-1.01536	0.027116	Down	1	histone cluster 1, H2ag; histone cluster 1, H2ah; histone cluster 1, H2ai; histone cluster 1, H2ak; histone cluster 1, H2al; histone cluster 1, H2am	HIST1H2AM
BCL9L	0	-0.814134	-1.26094	-0.970657	-1.01524	0.0162247	Down	1	B-cell CLL/lymphoma 9-like	BCL9L
DNAJC7	0	-1.03934	-1.15681	-0.849224	-1.01513	0.00772279	Down	1	DnaJ (Hsp40) homolog, subfamily C, member 7	DNAJC7
MARCH3	0	-1.10145	-1.00143	-0.942301	-1.01506	0.0020851	Down	1	membrane-associated ring finger (C3HC4) 3	MARCH3
ZNF219	0	-1.11192	-0.723354	-1.20844	-1.01457	0.0207083	Down	1	zinc finger protein 219	ZNF219
Calca	0	-0.857336	-1.38594	-0.797508	-1.0136	0.0323697	Down	1	calcitonin/calcitonin-related polypeptide, alpha	Calca
IRX6	0	-0.957267	-1.28513	-0.797508	-1.0133	0.0194382	Down	1	iroquois homeobox 6	IRX6
FLJ14154	0	-0.802871	-1.21585	-1.02081	-1.01318	0.0135753	Down	1	N-acetyltransferase 15 (GCN5-related, putative)	FLJ14154
XPO1	0	-0.966717	-1.19056	-0.881759	-1.01301	0.00817017	Down	1	exportin 1 (CRM1 homolog, yeast)	XPO1
MGC45922	0	-0.893583	-1.35901	-0.785123	-1.01257	0.0289035	Down	1	hypothetical gene MGC45922, mRNA (cDNA clone MGC:45922 IMAGE:5428578), complete cds	MGC45922
EIF3S8	0	-0.773402	-0.641584	-1.62252	-1.0125	0.0811417	Down	1	eukaryotic translation initiation factor 3, subunit C	EIF3S8
RGD1562081_predicted	0	-1.21143	-1.11172	-0.71385	-1.01233	0.0217763	Down	1	PREDICTED: RGD1562081 (RGD1562081), mRNA	RGD1562081_predicted
CCHCR1	0	-0.916672	-0.97791	-1.14071	-1.01176	0.00433657	Down	1	coiled-coil alpha-helical rod protein 1	CCHCR1
PSD	0	-0.653767	-0.981503	-1.39946	-1.01158	0.0425307	Down	1	pleckstrin and Sec7 domain containing	PSD
Alkbh5	0	-1.16395	-0.84109	-1.02938	-1.01147	0.00846782	Down	1	in vitro fertilized eggs cDNA, RIKEN full-length enriched library, clone:7420402E17 product:Hypothetical alanine-rich region/type I antifreeze protein/2OG-Fe, full insert sequence	Alkbh5
Rbbp4	0	-1.13716	-0.995012	-0.90113	-1.0111	0.00457195	Down	1	retinoblastoma binding protein 4	Rbbp4
FBXO17	0	-0.90189	-1.45463	-0.676755	-1.01109	0.0484714	Down	1	F-box protein 17	FBXO17
Tppp3	0	-1.06035	-0.699891	-1.27091	-1.01038	0.0261579	Down	1	tubulin polymerization-promoting protein family member 3	Tppp3
B3GNT8	0	-0.845154	-1.40335	-0.782491	-1.01033	0.03612	Down	1	UDP-GlcNAc:betaGal beta-1,3-N-acetylglucosaminyltransferase 8	B3GNT8
2600009E05Rik	0	-1.11292	-1.25852	-0.657885	-1.00978	0.030639	Down	1	activated spleen cDNA, RIKEN full-length enriched library, clone:F830208G03 product:unclassifiable, full insert sequence	2600009E05Rik
BIRC6	0	-1.08648	-1.20906	-0.732413	-1.00932	0.0194947	Down	1	baculoviral IAP repeat-containing 6	BIRC6
MEIS1	0	-1.27791	-0.808268	-0.940248	-1.00881	0.0187133	Down	1	Meis homeobox 1	MEIS1
Lysmd1	0	-1.05701	-0.839868	-1.12871	-1.00853	0.00733356	Down	1	NOD-derived CD11c +ve dendritic cells cDNA, RIKEN full-length enriched library, clone:F630006M08 product:2610022K04Rik protein (Hypothetical protein) (Hypothetical LysM motif containing protein), full insert sequence	Lysmd1
RASGRP2	0	-0.83421	-1.09201	-1.09442	-1.00688	0.00727521	Down	1	RAS guanyl releasing protein 2 (calcium and DAG-regulated)	RASGRP2
A_01_P008875	0	-0.812878	-1.38795	-0.81945	-1.00676	0.0340547	Down	1	ILLUMIGEN_MCQ_5226 Katze_MMBR Macaca mulatta cDNA clone IBIUW:6022 5* similar to Bases 139 to 413 highly similar to human Unigene Hs.513139, mRNA sequence [CN641708]	A_01_P008875
DEDD2	0	-1.34404	-0.861146	-0.814059	-1.00641	0.0271792	Down	1	death effector domain containing 2	DEDD2
Tjp2	0	-0.994955	-0.669451	-1.35483	-1.00641	0.0366392	Down	1	tight junction protein 2 (Tjp2), mRNA [NM_011597]	Tjp2
C17orf65	0	-0.982722	-1.09166	-0.943728	-1.00604	0.00193122	Down	1	chromosome 17 open reading frame 65 (C17orf65), mRNA	C17orf65
RTDR1	0	-1.20462	-0.864963	-0.948187	-1.00592	0.0101918	Down	1	rhabdoid tumor deletion region gene 1	RTDR1
EIF2B2	0	-1.21184	-0.969563	-0.836153	-1.00585	0.0117509	Down	1	eukaryotic translation initiation factor 2B, subunit 2 beta, 39kDa	EIF2B2
ZFP91	0	-0.86458	-0.976952	-1.17275	-1.00476	0.00792569	Down	1	zinc finger protein 91 homolog (mouse); ZFP91-CNTF readthrough transcript; ciliary neurotrophic factor	ZFP91
NACA	0	-0.737982	-1.46016	-0.815887	-1.00468	0.0481404	Down	1	nascent polypeptide-associated complex alpha subunit	NACA
SPEF1	0	-1.08203	-0.838104	-1.09325	-1.00446	0.0067972	Down	1	sperm flagellar 1	SPEF1
LOC255374	0	-0.904737	-1.48768	-0.617858	-1.00343	0.0593049	Down	1	metallo-beta-lactamase domain containing 1	LOC255374
Slc4a7	0	-0.78495	-1.31065	-0.911765	-1.00246	0.0240795	Down	1	solute carrier family 4, sodium bicarbonate cotransporter, member 7	Slc4a7
RPS17	0	-0.799702	-0.893628	-1.31396	-1.00243	0.0239473	Down	1	ribosomal protein S17	RPS17
CENPJ	0	-0.934361	-1.03771	-1.03516	-1.00241	0.00116066	Down	1	centromere protein J	CENPJ
MDFI	0	-0.953016	-1.10624	-0.94767	-1.00231	0.00266558	Down	1	MyoD family inhibitor	MDFI
CHAC1	0	-1.05366	-1.06202	-0.886915	-1.00086	0.0032321	Down	1	ChaC, cation transport regulator homolog 1 (E. coli), mRNA (cDNA clone MGC:24988 IMAGE:4473135), complete cds	CHAC1
E130218I03Rik	0	-1.30436	-0.974005	-0.723978	-1.00078	0.0270362	Down	1	0 day neonate eyeball cDNA, RIKEN full-length enriched library, clone:E130106C14 product:unclassifiable, full insert sequence	E130218I03Rik
CAPRIN2	0	-1.00398	-1.04471	-0.951836	-1.00017	0.000722844	Down	1	caprin family member 2	CAPRIN2
5HT2	0	-1.55843	-2.1174	-1.68936	-1.78839	0.01	Down	1	serotonin 2 receptor (5HT2) mRNA, partial cds	5HT2
