# Supplementary material for: Development of the first oligonucleotide microarray for global gene expression profiling in guinea pigs: defining the transcription signature of infectious diseases
Source: BMC Genomics. 2012 Oct 2;13:520. doi: 10.1186/1471-2164-13-520 (PMC3475082; doi:10.1186/1471-2164-13-520)
Supplement: Additional file 4 — Pathway analysis for the up and down regulated genes. The excel file describes the pathway analysis for the up and down regulated genes. The pathway analysis was performed by using Human Biointerpreter tool (http://genotypic.co.in/biointerpreter.html) based on KEGG database. [file 1471-2164-13-520-S4.xls]

## Sheet: Read Me
Supporting File 4. Pathway analysis for the up and down regulated genes.
The excel file describes the pathway analysis for the up and down regulated genes. The pathway analysis was performed by using Human Biointerpreter tool (http://genotypic.co.in/biointerpreter.html) based on KEGG database
Worksheets have been categorized further
All pathway analysis
Metabolism
Lipid Metabolism
Amino acid metabolism
Signaling
Immune response
Endocytosis_Phagocytosis
Micellaneous functions

## Sheet: All pathway analysis
Pathway Name	KEGG ID	No. of Genes Upregulated	Genes Upregulated	No. of Genes downregulated	Genes Downregulated
"Alanine, aspartate and glutamate metabolism"	hsa00250	3	GLUL,ADSS,CAD	6	ALDH4A1,ASS1,AGXT,GLUD1,ABAT,GLS
"Valine, leucine and isoleucine degradation"	hsa00280	4	HSD17B10,IVD,HADHA,HADHB	4	DBT,ABAT,ALDH6A1,HMGCS1
ABC transporters	hsa02010	2	ABCA7,ABCA1	3	ABCG4,ABCC8,ABCD1
Acute myeloid leukemia	hsa05221	6	ARAF,BAD,ZBTB16,RARA,SOS2,MAP2K2	11	JUP,KIT,PIM1,CCND1,AKT3,MAPK1,CHUK,LEF1,BRAF,MAP2K1,TCF7L2
Adherens junction	hsa04520	12	RAC1,LMO7,CSNK2A2,BAIAP2,ERBB2,RAC2,ACTG1,ACTN4,RHOA,PTPN1,PTPN6,ACTB	11	EP300,FGFR1,SMAD4,SMAD2,MAPK1,CSNK2A1,CTNNB1,FARP2,LEF1,MLLT4,TCF7L2
Adipocytokine signaling pathway	hsa04920	4	ACSL5,STK11,PTPN11,NFKBIB	9	TNF,ACSL1,SLC2A1,AKT3,ADIPOQ,RXRG,CHUK,CPT1B,NPY
African trypanosomiasis	hsa05143	4	HBA1,IL1B,GNAQ,LAMA4	2	PLCB3,TNF
Aldosterone-regulated sodium reabsorption	hsa04960	5	HSD11B2,SCNN1A,ATP1B3,ATP1A4,ATP1B1	10	IGF2,SFN,PDPK1,IGF1,SLC9A3R2,ATP1A3,ATP1A2,NR3C2,ATP1B2,MAPK1
Allograft rejection	hsa05330	8	HLA-DQB1,HLA-A,HLA-B,HLA-B,HLA-DMA,HLA-DPA1,HLA-DRB1,HLA-DRB1	4	HLA-E,HLA-F,TNF,GZMB
alpha-Linolenic acid metabolism	hsa00592	1	PLA2G2A	2	PLA2G2C,PLA2G5
Alzheimer's disease	hsa05010	37	NDUFA12,HSD17B10,NDUFV1,UQCRC2,SDHB,NDUFAB1,BAD,IL1B,APOE,ATP5C1,ATP2A1,ATP5J,NDUFB8,ATP5A1,NDUFA7,COX5A,UQCRC1,LPL,GAPDH,ATP5G3,NDUFA11,GNAQ,CAPN2,CAPN1,NDUFV3,NDUFV2,NDUFS6,NDUFS8,NDUFS3,COX5B,COX6A2,COX4I1,PSEN1,COX7A2L,NDUFB4,NDUFB2,NDUFA3	16	EIF2AK3,ATP5O,PLCB3,CACNA1C,TNF,ATP5F1,NOS1,MAPK1,PPP3CB,CASP8,CALM2,ATP2A3,CACNA1S,NDUFB5,NDUFB7,NDUFA4
Amino sugar and nucleotide sugar metabolism	hsa00520	5	HK1,PMM1,UGP2,CHI3L1,GPI	3	CYB5R2,UXS1,GMPPB
Amoebiasis	hsa05146	11	SERPINB1,IL8,TGFB1,IL1B,RAB5C,RAB5A,FN1,GNAQ,ACTN4,HSPB1,LAMA4	18	PLCB3,COL3A1,TNF,GNAS,TGFB3,COL11A2,SERPINB6,C9,MUC2,COL1A2,PRKACG,PRKACA,ITGB2,COL4A4,LAMC1,LAMB2,COL11A1,COL5A1
Amyotrophic lateral sclerosis (ALS)	hsa05014	6	RAC1,BAD,BAX,RAB5A,SOD1,BCL2L1	7	TNF,NOS1,MAPK11,GPX1,TP53,PPP3CB,MAP2K6
Antigen processing and presentation	hsa04612	13	HLA-DQB1,HLA-A,HLA-B,HLA-B,CD74,HLA-DMA,HLA-DPA1,HLA-DRB1,HLA-DRB1,HSP90AB1,CTSB,CTSS,HSP90AA1	7	HLA-E,HLA-F,CD8A,TNF,TAPBP,HSPA5,PSME2
Apoptosis	hsa04210	8	IL1RAP,CASP6,BAD,IL1B,BAX,CAPN2,CAPN1,BCL2L1	13	AIFM1,RIPK1,TNF,AKT3,TP53,PPP3CB,CASP8,PRKACG,PRKACA,CHUK,PRKAR2B,TNFSF10,CASP10
Arachidonic acid metabolism	hsa00590	4	PTGS1,PLA2G2A,PTGDS,TBXAS1	5	PTGIS,GPX1,PLA2G2C,PLA2G5,ALOX15B
Arginine and proline metabolism	hsa00330	1	GLUL	8	ALDH4A1,ASS1,ODC1,GLUD1,CKB,NOS1,GLS,AGMAT
Arrhythmogenic right ventricular cardiomyopathy (ARVC)	hsa05412	6	ITGB7,ITGB4,ACTG1,ACTN4,DSP,ACTB	17	JUP,CACNB2,CACNB4,CACNG4,GJA1,CACNA1C,SLC8A1,CTNNB1,DMD,ITGB8,ITGA9,ITGA5,LEF1,CACNA1S,ITGA11,SGCA,TCF7L2
Asthma	hsa05310	6	HLA-DQB1,HLA-DMA,HLA-DPA1,HLA-DRB1,HLA-DRB1,FCER1G	3	TNF,IL9,CCL11
Autoimmune thyroid disease	hsa05320	8	HLA-DQB1,HLA-A,HLA-B,HLA-B,HLA-DMA,HLA-DPA1,HLA-DRB1,HLA-DRB1	3	HLA-E,HLA-F,GZMB
Axon guidance	hsa04360	9	RAC1,RND1,RAC2,SEMA6B,SEMA4G,GNAI2,RHOA,LIMK2,PAK2	11	NCK1,EFEMP2,MAPK1,PPP3CB,EPHB1,RASA1,EFNB1,EFNB2,ABLIM1,SEMA5B,SRGAP3
B cell receptor signaling pathway	hsa04662	10	RAC1,RAC2,SOS2,CD81,VAV3,LILRB3,NFKBIB,MAP2K2,PTPN6,CR2	6	FOS,AKT3,MAPK1,PPP3CB,CHUK,MAP2K1
Bacterial invasion of epithelial cells	hsa05100	10	RAC1,FN1,CLTA,CLTC,ACTG1,RHOA,RHOG,MAD2L2,ACTB,ARPC1A	7	TAF10,DNM1,ARPC5L,CRKL,HCLS1,CTNNB1,ITGA5
Basal cell carcinoma	hsa05217	1	BMP4	9	WNT3,TP53,CTNNB1,STK36,LEF1,WNT10A,FZD9,FZD3,TCF7L2
Basal transcription factors	hsa03022	1	TBPL1	7	TAF10,TAF9,TAF4,GTF2I,TBPL2,GTF2F1,GTF2A2
Base excision repair	hsa03410	1	XRCC1	1	HMGB1
beta-Alanine metabolism	hsa00410	2	DPYD,HADHA	1	ABAT
Bile secretion	hsa04976	6	UBC,ADCY4,ATP1B3,AQP1,ATP1A4,ATP1B1	13	SLC22A7,GNAS,HMGCR,AQP8,AQP4,ATP1A3,ATP1A2,SLC2A1,ATP1B2,PRKACG,PRKACA,SLC4A4,BAAT
Biosynthesis of unsaturated fatty acids	hsa01040	2	HADHA,TECR	3	PECR,PTPLB,BAAT
Bladder cancer	hsa05219	8	IL8,ARAF,CDKN2A,FGFR3,ERBB2,RB1,MAP2K2,DAPK3	8	E2F3,MMP1,MDM2,CCND1,MAPK1,TP53,BRAF,MAP2K1
Butanoate metabolism	hsa00650	2	HADHA,BDH1	2	ABAT,HMGCS1
Caffeine metabolism	hsa00232	1	XDH	2	CYP2A13,CYP1A2
Calcium signaling pathway	hsa04020	9	VDAC1,ERBB2,ATP2A1,GNAQ,TNNC1,CACNA1E,P2RX2,ADCY4,SLC25A6	27	PLCB3,ADRA1B,PHKG2,CACNA1C,ADORA2A,CAMK2G,CAMK2A,GNAS,PLN,HTR6,NOS1,RYR1,VDAC2,PPP3CB,SLC8A1,CYSLTR1,P2RX1,CALM2,ATP2B4,ATP2A3,PRKACG,PRKACA,CAMK2D,LTB4R2,CACNA1S,ADRB2,PLCG1
Carbohydrate digestion and absorption	hsa04973	4	HK1,ATP1B3,ATP1A4,ATP1B1	4	ATP1A3,ATP1A2,ATP1B2,AKT3
Cardiac muscle contraction	hsa04260	14	MYH7,UQCRC2,TPM1,COX5A,UQCRC1,TNNC1,ATP1B3,COX5B,COX6A2,COX4I1,COX7A2L,ATP1A4,ATP1B1,TPM2	11	CACNB2,CACNB4,CACNG4,CACNA1C,ATP1A3,ATP1A2,ATP1B2,SLC8A1,TNNI3,CACNA1S,TNNT2
Cell adhesion molecules (CAMs)	hsa04514	13	HLA-DQB1,ITGB7,HLA-A,HLA-B,HLA-B,HLA-DMA,NRXN2,HLA-DPA1,HLA-DRB1,HLA-DRB1,ALCAM,CLDN18,CLDN14	19	MPZL1,HLA-E,HLA-F,CADM3,CADM1,CD34,CD8A,CD99,CDH3,CLDN4,CLDN6,NCAM1,GLG1,NLGN2,ITGB2,ITGB8,ITGA9,CNTNAP1,SIGLEC1
Cell cycle	hsa04110	8	CUL1,TGFB1,CDKN2A,CDKN2B,CDKN1B,RB1,MAD2L2,ANAPC2	22	EP300,E2F3,SFN,MCM4,MDM2,CCNA2,ZBTB17,YWHAB,ANAPC11,CCND1,CDC20,TGFB3,SMC3,PTTG2,SMAD4,SMAD2,ANAPC13,PTTG1,TP53,YWHAE,YWHAQ,RBL2
Chagas disease (American trypanosomiasis)	hsa05142	9	C3,IL8,TGFB1,PPP2R1A,IL1B,TICAM1,GNAI2,GNAQ,PPP2CA	13	PLCB3,CCL5,FOS,TNF,GNAS,TGFB3,SMAD2,IFNGR2,AKT3,MAPK11,MAPK1,CASP8,CHUK
Chemokine signaling pathway	hsa04062	18	GNB4,RAC1,IL8,GNG5,HCK,RAC2,FOXO3,RAP1B,SOS2,ADRBK1,NCF1,GNAI2,CCL27,VAV3,RHOA,ADCY4,ARRB2,NFKBIB	19	GNB1,PLCB3,CCL5,CXCL9,RAP1A,CXCR3,GNG8,GNG2,CCL21,AKT3,CRKL,MAPK1,PRKACG,PRKACA,CHUK,CCL11,BRAF,MAP2K1,RASGRP2
Chronic myeloid leukemia	hsa05220	11	ARAF,TGFB1,CDKN2A,CDKN1B,BAD,BCR,SOS2,RB1,PTPN11,MAP2K2,BCL2L1	13	E2F3,CTBP1,MDM2,CCND1,TGFB3,SMAD4,AKT3,CRKL,MAPK1,TP53,CHUK,BRAF,MAP2K1
Circadian rhythm - mammal	hsa04710	2	CUL1,RORA	5	CSNK1E,PER2,ARNTL,FBXW11,BTRC
Citrate cycle (TCA cycle)	hsa00020	7	FH,SDHB,PC,MDH2,IDH1,ACO2,SUCLG1	1	DLAT
Collecting duct acid secretion	hsa04966	7	ATP6V0E1,ATP6V1D,ATP6V1F,ATP6V0D1,ATP6V0C,ATP6V1E1,ATP6V1B2	1	SLC12A7
Colorectal cancer	hsa05210	7	RAC1,ARAF,TGFB1,BAD,BAX,RAC2,RHOA	14	FOS,APPL1,CCND1,TGFB3,SMAD4,SMAD2,AKT3,MAPK1,TP53,CTNNB1,LEF1,BRAF,MAP2K1,TCF7L2
Complement and coagulation cascades	hsa04610	5	C4A,C3,C1S,SERPING1,CR2	9	CD55,MASP2,KNG1,SERPINC1,F8,C9,C6,C3AR1,C5AR1
Cysteine and methionine metabolism	hsa00270	1	LDHA	3	MAT2A,AHCYL1,DNMT1
Cytokine-cytokine receptor interaction	hsa04060	10	IL1RAP,IL8,TGFB1,IL1B,CSF1R,IL23A,BMP8A,CCL27,BMP4,BMPR2	22	GHR,CCL5,CD70,CXCL9,KIT,CD27,CXCR3,TNF,IL2RG,CNTFR,BMPR1A,IL23R,CCL21,TGFB3,FLT4,BMP5,IFNGR2,LTA,IL9,CCL11,TNFSF10,ACVR2A
Cytosolic DNA-sensing pathway	hsa04623	3	IL1B,IRF7,NFKBIB	5	RIPK1,CCL5,CHUK,POLR3GL,TREX1
Dilated cardiomyopathy	hsa05414	10	MYH7,ITGB7,ITGB4,TGFB1,TPM1,ACTG1,TNNC1,ADCY4,TPM2,ACTB	21	CACNB2,CACNB4,CACNG4,IGF1,CACNA1C,TNF,GNAS,PLN,TGFB3,SLC8A1,DMD,PRKACG,PRKACA,ITGB8,ITGA9,ITGA5,TNNI3,CACNA1S,ITGA11,SGCA,TNNT2
Dorso-ventral axis formation	hsa04320	2	SOS2,ETV6	3	NOTCH2,MAPK1,MAP2K1
Drug metabolism - cytochrome P450	hsa00982	5	ADH5,GSTM2,ADH1A,FMO5,GSTP1	7	MGST3,UGT2B10,CYP2A13,UGT2A1,CYP1A2,GSTM5,MGST2
Drug metabolism - other enzymes	hsa00983	3	DPYD,XDH,HPRT1	5	TK1,TPMT,UGT2B10,CYP2A13,UGT2A1
ECM-receptor interaction	hsa04512	6	ITGB7,ITGB4,FN1,COL6A2,LAMA4,GP9	17	COL3A1,COL11A2,GP1BA,RELN,COL1A2,ITGB8,ITGA9,ITGA5,COL4A4,LAMC1,ITGA11,LAMB2,COL11A1,COL5A1,THBS4,SV2B,SV2A
Endocytosis	hsa04144	24	SMURF2,AP2S1,SMAD6,TGFB1,HLA-A,HLA-B,HLA-B,PDCD6IP,FGFR3,RAB5C,RAB5A,RAB11A,AP2A1,AP2B1,CLTA,CSF1R,CLTC,ADRBK1,CHMP2A,RAB11B,TSG101,RHOA,ARRB2,CHMP4A	20	ARFGAP3,HLA-E,HLA-F,FGFR4,PLD2,KIT,FGFR2,MDM2,IL2RG,STAMBP,DNM1,TGFB3,ASAP1,SMAD2,PSD,EEA1,RAB11FIP5,ZFYVE9,SH3KBP1,ADRB2
Endometrial cancer	hsa05213	6	ARAF,BAD,ERBB2,FOXO3,SOS2,MAP2K2	11	PDPK1,TAF10,CCND1,AKT3,MAPK1,TP53,CTNNB1,LEF1,BRAF,MAP2K1,TCF7L2
Epithelial cell signaling in Helicobacter pylori infection	hsa05120	11	RAC1,IL8,ATP6V0E1,ATP6V1D,PTPN11,ATP6V1F,ATP6V0D1,ATP6V0C,ATP6V1E1,ATP6V0B,ATP6V1B2	4	CCL5,MAPK11,CHUK,PLCG1
ErbB signaling pathway	hsa04012	7	ARAF,CDKN1B,BAD,ERBB2,SOS2,MAP2K2,PAK2	11	NRG4,CAMK2G,CAMK2A,NCK1,AKT3,CRKL,MAPK1,CAMK2D,BRAF,MAP2K1,PLCG1
Ether lipid metabolism	hsa00565	2	PLA2G2A,CEPT1	5	PLD2,PPAP2A,PLA2G2C,PLA2G5,PAFAH1B1
Fat digestion and absorption	hsa04975	4	AGPAT2,ABCA1,UBC,PLA2G2A	6	PPAP2A,SLC27A4,PLA2G2C,AGPAT1,PLA2G5,CLPS
Fatty acid biosynthesis	hsa00061	1	FASN	1	ACACA
Fatty acid metabolism	hsa00071	7	ACSL5,ADH5,GCDH,HADHA,ADH1A,HADHB,CPT2	2	ACSL1,CPT1B
Fc epsilon RI signaling pathway	hsa04664	9	PRKCE,RAC1,PLA2G2A,RAC2,SOS2,VAV3,LAT,FCER1G,MAP2K2	9	TNF,AKT3,MAPK11,MAPK1,PLA2G2C,PLA2G5,MAP2K6,MAP2K1,PLCG1
Fc gamma R-mediated phagocytosis	hsa04666	10	PRKCE,RAC1,HCK,RAC2,GSN,NCF1,VAV3,LAT,LIMK2,ARPC1A	15	AMPH,PLD2,PPAP2A,DNM1,EFEMP2,ASAP1,ARPC5L,AKT3,CRKL,MAPK1,MARCKS,PLA2G4F,PLA2G4D,MAP2K1,PLCG1
Focal adhesion	hsa04510	21	RAC1,ITGB7,ITGB4,BAD,ERBB2,RAC2,FN1,RAP1B,SOS2,COL6A2,ZYX,ACTG1,CAPN2,ACTN4,VAV3,RHOA,LAMA4,PARVA,TLN1,PAK2,ACTB	28	PPP1CA,PARVG,PDPK1,COL3A1,IGF1,RAP1A,TAF10,CCND1,FLT4,COL11A2,AKT3,CRKL,MAPK1,RELN,CTNNB1,COL1A2,ITGB8,ITGA9,ITGA5,BRAF,COL4A4,LAMC1,ITGA11,LAMB2,COL11A1,MAP2K1,COL5A1,THBS4
Fructose and mannose metabolism	hsa00051	4	HK1,PMM1,TPI1,ALDOA	3	ALDOC,GMPPB,PFKL
Galactose metabolism	hsa00052	2	HK1,UGP2	2	B4GALT2,PFKL
Gap junction	hsa04540	9	MAPK7,TUBB4,TUBB6,SOS2,TUBB2B,GNAI2,GNAQ,ADCY4,MAP2K2	10	PLCB3,TUBB3,GJA1,GNAS,TUBA1B,MAPK1,PRKACG,PRKACA,TUBA1A,MAP2K1
Gastric acid secretion	hsa04971	8	GNAI2,GNAQ,EZR,ADCY4,ATP1B3,ATP1A4,ATP1B1,ACTB	11	PLCB3,CAMK2G,CAMK2A,GNAS,ATP1A3,ATP1A2,ATP1B2,CALM2,PRKACG,PRKACA,CAMK2D
Glioma	hsa05214	5	ARAF,CDKN2A,SOS2,RB1,MAP2K2	14	E2F3,IGF1,MDM2,CAMK2G,CAMK2A,CCND1,AKT3,MAPK1,TP53,CALM2,CAMK2D,BRAF,MAP2K1,PLCG1
Glutathione metabolism	hsa00480	7	OPLAH,IDH1,GPX4,ANPEP,GSTM2,GCLC,GSTP1	5	ODC1,MGST3,GPX1,GSTM5,MGST2
Glycerolipid metabolism	hsa00561	4	AGPAT2,LPL,DGKA,AKR1A1	4	PPAP2A,PNPLA3,AGPAT3,AGPAT1
Glycerophospholipid metabolism	hsa00564	5	AGPAT2,PLA2G2A,DGKA,PGS1,CEPT1	8	PLD2,PPAP2A,PLA2G2C,AGPAT3,AGPAT1,PLA2G5,LPGAT1,PTDSS2
Glycolysis / Gluconeogenesis	hsa00010	12	LDHA,ENO1,HK1,ADH5,TPI1,GAPDH,ADH1A,AKR1A1,ALDOA,PGK2,ENO3,GPI	3	ALDOC,DLAT,PFKL
Glycosaminoglycan biosynthesis - chondroitin sulfate	hsa00532	3	CHPF,B3GAT3,B3GAT2	1	CHST7
Glycosaminoglycan biosynthesis - heparan sulfate	hsa00534	2	B3GAT3,B3GAT2	3	HS3ST5,HS3ST3A1,NDST2
Glycosphingolipid biosynthesis - globo series	hsa00603	2	GBGT1,A4GALT	1	ST3GAL2
Glycosphingolipid biosynthesis - lacto and neolacto series	hsa00601	1	FUT7	2	B4GALT3,B4GALT2
Glycosylphosphatidylinositol(GPI)-anchor biosynthesis	hsa00563	1	PIGX	1	PIGL
GnRH signaling pathway	hsa04912	6	MAPK7,PLA2G2A,SOS2,GNAQ,ADCY4,MAP2K2	21	GNRHR,GNRH1,PLCB3,PLD2,CACNA1C,CAMK2G,CAMK2A,GNAS,ATF4,MAPK11,MAPK1,MAP3K4,CALM2,PLA2G2C,PLA2G5,PRKACG,PRKACA,CAMK2D,CACNA1S,MAP2K6,MAP2K1
Graft-versus-host disease	hsa05332	9	HLA-DQB1,HLA-A,HLA-B,HLA-B,IL1B,HLA-DMA,HLA-DPA1,HLA-DRB1,HLA-DRB1	4	HLA-E,HLA-F,TNF,GZMB
Hedgehog signaling pathway	hsa04340	3	CSNK1A1,BMP8A,BMP4	11	CSNK1E,WNT3,CSNK1G1,BMP5,STK36,PRKACG,PRKACA,WNT10A,FBXW11,BTRC,ZIC2
Hematopoietic cell lineage	hsa04640	9	IL1B,CD37,CSF1R,ANPEP,HLA-DRB1,HLA-DRB1,CD9,GP9,CR2	7	CD34,CD8A,KIT,TNF,CD55,GP1BA,ITGA5
Hepatitis C	hsa05160	15	IL8,ARAF,PPP2R1A,UBC,BAD,TICAM1,EIF3E,SOS2,CD81,IRF7,EIF2S1,PPP2CA,JAK1,CLDN18,CLDN14	13	EIF2AK3,RIPK1,TLR3,OAS2,TNF,AKT3,MAPK11,MAPK1,TP53,CLDN4,CLDN6,CHUK,BRAF
Huntington's disease	hsa05016	38	NDUFA12,TBPL1,NDUFV1,VDAC1,AP2S1,UQCRC2,SDHB,NDUFAB1,BAX,ATP5C1,ATP5J,NDUFB8,SOD1,AP2A1,ATP5A1,NDUFA7,COX5A,AP2B1,CLTA,UQCRC1,CLTC,ATP5G3,NDUFA11,GNAQ,NDUFV3,NDUFV2,NDUFS6,NDUFS8,NDUFS3,COX5B,COX6A2,COX4I1,SLC25A6,POLR2E,COX7A2L,NDUFB4,NDUFB2,NDUFA3	17	ATP5O,PLCB3,EP300,DNAL4,TAF4,ATP5F1,POLR2F,POLR2K,GPX1,TBPL2,VDAC2,TP53,CASP8,CREB3,NDUFB5,NDUFB7,NDUFA4
Hypertrophic cardiomyopathy (HCM)	hsa05410	9	MYH7,ITGB7,ITGB4,TGFB1,TPM1,ACTG1,TNNC1,TPM2,ACTB	17	CACNB2,CACNB4,CACNG4,IGF1,CACNA1C,TNF,TGFB3,SLC8A1,DMD,ITGB8,ITGA9,ITGA5,TNNI3,CACNA1S,ITGA11,SGCA,TNNT2
Inositol phosphate metabolism	hsa00562	1	TPI1	3	PLCB3,ALDH6A1,PLCG1
Insulin signaling pathway	hsa04910	11	ARAF,HK1,BAD,EIF4E,SOS2,RHOQ,SH2B2,MAP2K2,FASN,PTPN1,SOCS1	17	PPP1CA,IGF2,PPP1R3C,PDPK1,FOXO1,PHKG2,SREBF1,AKT3,CRKL,MAPK1,CALM2,PRKACG,PRKACA,ACACA,PRKAR2B,BRAF,MAP2K1
Jak-STAT signaling pathway	hsa04630	7	SOS2,IL23A,JAK1,PTPN11,SOCS1,PTPN6,BCL2L1	10	GHR,EP300,IL2RG,PIM1,CNTFR,IL23R,CCND1,IFNGR2,AKT3,IL9
Leishmaniasis	hsa05140	13	HLA-DQB1,C3,TGFB1,CYBA,IL1B,HLA-DMA,NCF1,HLA-DPA1,HLA-DRB1,HLA-DRB1,JAK1,NFKBIB,PTPN6	7	FOS,TNF,TGFB3,IFNGR2,MAPK11,MAPK1,ITGB2
Leukocyte transendothelial migration	hsa04670	16	RAC1,CYBA,CYBB,RAC2,RAP1B,ACTG1,NCF1,GNAI2,EZR,ACTN4,VAV3,RHOA,PTPN11,CLDN18,CLDN14,ACTB	11	RAP1A,CD99,RHOH,THY1,MAPK11,CTNNB1,CLDN4,CLDN6,ITGB2,MLLT4,PLCG1
Linoleic acid metabolism	hsa00591	1	PLA2G2A	3	PLA2G2C,PLA2G5,CYP1A2
Long-term depression	hsa04730	8	ARAF,PPP2R1A,GRID2,PLA2G2A,GNAI2,GNAQ,PPP2CA,MAP2K2	11	PLCB3,IGF1,GNAS,NOS1,MAPK1,RYR1,PLA2G2C,PLA2G5,BRAF,CRHR1,MAP2K1
Long-term potentiation	hsa04720	4	ARAF,RAP1B,GNAQ,MAP2K2	17	PPP1CA,PLCB3,EP300,RAP1A,CACNA1C,CAMK2G,CAMK2A,RPS6KA1,ATF4,MAPK1,PPP3CB,CALM2,PRKACG,PRKACA,CAMK2D,BRAF,MAP2K1
Lysine degradation	hsa00310	6	SETD1A,GCDH,HADHA,PLOD3,TMLHE,SETD8	3	WHSC1L1,SUV420H2,SUV420H1
Lysosome	hsa04142	22	SLC11A2,SLC11A1,CD164,CLTA,CLTC,PPT1,C18ORF8,IGF2R,PSAP,SMPD1,GALNS,ATP6V0D1,ATP6V0C,ATP6V0B,GNS,CTSA,CTSD,CTSB,CTSH,CTSF,CTSS,CTSZ	3	ACP5,AP3D1,CTSE
Malaria	hsa05144	5	HBA1,IL8,TGFB1,IL1B,CD81	4	TNF,TGFB3,ITGB2,THBS4
MAPK signaling pathway	hsa04010	22	MRAS,MAPK7,RAC1,TGFB1,MAPKAPK5,MAPKAPK2,FGFR3,IL1B,PLA2G2A,RAC2,RAP1B,SOS2,MAPK8IP3,RRAS,HSPB1,CACNA1E,ARRB2,MAP2K2,FGF17,STK4,SRF,PAK2	45	MEF2C,CACNB2,CACNB4,TAOK3,CACNG4,DUSP9,FGFR4,PPP5C,FGFR2,FGFR1,RAP1A,CACNA1C,FOS,TNF,RPS6KA1,TGFB3,PPM1A,FGF19,ATF4,AKT3,CRKL,MAPK11,FGF8,MAPK1,FGF2,TP53,PPP3CB,MAPK8IP2,FGF12,FGF10,MAP3K4,PLA2G2C,PLA2G5,PRKACG,PRKACA,CHUK,PTPRR,RASA1,CACNA1S,BRAF,MAP2K6,MAP2K1,DUSP2,DUSP4,RASGRP2
Melanogenesis	hsa04916	4	GNAI2,GNAQ,ADCY4,MAP2K2	20	PLCB3,EP300,KIT,WNT3,CAMK2G,CAMK2A,GNAS,MAPK1,CTNNB1,CALM2,PRKACG,PRKACA,CAMK2D,LEF1,WNT10A,MAP2K1,CREB3,FZD9,FZD3,TCF7L2
Melanoma	hsa05218	6	ARAF,CDKN2A,BAD,RB1,MAP2K2,FGF17	15	E2F3,IGF1,FGFR1,MDM2,CCND1,FGF19,AKT3,FGF8,MAPK1,FGF2,TP53,FGF12,FGF10,BRAF,MAP2K1
Metabolic pathways	hsa01100	114	LDHA,GBGT1,GLUL,HSD11B2,ADSS,HSD17B10,FH,NDUFV1,ENO1,UQCRC2,PTGS1,AGPAT2,ACSL5,IVD,SDHB,DPYD,HK1,NDUFAB1,PC,PMM1,UGP2,ADH5,NT5C2,ATP5C1,PLA2G2A,MDH2,COASY,IDH1,TKT,ATP6V0E1,FDPS,ATP5J,CYP27A1,UROD,FUT7,TH,STT3B,NDUFB8,ATP5A1,NDUFA7,COX5A,TPI1,SCLY,CHPF,GCDH,AK2,UQCRC1,ANPEP,GAPDH,PPT1,HADHA,ATP5G3,ACO2,NDUFA11,DGKA,GALNT12,ATP5J2,ADH1A,PON2,RPN2,XDH,NDUFV3,B3GAT3,NDUFV2,NDUFS6,NDUFS8,NDUFS3,ATP6V…	82	ALDH4A1,ATP5O,PLCB3,TYMS,ASS1,PLD2,ALDOC,TK1,CYP11A1,IDI1,ODC1,PTGIS,AK1,POC1B,AMT,AGXT,PPAP2A,POLA1,MAT2A,ACSL1,HMGCR,B4GALT3,B4GALT2,LOC729020,DDC,UGT2B10,ATP5F1,MAN1C1,RDH11,DBT,GLUD1,CKB,POLR2F,POLR2K,NOS1,PRPS1L1,AHCYL1,GUK1,PIGL,ABAT,CYP2A13,PDXK,PNPLA3,UXS1,GLDC,PLA2G2C,GALNT7,AGPAT3,AGPAT1,PLA2G5,REV3L,ALDH6A1,LSS,DNMT1,GLS,SQLE,UGT2A1,HMGCS1,DLAT,CYP1A2,ACACA,GALNT10,ST3GAL2,GMPPB,PAFAH1…
Metabolism of xenobiotics by cytochrome P450	hsa00980	4	ADH5,GSTM2,ADH1A,GSTP1	7	MGST3,CYP2F1,UGT2B10,UGT2A1,CYP1A2,GSTM5,MGST2
mRNA surveillance pathway	hsa03015	10	PPP2R3B,PPP2R1A,ACIN1,PPP2CA,RNMT,PABPC1,PAPOLA,SRRM1,RNPS1,NUDT21	9	SYMPK,SMG5,PPP2R5D,PABPN1,THOC4,PNN,BAT1,DAZAP1,MSI2
mTOR signaling pathway	hsa04150	3	HIF1A,EIF4E,STK11	8	IGF2,PDPK1,IGF1,RPS6KA1,AKT3,MAPK1,EIF4B,BRAF
Mucin type O-Glycan biosynthesis	hsa00512	4	GALNT12,GALNT2,GALNT11,GALNTL4	5	POC1B,GALNT7,GALNT10,ST3GAL2,GALNTL1
Natural killer cell mediated cytotoxicity	hsa04650	13	RAC1,ARAF,HLA-A,HLA-B,HLA-B,RAC2,SOS2,VAV3,LAT,FCER1G,PTPN11,MAP2K2,PTPN6	13	TYROBP,HLA-E,HLA-F,TNF,IFNGR2,MAPK1,PPP3CB,GZMB,ITGB2,TNFSF10,BRAF,MAP2K1,PLCG1
Neuroactive ligand-receptor interaction	hsa04080	7	GRID2,CHRNG,GPR77,P2RX2,P2RY1,NR3C1,TAAR5	33	GNRHR,GHR,GNRH1,ADRA1B,CHRNA4,GABBR1,ADCYAP1,GABRA3,ADORA2A,GIPR,DRD4,PRLHR,GAL,HTR6,NPFFR1,CYSLTR1,GABRE,P2RX1,HRH3,ADORA1,GHSR,OPRL1,TSPO,GHRHR,LTB4R2,HTR1B,P2RY13,C3AR1,CRHR1,NPY,UCN3,C5AR1,ADRB2
Neurotrophin signaling pathway	hsa04722	14	MAPK7,RAC1,MAPKAPK2,BAD,BAX,FOXO3,RAP1B,SOS2,RHOA,SH2B2,PTPN11,NFKBIB,MAP2K2,PSEN1	20	RAP1A,CAMK2G,CAMK2A,YWHAB,RPS6KA1,NGFRAP1,ATF4,AKT3,CRKL,MAPK11,MAPK1,TP53,CALM2,NTRK3,YWHAE,YWHAQ,CAMK2D,BRAF,MAP2K1,PLCG1
N-Glycan biosynthesis	hsa00510	2	STT3B,RPN2	3	B4GALT3,B4GALT2,MAN1C1
Nicotinate and nicotinamide metabolism	hsa00760	1	NT5C2	1	ENPP1
Nitrogen metabolism	hsa00910	1	GLUL	5	AMT,CA3,GLUD1,CA5B,GLS
NOD-like receptor signaling pathway	hsa04621	6	IL8,TRIP6,IL1B,HSP90AB1,NFKBIB,HSP90AA1	7	HSP90B1,CCL5,TNF,MAPK11,MAPK1,CASP8,CHUK
Non-small cell lung cancer	hsa05223	9	ARAF,CDKN2A,BAD,ERBB2,FOXO3,SOS2,RB1,MAP2K2,STK4	11	E2F3,PDPK1,RARB,CCND1,AKT3,MAPK1,TP53,RXRG,BRAF,MAP2K1,PLCG1
Notch signaling pathway	hsa04330	1	PSEN1	7	LFNG,EP300,NUMB,CTBP1,NOTCH2,DTX1,DTX3
Olfactory transduction	hsa04740	3	OR10H2,ARRB2,OR1B1	16	OR10A4,CAMK2G,CAMK2A,OR10P1,OR7C1,OR7G2,CALM2,PRKACG,PRKACA,CAMK2D,OR52N1,OR52M1,OR9I1,OR1E1,OR1A1,OR5L2
One carbon pool by folate	hsa00670	1	MTHFS	2	TYMS,AMT
Oocyte meiosis	hsa04114	6	CUL1,PPP2R1A,PPP2CA,ADCY4,MAD2L2,ANAPC2	26	PPP1CA,IGF2,IGF1,CAMK2G,SLK,CAMK2A,YWHAB,ANAPC11,CDC20,RPS6KA1,SMC3,PTTG2,ANAPC13,PPP2R5D,MAPK1,PTTG1,PPP3CB,CALM2,YWHAE,YWHAQ,PRKACG,PRKACA,CAMK2D,FBXW11,BTRC,MAP2K1
Osteoclast differentiation	hsa04380	10	RAC1,TGFB1,CYBA,IL1B,CYBB,CSF1R,NCF1,JAK1,LILRB3,SOCS1	13	TYROBP,FOS,TNF,ACP5,IFNGR2,AKT3,MAPK11,MAPK1,PPP3CB,CHUK,OSCAR,MAP2K6,MAP2K1
Other types of O-glycan biosynthesis	hsa00514	3	OGT,FUT7,PLOD3	5	LFNG,B4GALT3,B4GALT2,UGT2B10,UGT2A1
Oxidative phosphorylation	hsa00190	38	NDUFA12,NDUFV1,UQCRC2,SDHB,NDUFAB1,ATP5C1,PPA1,ATP6V0E1,ATP5J,NDUFB8,ATP5A1,NDUFA7,COX5A,LHPP,UQCRC1,ATP5G3,NDUFA11,ATP5J2,NDUFV3,NDUFV2,NDUFS6,NDUFS8,NDUFS3,ATP6V1D,COX5B,COX6A2,COX4I1,ATP6V1F,ATP6V0D1,COX7A2L,ATP6V0C,ATP6V1E1,ATP6V0B,ATP6V1B2,NDUFB4,NDUFB2,NDUFA3,COX17	6	ATP5O,ATP5F1,ATP12A,NDUFB5,NDUFB7,NDUFA4
p53 signaling pathway	hsa04115	3	CDKN2A,BAX,IGFBP3	8	BAI1,SFN,IGF1,MDM2,CCND1,TP53,CASP8,SESN2
Pancreatic cancer	hsa05212	10	RAC1,ARAF,TGFB1,CDKN2A,BAD,ERBB2,RAC2,RB1,JAK1,BCL2L1	11	E2F3,CCND1,TGFB3,SMAD4,SMAD2,AKT3,MAPK1,TP53,CHUK,BRAF,MAP2K1
Pancreatic secretion	hsa04972	11	RAC1,PLA2G2A,ATP2A1,RAB11A,RAP1B,GNAQ,RHOA,ADCY4,ATP1B3,ATP1A4,ATP1B1	12	PLCB3,RAP1A,GNAS,ATP1A3,ATP1A2,ATP1B2,ATP2B4,PLA2G2C,ATP2A3,PLA2G5,SLC4A4,KCNMA1
Pantothenate and CoA biosynthesis	hsa00770	2	DPYD,COASY	2	VNN2,ENPP1
Parkinson's disease	hsa05012	31	NDUFA12,NDUFV1,VDAC1,UQCRC2,SDHB,NDUFAB1,ATP5C1,ATP5J,TH,NDUFB8,ATP5A1,NDUFA7,COX5A,UQCRC1,PARK7,ATP5G3,NDUFA11,UCHL1,NDUFV3,NDUFV2,NDUFS6,NDUFS8,NDUFS3,COX5B,COX6A2,COX4I1,SLC25A6,COX7A2L,NDUFB4,NDUFB2,NDUFA3	8	ATP5O,UBE2G2,UBA7,ATP5F1,VDAC2,NDUFB5,NDUFB7,NDUFA4
Pathogenic Escherichia coli infection	hsa05130	8	TUBB4,TUBB6,TUBB2B,ACTG1,EZR,RHOA,ACTB,ARPC1A	8	TUBB3,NCK1,ARPC5L,TUBA1B,HCLS1,CTNNB1,YWHAQ,TUBA1A
Pathways in cancer	hsa05200	35	RAC1,FH,IL8,ARAF,TGFB1,CDKN2A,CDKN2B,TCEB2,HIF1A,FGFR3,CDKN1B,BAD,ERBB2,BAX,BCR,RAC2,ZBTB16,FN1,RARA,CSF1R,SOS2,EGLN2,RHOA,RB1,HSP90AB1,JAK1,BMP4,LAMA4,MAP2K2,FGF17,STK4,BCL2L1,HSP90AA1,DAPK3,GSTP1	47	JUP,HSP90B1,EP300,E2F3,PAX8,CTBP1,KIT,IGF1,FOXO1,MMP1,WNT3,FGFR2,FGFR1,RARB,FOS,MDM2,APPL1,CCND1,TGFB3,SMAD4,SMAD2,FGF19,SLC2A1,AKT3,CRKL,FGF8,MAPK1,FGF2,TP53,FGF12,FGF10,CTNNB1,STK36,CASP8,RXRG,CHUK,LEF1,WNT10A,BRAF,COL4A4,LAMC1,LAMB2,MAP2K1,FZD9,FZD3,PLCG1,TCF7L2
Pentose and glucuronate interconversions	hsa00040	2	UGP2,DCXR	3	LOC729020,UGT2B10,UGT2A1
Pentose phosphate pathway	hsa00030	5	TKT,TALDO1,ALDOA,PRPS2,GPI	4	ALDOC,LOC729020,PRPS1L1,PFKL
Peroxisome	hsa04146	8	PEX6,ACSL5,PEX11G,PXMP2,IDH1,SOD1,XDH,ECH1	7	AGXT,ACSL1,PEX7,PECR,PEX16,BAAT,ABCD1
Phagosome	hsa04145	33	RAC1,HLA-DQB1,C3,HLA-A,HLA-B,HLA-B,CYBA,UBC,CYBB,TUBB4,ATP6V0E1,RAB5C,HLA-DMA,TUBB6,RAB5A,TUBB2B,ACTG1,NCF1,HLA-DPA1,HLA-DRB1,HLA-DRB1,SEC61A1,ATP6V1D,SEC61G,ATP6V1F,ATP6V0D1,ATP6V0C,ATP6V1E1,ATP6V0B,ATP6V1B2,SFTPD,CTSS,ACTB	10	HLA-E,HLA-F,TUBB3,NOS1,TUBA1B,EEA1,ITGB2,ITGA5,TUBA1A,THBS4
Phenylalanine metabolism	hsa00360	2	MIF,PRDX6	1	DDC
Phosphatidylinositol signaling system	hsa04070	1	DGKA	3	PLCB3,CALM2,PLCG1
Phototransduction	hsa04744	2	GNAT1,ARRB2	5	GNB1,RHO,CALM2,PDE6G,PDE6A
Porphyrin and chlorophyll metabolism	hsa00860	3	FTL,UROD,BLVRB	4	HCCS,UGT2B10,FTH1,UGT2A1
PPAR signaling pathway	hsa03320	6	ACSL5,UBC,CYP27A1,LPL,FABP5,CPT2	9	PDPK1,MMP1,TAF10,ACSL1,APOA5,SLC27A4,ADIPOQ,RXRG,CPT1B
Primary bile acid biosynthesis	hsa00120	2	CH25H,CYP27A1	1	BAAT
Prion diseases	hsa05020	5	IL1B,BAX,SOD1,PRNP,MAP2K2	11	CCL5,EGR1,MAPK1,C9,C6,NCAM1,PRKACG,PRKACA,HSPA5,LAMC1,MAP2K1
Progesterone-mediated oocyte maturation	hsa04914	7	ARAF,GNAI2,HSP90AB1,ADCY4,MAD2L2,ANAPC2,HSP90AA1	13	IGF2,IGF1,CCNA2,ANAPC11,RPS6KA1,ANAPC13,AKT3,MAPK11,MAPK1,PRKACG,PRKACA,BRAF,MAP2K1
Propanoate metabolism	hsa00640	3	LDHA,HADHA,SUCLG1	3	ABAT,ALDH6A1,ACACA
Prostate cancer	hsa05215	10	ARAF,CDKN1B,BAD,ERBB2,SOS2,RB1,HSP90AB1,MAP2K2,HSP90AA1,GSTP1	22	IGF2,HSP90B1,EP300,E2F3,PDPK1,IGF1,FOXO1,FGFR2,FGFR1,MDM2,CCND1,ATF4,AKT3,MAPK1,TP53,CTNNB1,CHUK,LEF1,BRAF,MAP2K1,CREB3,TCF7L2
Proteasome	hsa03050	8	PSMD12,PSMC4,PSMD1,PSMB3,PSMB5,PSMB7,PSMD2,PSMF1	3	POMP,PSMA2,PSME2
Protein digestion and absorption	hsa04974	8	COL14A1,DPP4,COL12A1,KCNN4,COL6A2,ATP1B3,ATP1A4,ATP1B1	14	COL18A1,COL3A1,SLC1A5,ATP1A3,ATP1A2,COL11A2,ATP1B2,SLC8A1,COL1A2,KCNJ13,COL4A4,ELN,COL11A1,COL5A1
Protein export	hsa03060	4	SRPR,SEC61A1,SEC61G,SRP72	3	SRP19,HSPA5,SPCS1
Protein processing in endoplasmic reticulum	hsa04141	26	DERL3,RAD23A,CUL1,DNAJA1,UFD1L,CRYAA,BAX,STT3B,ERP29,LMAN1,UBE2D2,UBE4B,EIF2S1,RRBP1,CAPN2,CAPN1,RPN2,SAR1B,SEC61A1,HERPUD1,VCP,HSP90AB1,SEC61G,LMAN2,UBQLN1,HSP90AA1	17	EIF2AK3,UBE2G2,HSP90B1,XBP1,P4HB,SELS,MAN1C1,ATF4,SEC13,DERL2,WFS1,DNAJC1,DNAJA2,DNAJB2,SEC24C,HSPA5,UBQLN3
Proximal tubule bicarbonate reclamation	hsa04964	4	ATP1B3,AQP1,ATP1A4,ATP1B1	7	GLUD1,ATP1A3,ATP1A2,SLC38A3,ATP1B2,GLS,SLC4A4
Purine metabolism	hsa00230	9	ADSS,NT5C2,NPR2,AK2,XDH,ADCY4,POLR2E,HPRT1,PRPS2	12	AK1,POLA1,POLR2F,POLR2K,PRPS1L1,GUK1,PDE6G,PDE6A,POLR3GL,ENPP1,ZNRD1,PRUNE
Pyrimidine metabolism	hsa00240	5	DPYD,TXNRD2,NT5C2,CAD,POLR2E	8	TYMS,TK1,POLA1,POLR2F,POLR2K,POLR3GL,ZNRD1,DCTD
Pyruvate metabolism	hsa00620	3	LDHA,PC,MDH2	3	DLAT,ACACA,ME3
Regulation of actin cytoskeleton	hsa04810	27	MRAS,RAC1,ITGB7,ARAF,ITGB4,BAIAP2,FGFR3,RAC2,GSN,FN1,SOS2,ACTG1,ARHGEF7,TMSB4X,EZR,PFN1,RRAS,ACTN4,VAV3,RHOA,LIMK2,MAP2K2,FGF17,PAK2,ABI2,ACTB,ARPC1A	26	PPP1CA,PFN2,IGF2,FGFR4,FGFR2,FGFR1,EFEMP2,FGF19,ARPC5L,CRKL,FGF8,MAPK1,FGF2,FGF12,FGF10,DIAPH3,ITGB2,ITGB8,ITGA9,ITGA5,CYFIP2,BRAF,ARHGEF1,MYH10,ITGA11,MAP2K1
Regulation of autophagy	hsa04140	2	ATG12,ATG3	1	IGF2
Renal cell carcinoma	hsa05211	12	RAC1,FH,ARAF,TGFB1,TCEB2,HIF1A,RAP1B,SOS2,EGLN2,PTPN11,MAP2K2,PAK2	9	EP300,RAP1A,TGFB3,SLC2A1,AKT3,CRKL,MAPK1,BRAF,MAP2K1
Retinol metabolism	hsa00830	4	ADH5,ADH1A,ALDH1A2,CYP26B1	5	UGT2B10,RDH11,CYP2A13,UGT2A1,CYP1A2
Riboflavin metabolism	hsa00740	1	ACP6	2	ACP5,ENPP1
Ribosome	hsa03010	42	RPLP0,RPL8,RPL27A,RPS2,RPL37A,RPS4Y1,RPS3A,RPS23,RPS29,RPL18,RPL17,RPL12,RPS19,RPS14,RPS15,RPL38,RPL36,RPL30,RPL34,RPL26,RPL29,RPL23A,RPL13,RPL15,RPS18,RPS16,RPS13,RPS10,RPS25,RPS26,RPS5,RPL18A,RPL35,RPL23,RPL21,UBA52,RPL9,RPL3,RPL4,RPS4X,RPS15A,RPL10A	11	RPS27A,RPL7A,RPL28,RPL14,RPL3L,RPL6,RPL10L,RPLP1,RPLP2,RPS17,RPL36AL
Ribosome biogenesis in eukaryotes	hsa03008	4	CSNK2A2,MPHOSPH10,DKC1,NHP2L1	6	XPO1,TAF9,CSNK2A1,HEATR1,RAN,GNL2
RIG-I-like receptor signaling pathway	hsa04622	4	IL8,ATG12,IRF7,NFKBIB	8	RIPK1,TNF,MAPK11,CASP8,AZI2,CHUK,DDX3X,CASP10
RNA degradation	hsa03018	9	ENO1,SKIV2L,DDX6,BTG3,LSM7,EXOSC7,PABPC1,TOB2,ENO3	6	BTG1,PAN3,CNOT3,EXOSC1,DCPS,BTG2
RNA polymerase	hsa03020	1	POLR2E	4	POLR2F,POLR2K,POLR3GL,ZNRD1
RNA transport	hsa03013	17	THOC5,EIF1AX,RANGAP1,EIF4A2,EIF3E,EIF3F,EIF4E,ACIN1,EIF2S1,EIF2B4,EIF5,PABPC1,EIF2B5,EIF2S2,SRRM1,RNPS1,EIF4G1	19	EIF4A1,TACC3,XPO1,XPO5,EIF4G3,SUMO2,SUMO1,SEC13,RAN,THOC4,EIF3A,EIF3J,EIF4B,UBE2I,PNN,TMEM48,NUP98,BAT1,EIF2B2
Salivary secretion	hsa04970	7	KCNN4,GNAQ,ADCY4,ATP1B3,BEST2,ATP1A4,ATP1B1	16	PLCB3,ADRA1B,TRPV6,GNAS,AQP5,NOS1,ATP1A3,ATP1A2,ATP1B2,CALM2,ATP2B4,PRKACG,PRKACA,CAMP,KCNMA1,ADRB2
Shigellosis	hsa05131	10	RAC1,IL8,UBE2D2,ACTG1,PFN1,RHOG,MAD2L2,NFKBIB,ACTB,ARPC1A	10	PFN2,ARPC5L,CRKL,MAPK11,MAPK1,HCLS1,ITGA5,CHUK,FBXW11,BTRC
Small cell lung cancer	hsa05222	6	CDKN2B,CDKN1B,FN1,RB1,LAMA4,BCL2L1	10	E2F3,RARB,CCND1,AKT3,TP53,RXRG,CHUK,COL4A4,LAMC1,LAMB2
SNARE interactions in vesicular transport	hsa04130	1	VAMP8	3	VAMP1,STX5,STX3
Sphingolipid metabolism	hsa00600	1	SMPD1	1	PPAP2A
Spliceosome	hsa03040	14	SNRPD2,CTNNBL1,CWC15,SF3B14,TXNL4A,ACIN1,LSM7,DDX46,NHP2L1,HNRNPC,U2AF2,PRPF40A,SNRPG,SART1	11	EFTUD2,SNRPA,PQBP1,SRSF2,SR140,THOC4,DDX5,BAT1,HNRNPM,RBMX,SNRPF
Staphylococcus aureus infection	hsa05150	8	C4A,HLA-DQB1,C3,HLA-DMA,C1S,HLA-DPA1,HLA-DRB1,HLA-DRB1	5	KRT10,MASP2,ITGB2,C3AR1,C5AR1
Starch and sucrose metabolism	hsa00500	3	HK1,UGP2,GPI	5	PGM2L1,UGT2B10,UXS1,UGT2A1,ENPP1
Steroid hormone biosynthesis	hsa00140	1	HSD11B2	3	CYP11A1,UGT2B10,UGT2A1
Sulfur relay system	hsa04122	1	NFS1	1	URM1
Synthesis and degradation of ketone bodies	hsa00072	1	BDH1	1	HMGCS1
Systemic lupus erythematosus	hsa05322	16	C4A,HLA-DQB1,C3,HIST1H3C,HIST1H3F,HLA-DMA,C1S,HIST1H2BO,HIST1H2BM,HLA-DPA1,HLA-DRB1,HLA-DRB1,HIST1H2BH,HIST1H4H,ACTN4,HIST2H4B	10	TNF,C9,C6,HIST3H3,H3F3A,HIST1H2AE,HIST1H2AK,HIST1H2AM,H2AFV,H2AFY
T cell receptor signaling pathway	hsa04660	9	SOS2,GRAP2,VAV3,LAT,RHOA,NFKBIB,MAP2K2,PTPN6,PAK2	11	CD8A,FOS,TNF,NCK1,AKT3,MAPK11,MAPK1,PPP3CB,CHUK,MAP2K1,PLCG1
Taste transduction	hsa04742	2	SCNN1A,ADCY4	8	GNB1,GNAS,ACCN1,PRKACG,PRKACA,TAS2R60,TAS2R43,TAS2R5
Terpenoid backbone biosynthesis	hsa00900	2	FDPS,GGPS1	4	IDI1,HMGCR,HMGCS1,DHDDS
TGF-beta signaling pathway	hsa04350	12	SMURF2,CUL1,SMAD6,TGFB1,CDKN2B,PPP2R1A,LTBP1,BMP8A,PPP2CA,RHOA,BMP4,BMPR2	13	EP300,TNF,BMPR1A,TGFB3,SMAD4,SMAD2,BMP5,MAPK1,RBL2,ID3,ZFYVE9,THBS4,ACVR2A
Thiamine metabolism	hsa00730	1	NFS1	1	TPK1
Thyroid cancer	hsa05216	1	MAP2K2	10	PAX8,CCND1,MAPK1,TP53,CTNNB1,RXRG,LEF1,BRAF,MAP2K1,TCF7L2
Tight junction	hsa04530	18	MRAS,MYH7,PRKCE,EPB41L2,CSNK2A2,PPP2R1A,CGN,ACTG1,MAGI1,GNAI2,PPP2CA,RRAS,ACTN4,EPB41,RHOA,CLDN18,CLDN14,ACTB	15	CSDA,SYMPK,VAPA,AKT3,MYH3,HCLS1,EXOC4,CSNK2A1,CTNNB1,CLDN4,CLDN6,TJP2,MLLT4,MYH10,CASK
Toll-like receptor signaling pathway	hsa04620	6	RAC1,IL8,IL1B,TICAM1,IRF7,MAP2K2	13	RIPK1,CCL5,TLR3,CXCL9,FOS,TNF,AKT3,MAPK11,MAPK1,CASP8,CHUK,MAP2K6,MAP2K1
Toxoplasmosis	hsa05145	14	HLA-DQB1,TGFB1,BAD,PLA2G2A,HLA-DMA,HLA-DPA1,HLA-DRB1,HLA-DRB1,GNAI2,JAK1,LAMA4,NFKBIB,SOCS1,BCL2L1	13	TNF,TGFB3,IFNGR2,AKT3,MAPK11,MAPK1,CASP8,PLA2G2C,PLA2G5,CHUK,LAMC1,LAMB2,MAP2K6
Tryptophan metabolism	hsa00380	2	GCDH,HADHA	2	DDC,CYP1A2
Type I diabetes mellitus	hsa04940	10	HLA-DQB1,HLA-A,HLA-B,HLA-B,IL1B,HLA-DMA,HLA-DPA1,HLA-DRB1,HLA-DRB1,ICA1	6	IGF2,HLA-E,HLA-F,TNF,GZMB,LTA
Type II diabetes mellitus	hsa04930	4	PRKCE,HK1,CACNA1E,SOCS1	6	IGF2,CACNA1C,TNF,MAPK1,ADIPOQ,ABCC8
Tyrosine metabolism	hsa00350	4	ADH5,TH,MIF,ADH1A	1	DDC
Ubiquitin mediated proteolysis	hsa04120	11	CUL3,SMURF2,CUL1,TCEB2,UBE2D2,UBE4B,UBA2,UBE2R2,SOCS1,KEAP1,ANAPC2	15	UBE2G2,FBXW7,HUWE1,MDM2,UBA7,UBA3,ANAPC11,CDC20,ANAPC13,BIRC6,UBE2I,FBXW11,TRIP12,BTRC,AIRE
Vascular smooth muscle contraction	hsa04270	9	PRKCE,ARAF,PLA2G2A,NPR2,GNAQ,RHOA,ADCY4,ACTA2,MAP2K2	20	PPP1CA,PLCB3,ADRA1B,KCNMB2,CACNA1C,ADORA2A,GNAS,RAMP3,MAPK1,CALM2,PLA2G2C,PLA2G5,CALCA,PRKACG,PRKACA,CACNA1S,BRAF,ARHGEF1,KCNMA1,MAP2K1
Vasopressin-regulated water reabsorption	hsa04962	7	DCTN6,RAB5C,RAB5A,RAB11A,DYNLL1,RAB11B,AQP3	6	GNAS,AQP4,PRKACG,PRKACA,DYNLL2,CREB3
VEGF signaling pathway	hsa04370	7	RAC1,MAPKAPK2,BAD,PLA2G2A,RAC2,HSPB1,MAP2K2	8	AKT3,MAPK11,MAPK1,PPP3CB,PLA2G2C,PLA2G5,MAP2K1,PLCG1
Vibrio cholerae infection	hsa05110	14	ARF1,KDELR2,ATP6V0E1,ACTG1,SEC61A1,ATP6V1D,SEC61G,ATP6V1F,ATP6V0D1,ATP6V0C,ATP6V1E1,ATP6V0B,ATP6V1B2,ACTB	6	GNAS,MUC2,PRKACG,PRKACA,TJP2,PLCG1
Viral myocarditis	hsa05416	14	MYH7,RAC1,HLA-DQB1,HLA-A,HLA-B,HLA-B,RAC2,HLA-DMA,ACTG1,HLA-DPA1,HLA-DRB1,HLA-DRB1,EIF4G1,ACTB	11	HLA-E,HLA-F,CD55,CCND1,EIF4G3,MYH3,CASP8,DMD,ITGB2,MYH10,SGCA
Wnt signaling pathway	hsa04310	9	RAC1,CUL1,CSNK2A2,PPP2R1A,RAC2,CSNK1A1,PPP2CA,RHOA,PSEN1	29	PRICKLE1,CSNK1E,LRP5,PLCB3,EP300,TBL1XR1,CTBP1,WNT3,CAMK2G,CAMK2A,CCND1,NKD2,SMAD4,SMAD2,PPP2R5D,TP53,PPP3CB,CSNK2A1,CTNNB1,PRKACG,PRKACA,CAMK2D,LEF1,WNT10A,FBXW11,BTRC,FZD9,FZD3,TCF7L2
Intestinal immune network for IgA production	hsa04672	8	HLA-DQB1,ITGB7,TGFB1,HLA-DMA,HLA-DPA1,HLA-DRB1,HLA-DRB1,CCL27
Aminoacyl-tRNA biosynthesis	hsa00970	8	HARS,GARS,RARS2,FARSB,KARS,YARS,SARS,NARS
Fatty acid elongation in mitochondria	hsa00062	3	PPT1,HADHA,HADHB
Renin-angiotensin system	hsa04614	3	LNPEP,ANPEP,CTSA
Glyoxylate and dicarboxylate metabolism	hsa00630	2	MDH2,ACO2
Glycosaminoglycan degradation	hsa00531	2	GALNS,GNS
Other glycan degradation	hsa00511	2	HEXDC,FUCA2
Selenocompound metabolism	hsa00450	2	TXNRD2,SCLY
Non-homologous end-joining	hsa03450	1	XRCC6
Butirosin and neomycin biosynthesis	hsa00524	1	HK1
Vitamin digestion and absorption	hsa04977	1	UBC
Nucleotide excision repair	hsa03420	1	RAD23A
Glycosaminoglycan biosynthesis - keratan sulfate	hsa00533			4	B4GALT3,B4GALT2,CHST1,ST3GAL2
"Glycine, serine and threonine metabolism"	hsa00260			4	AMT,AGXT,GLDC,GNMT
Primary immunodeficiency	hsa05340			3	CD8A,IL2RG,AIRE
Maturity onset diabetes of the young	hsa04950			3	IGF2,FOXA2,NKX6-1
D-Glutamine and D-glutamate metabolism	hsa00471			2	GLUD1,GLS
Ascorbate and aldarate metabolism	hsa00053			2	UGT2B10,UGT2A1
DNA replication	hsa03030			2	MCM4,POLA1
Homologous recombination	hsa03440			2	RAD51C,RAD54L
Steroid biosynthesis	hsa00100			2	LSS,SQLE
Mismatch repair	hsa03430			2	PMS2,MLH3
Taurine and hypotaurine metabolism	hsa00430			1	BAAT
Histidine metabolism	hsa00340			1	DDC
Vitamin B6 metabolism	hsa00750			1	PDXK
Glycosphingolipid biosynthesis - ganglio series	hsa00604			1	ST3GAL2

## Sheet: Metabolism
Pathway Name	No. of Genes Upregulated	Genes Upregulated	No. of Genes downregulated	Genes Downregulated	Total no.of regulated genes
Metabolic pathways	114	LDHA,GBGT1,GLUL,HSD11B2,ADSS,HSD17B10,FH,NDUFV1,ENO1,UQCRC2,PTGS1,AGPAT2,ACSL5,IVD,SDHB,DPYD,HK1,NDUFAB1,PC,PMM1,UGP2,ADH5,NT5C2,ATP5C1,PLA2G2A,MDH2,COASY,IDH1,TKT,ATP6V0E1,FDPS,ATP5J,CYP27A1,UROD,FUT7,TH,STT3B,NDUFB8,ATP5A1,NDUFA7,COX5A,TPI1,SCLY,CHPF,GCDH,AK2,UQCRC1,ANPEP,GAPDH,PPT1,HADHA,ATP5G3,ACO2,NDUFA11,DGKA,GALNT12,ATP5J2,ADH1A,PON2,RPN2,XDH,NDUFV3,B3GAT3,NDUFV2,NDUFS6,NDUFS8,NDUFS3,ATP6V…	82	ALDH4A1,ATP5O,PLCB3,TYMS,ASS1,PLD2,ALDOC,TK1,CYP11A1,IDI1,ODC1,PTGIS,AK1,POC1B,AMT,AGXT,PPAP2A,POLA1,MAT2A,ACSL1,HMGCR,B4GALT3,B4GALT2,LOC729020,DDC,UGT2B10,ATP5F1,MAN1C1,RDH11,DBT,GLUD1,CKB,POLR2F,POLR2K,NOS1,PRPS1L1,AHCYL1,GUK1,PIGL,ABAT,CYP2A13,PDXK,PNPLA3,UXS1,GLDC,PLA2G2C,GALNT7,AGPAT3,AGPAT1,PLA2G5,REV3L,ALDH6A1,LSS,DNMT1,GLS,SQLE,UGT2A1,HMGCS1,DLAT,CYP1A2,ACACA,GALNT10,ST3GAL2,GMPPB,PAFAH1…	196
Oxidative phosphorylation	38	NDUFA12,NDUFV1,UQCRC2,SDHB,NDUFAB1,ATP5C1,PPA1,ATP6V0E1,ATP5J,NDUFB8,ATP5A1,NDUFA7,COX5A,LHPP,UQCRC1,ATP5G3,NDUFA11,ATP5J2,NDUFV3,NDUFV2,NDUFS6,NDUFS8,NDUFS3,ATP6V1D,COX5B,COX6A2,COX4I1,ATP6V1F,ATP6V0D1,COX7A2L,ATP6V0C,ATP6V1E1,ATP6V0B,ATP6V1B2,NDUFB4,NDUFB2,NDUFA3,COX17	6	ATP5O,ATP5F1,ATP12A,NDUFB5,NDUFB7,NDUFA4	44
Purine metabolism	9	ADSS,NT5C2,NPR2,AK2,XDH,ADCY4,POLR2E,HPRT1,PRPS2	12	AK1,POLA1,POLR2F,POLR2K,PRPS1L1,GUK1,PDE6G,PDE6A,POLR3GL,ENPP1,ZNRD1,PRUNE	21
Glycolysis / Gluconeogenesis	12	LDHA,ENO1,HK1,ADH5,TPI1,GAPDH,ADH1A,AKR1A1,ALDOA,PGK2,ENO3,GPI	3	ALDOC,DLAT,PFKL	15
Glycerophospholipid metabolism	5	AGPAT2,PLA2G2A,DGKA,PGS1,CEPT1	8	PLD2,PPAP2A,PLA2G2C,AGPAT3,AGPAT1,PLA2G5,LPGAT1,PTDSS2	13
Pyrimidine metabolism	5	DPYD,TXNRD2,NT5C2,CAD,POLR2E	8	TYMS,TK1,POLA1,POLR2F,POLR2K,POLR3GL,ZNRD1,DCTD	13
Drug metabolism - cytochrome P450	5	ADH5,GSTM2,ADH1A,FMO5,GSTP1	7	MGST3,UGT2B10,CYP2A13,UGT2A1,CYP1A2,GSTM5,MGST2	12
Glutathione metabolism	7	OPLAH,IDH1,GPX4,ANPEP,GSTM2,GCLC,GSTP1	5	ODC1,MGST3,GPX1,GSTM5,MGST2	12
Metabolism of xenobiotics by cytochrome P450	4	ADH5,GSTM2,ADH1A,GSTP1	7	MGST3,CYP2F1,UGT2B10,UGT2A1,CYP1A2,GSTM5,MGST2	11
Fat digestion and absorption	4	AGPAT2,ABCA1,UBC,PLA2G2A	6	PPAP2A,SLC27A4,PLA2G2C,AGPAT1,PLA2G5,CLPS	10
Fatty acid metabolism	7	ACSL5,ADH5,GCDH,HADHA,ADH1A,HADHB,CPT2	2	ACSL1,CPT1B	9
"Alanine, aspartate and glutamate metabolism"	3	GLUL,ADSS,CAD	6	ALDH4A1,ASS1,AGXT,GLUD1,ABAT,GLS	9
Arachidonic acid metabolism	4	PTGS1,PLA2G2A,PTGDS,TBXAS1	5	PTGIS,GPX1,PLA2G2C,PLA2G5,ALOX15B	9
Arginine and proline metabolism	1	GLUL	8	ALDH4A1,ASS1,ODC1,GLUD1,CKB,NOS1,GLS,AGMAT	9
Lysine degradation	6	SETD1A,GCDH,HADHA,PLOD3,TMLHE,SETD8	3	WHSC1L1,SUV420H2,SUV420H1	9
Mucin type O-Glycan biosynthesis	4	GALNT12,GALNT2,GALNT11,GALNTL4	5	POC1B,GALNT7,GALNT10,ST3GAL2,GALNTL1	9
Pentose phosphate pathway	5	TKT,TALDO1,ALDOA,PRPS2,GPI	4	ALDOC,LOC729020,PRPS1L1,PFKL	9
Retinol metabolism	4	ADH5,ADH1A,ALDH1A2,CYP26B1	5	UGT2B10,RDH11,CYP2A13,UGT2A1,CYP1A2	9
Citrate cycle (TCA cycle)	7	FH,SDHB,PC,MDH2,IDH1,ACO2,SUCLG1	1	DLAT	8
Glycerolipid metabolism	4	AGPAT2,LPL,DGKA,AKR1A1	4	PPAP2A,PNPLA3,AGPAT3,AGPAT1	8
"Valine, leucine and isoleucine degradation"	4	HSD17B10,IVD,HADHA,HADHB	4	DBT,ABAT,ALDH6A1,HMGCS1	8
Amino sugar and nucleotide sugar metabolism	5	HK1,PMM1,UGP2,CHI3L1,GPI	3	CYB5R2,UXS1,GMPPB	8
Drug metabolism - other enzymes	3	DPYD,XDH,HPRT1	5	TK1,TPMT,UGT2B10,CYP2A13,UGT2A1	8
Starch and sucrose metabolism	3	HK1,UGP2,GPI	5	PGM2L1,UGT2B10,UXS1,UGT2A1,ENPP1	8
Ether lipid metabolism	2	PLA2G2A,CEPT1	5	PLD2,PPAP2A,PLA2G2C,PLA2G5,PAFAH1B1	7
Fructose and mannose metabolism	4	HK1,PMM1,TPI1,ALDOA	3	ALDOC,GMPPB,PFKL	7
Propanoate metabolism	3	LDHA,HADHA,SUCLG1	3	ABAT,ALDH6A1,ACACA	6
Pyruvate metabolism	3	LDHA,PC,MDH2	3	DLAT,ACACA,ME3	6
Terpenoid backbone biosynthesis	2	FDPS,GGPS1	4	IDI1,HMGCR,HMGCS1,DHDDS	6
Biosynthesis of unsaturated fatty acids	2	HADHA,TECR	3	PECR,PTPLB,BAAT	5
Glycosaminoglycan biosynthesis - heparan sulfate	2	B3GAT3,B3GAT2	3	HS3ST5,HS3ST3A1,NDST2	5
Pentose and glucuronate interconversions	2	UGP2,DCXR	3	LOC729020,UGT2B10,UGT2A1	5
Tyrosine metabolism	4	ADH5,TH,MIF,ADH1A	1	DDC	5
Butanoate metabolism	2	HADHA,BDH1	2	ABAT,HMGCS1	4
Cysteine and methionine metabolism	1	LDHA	3	MAT2A,AHCYL1,DNMT1	4
Galactose metabolism	2	HK1,UGP2	2	B4GALT2,PFKL	4
Glycosaminoglycan biosynthesis - chondroitin sulfate	3	CHPF,B3GAT3,B3GAT2	1	CHST7	4
Inositol phosphate metabolism	1	TPI1	3	PLCB3,ALDH6A1,PLCG1	4
Linoleic acid metabolism	1	PLA2G2A	3	PLA2G2C,PLA2G5,CYP1A2	4
Pantothenate and CoA biosynthesis	2	DPYD,COASY	2	VNN2,ENPP1	4
Phosphatidylinositol signaling system	1	DGKA	3	PLCB3,CALM2,PLCG1	4
Tryptophan metabolism	2	GCDH,HADHA	2	DDC,CYP1A2	4
Glycosaminoglycan biosynthesis - keratan sulfate			4	B4GALT3,B4GALT2,CHST1,ST3GAL2	4
"Glycine, serine and threonine metabolism"			4	AMT,AGXT,GLDC,GNMT	4
Glycosphingolipid biosynthesis - globo series	2	GBGT1,A4GALT	1	ST3GAL2	3
Glycosphingolipid biosynthesis - lacto and neolacto series	1	FUT7	2	B4GALT3,B4GALT2	3
Phenylalanine metabolism	2	MIF,PRDX6	1	DDC	3
Riboflavin metabolism	1	ACP6	2	ACP5,ENPP1	3
Fatty acid elongation in mitochondria	3	PPT1,HADHA,HADHB			3
Fatty acid biosynthesis	1	FASN	1	ACACA	2
Glycosylphosphatidylinositol(GPI)-anchor biosynthesis	1	PIGX	1	PIGL	2
Sphingolipid metabolism	1	SMPD1	1	PPAP2A	2
Synthesis and degradation of ketone bodies	1	BDH1	1	HMGCS1	2
Thiamine metabolism	1	NFS1	1	TPK1	2
Glyoxylate and dicarboxylate metabolism	2	MDH2,ACO2			2
Glycosaminoglycan degradation	2	GALNS,GNS			2
Other glycan degradation	2	HEXDC,FUCA2			2
D-Glutamine and D-glutamate metabolism			2	GLUD1,GLS	2
Ascorbate and aldarate metabolism			2	UGT2B10,UGT2A1	2
Steroid biosynthesis			2	LSS,SQLE	2
Taurine and hypotaurine metabolism			1	BAAT	1
Histidine metabolism			1	DDC	1
Vitamin B6 metabolism			1	PDXK	1
Glycosphingolipid biosynthesis - ganglio series			1	ST3GAL2	1

## Sheet: Lipid Metabolism
Pathway Name	No. of Genes Upregulated	Genes Upregulated	No. of Genes downregulated	Genes Downregulated	Total no.of regulated genes
Lipid Metabolism	9	ABHD2, ABHD8, ACSL5, CYP27A1, CYP2B18A, CYP26B1, FDPS, HADHA, LPL	6	ACSL1, CYP2F1, CYP2A13, CYP1A2, CYP11A1, CYP2D40	15
Glycerophospholipid metabolism	5	AGPAT2,PLA2G2A,DGKA,PGS1,CEPT1	8	PLD2,PPAP2A,PLA2G2C,AGPAT3,AGPAT1,PLA2G5,LPGAT1,PTDSS2	13
Fatty acid metabolism	7	ACSL5,ADH5,GCDH,HADHA,ADH1A,HADHB,CPT2	2	ACSL1,CPT1B	9
Arachidonic acid metabolism	4	PTGS1,PLA2G2A,PTGDS,TBXAS1	5	PTGIS,GPX1,PLA2G2C,PLA2G5,ALOX15B	9
Glycerolipid metabolism	4	AGPAT2,LPL,DGKA,AKR1A1	4	PPAP2A,PNPLA3,AGPAT3,AGPAT1	8
Ether lipid metabolism	2	PLA2G2A,CEPT1	5	PLD2,PPAP2A,PLA2G2C,PLA2G5,PAFAH1B1	7
Biosynthesis of unsaturated fatty acids	2	HADHA,TECR	3	PECR,PTPLB,BAAT	5
Linoleic acid metabolism	1	PLA2G2A	3	PLA2G2C,PLA2G5,CYP1A2	4

## Sheet: Amino acid metabolism
Pathway Name	No. of Genes Upregulated	Genes Upregulated	No. of Genes downregulated	Genes Downregulated	Total no.of regulated genes
"Alanine, aspartate and glutamate metabolism"	3	GLUL,ADSS,CAD	6	ALDH4A1,ASS1,AGXT,GLUD1,ABAT,GLS	9
Arginine and proline metabolism	1	GLUL	8	ALDH4A1,ASS1,ODC1,GLUD1,CKB,NOS1,GLS,AGMAT	9
Lysine degradation	6	SETD1A,GCDH,HADHA,PLOD3,TMLHE,SETD8	3	WHSC1L1,SUV420H2,SUV420H1	9
"Valine, leucine and isoleucine degradation"	4	HSD17B10,IVD,HADHA,HADHB	4	DBT,ABAT,ALDH6A1,HMGCS1	8
Cysteine and methionine metabolism	1	LDHA	3	MAT2A,AHCYL1,DNMT1	4
Tryptophan metabolism	2	GCDH,HADHA	2	DDC,CYP1A2	4
"Glycine, serine and threonine metabolism"			4	AMT,AGXT,GLDC,GNMT	4
Phenylalanine metabolism	2	MIF,PRDX6	1	DDC	3

## Sheet: Signalling
Pathway Name	No. of Genes Upregulated	Genes Upregulated	No. of Genes downregulated	Genes Downregulated	Total no.of regulated genes
MAPK signaling pathway	22	MRAS,MAPK7,RAC1,TGFB1,MAPKAPK5,MAPKAPK2,FGFR3,IL1B,PLA2G2A,RAC2,RAP1B,SOS2,MAPK8IP3,RRAS,HSPB1,CACNA1E,ARRB2,MAP2K2,FGF17,STK4,SRF,PAK2	45	MEF2C,CACNB2,CACNB4,TAOK3,CACNG4,DUSP9,FGFR4,PPP5C,FGFR2,FGFR1,RAP1A,CACNA1C,FOS,TNF,RPS6KA1,TGFB3,PPM1A,FGF19,ATF4,AKT3,CRKL,MAPK11,FGF8,MAPK1,FGF2,TP53,PPP3CB,MAPK8IP2,FGF12,FGF10,MAP3K4,PLA2G2C,PLA2G5,PRKACG,PRKACA,CHUK,PTPRR,RASA1,CACNA1S,BRAF,MAP2K6,MAP2K1,DUSP2,DUSP4,RASGRP2	67
Wnt signaling pathway	9	RAC1,CUL1,CSNK2A2,PPP2R1A,RAC2,CSNK1A1,PPP2CA,RHOA,PSEN1	29	PRICKLE1,CSNK1E,LRP5,PLCB3,EP300,TBL1XR1,CTBP1,WNT3,CAMK2G,CAMK2A,CCND1,NKD2,SMAD4,SMAD2,PPP2R5D,TP53,PPP3CB,CSNK2A1,CTNNB1,PRKACG,PRKACA,CAMK2D,LEF1,WNT10A,FBXW11,BTRC,FZD9,FZD3,TCF7L2	38
Calcium signaling pathway	9	VDAC1,ERBB2,ATP2A1,GNAQ,TNNC1,CACNA1E,P2RX2,ADCY4,SLC25A6	27	PLCB3,ADRA1B,PHKG2,CACNA1C,ADORA2A,CAMK2G,CAMK2A,GNAS,PLN,HTR6,NOS1,RYR1,VDAC2,PPP3CB,SLC8A1,CYSLTR1,P2RX1,CALM2,ATP2B4,ATP2A3,PRKACG,PRKACA,CAMK2D,LTB4R2,CACNA1S,ADRB2,PLCG1	36
Neurotrophin signaling pathway	14	MAPK7,RAC1,MAPKAPK2,BAD,BAX,FOXO3,RAP1B,SOS2,RHOA,SH2B2,PTPN11,NFKBIB,MAP2K2,PSEN1	20	RAP1A,CAMK2G,CAMK2A,YWHAB,RPS6KA1,NGFRAP1,ATF4,AKT3,CRKL,MAPK11,MAPK1,TP53,CALM2,NTRK3,YWHAE,YWHAQ,CAMK2D,BRAF,MAP2K1,PLCG1	34
Insulin signaling pathway	11	ARAF,HK1,BAD,EIF4E,SOS2,RHOQ,SH2B2,MAP2K2,FASN,PTPN1,SOCS1	17	PPP1CA,IGF2,PPP1R3C,PDPK1,FOXO1,PHKG2,SREBF1,AKT3,CRKL,MAPK1,CALM2,PRKACG,PRKACA,ACACA,PRKAR2B,BRAF,MAP2K1	28
ErbB signaling pathway	7	ARAF,CDKN1B,BAD,ERBB2,SOS2,MAP2K2,PAK2	11	NRG4,CAMK2G,CAMK2A,NCK1,AKT3,CRKL,MAPK1,CAMK2D,BRAF,MAP2K1,PLCG1	18
Jak-STAT signaling pathway	7	SOS2,IL23A,JAK1,PTPN11,SOCS1,PTPN6,BCL2L1	10	GHR,EP300,IL2RG,PIM1,CNTFR,IL23R,CCND1,IFNGR2,AKT3,IL9	17
Epithelial cell signaling in Helicobacter pylori infection	11	RAC1,IL8,ATP6V0E1,ATP6V1D,PTPN11,ATP6V1F,ATP6V0D1,ATP6V0C,ATP6V1E1,ATP6V0B,ATP6V1B2	4	CCL5,MAPK11,CHUK,PLCG1	15
PPAR signaling pathway	6	ACSL5,UBC,CYP27A1,LPL,FABP5,CPT2	9	PDPK1,MMP1,TAF10,ACSL1,APOA5,SLC27A4,ADIPOQ,RXRG,CPT1B	15
VEGF signaling pathway	7	RAC1,MAPKAPK2,BAD,PLA2G2A,RAC2,HSPB1,MAP2K2	8	AKT3,MAPK11,MAPK1,PPP3CB,PLA2G2C,PLA2G5,MAP2K1,PLCG1	15
Hedgehog signaling pathway	3	CSNK1A1,BMP8A,BMP4	11	CSNK1E,WNT3,CSNK1G1,BMP5,STK36,PRKACG,PRKACA,WNT10A,FBXW11,BTRC,ZIC2	14
p53 signaling pathway	3	CDKN2A,BAX,IGFBP3	8	BAI1,SFN,IGF1,MDM2,CCND1,TP53,CASP8,SESN2	11
Notch signaling pathway	1	PSEN1	7	LFNG,EP300,NUMB,CTBP1,NOTCH2,DTX1,DTX3	8
Phosphatidylinositol signaling system	1	DGKA	3	PLCB3,CALM2,PLCG1	4

## Sheet: Immune response
Pathway Name	No. of Genes Upregulated	Genes Upregulated	No. of Genes downregulated	Genes Downregulated	Total Genes regulated
Chemokine signaling pathway (37 genes)	18	GNB4,RAC1,IL8,GNG5,HCK,RAC2,FOXO3,RAP1B,SOS2,ADRBK1,NCF1,GNAI2,CCL27,VAV3,RHOA,ADCY4,ARRB2,NFKBIB	19	GNB1,PLCB3,CCL5,CXCL9,RAP1A,CXCR3,GNG8,GNG2,CCL21,AKT3,CRKL,MAPK1,PRKACG,PRKACA,CHUK,CCL11,BRAF,MAP2K1,RASGRP2	37
Cell adhesion molecules (CAMs) (32 genes)	13	HLA-DQB1,ITGB7,HLA-A,HLA-B,HLA-B,HLA-DMA,NRXN2,HLA-DPA1,HLA-DRB1,HLA-DRB1,ALCAM,CLDN18,CLDN14	19	MPZL1,HLA-E,HLA-F,CADM3,CADM1,CD34,CD8A,CD99,CDH3,CLDN4,CLDN6,NCAM1,GLG1,NLGN2,ITGB2,ITGB8,ITGA9,CNTNAP1,SIGLEC1	32
Cytokine-cytokine receptor interaction (32 genes)	10	IL1RAP,IL8,TGFB1,IL1B,CSF1R,IL23A,BMP8A,CCL27,BMP4,BMPR2	22	GHR,CCL5,CD70,CXCL9,KIT,CD27,CXCR3,TNF,IL2RG,CNTFR,BMPR1A,IL23R,CCL21,TGFB3,FLT4,BMP5,IFNGR2,LTA,IL9,CCL11,TNFSF10,ACVR2A	32
Leukocyte transendothelial migration (27 genes)	16	RAC1,CYBA,CYBB,RAC2,RAP1B,ACTG1,NCF1,GNAI2,EZR,ACTN4,VAV3,RHOA,PTPN11,CLDN18,CLDN14,ACTB	11	RAP1A,CD99,RHOH,THY1,MAPK11,CTNNB1,CLDN4,CLDN6,ITGB2,MLLT4,PLCG1	27
Natural killer cell mediated cytotoxicity (26 genes)	13	RAC1,ARAF,HLA-A,HLA-B,HLA-B,RAC2,SOS2,VAV3,LAT,FCER1G,PTPN11,MAP2K2,PTPN6	13	TYROBP,HLA-E,HLA-F,TNF,IFNGR2,MAPK1,PPP3CB,GZMB,ITGB2,TNFSF10,BRAF,MAP2K1,PLCG1	26
TGF-beta signaling pathway (25 genes)	12	SMURF2,CUL1,SMAD6,TGFB1,CDKN2B,PPP2R1A,LTBP1,BMP8A,PPP2CA,RHOA,BMP4,BMPR2	13	EP300,TNF,BMPR1A,TGFB3,SMAD4,SMAD2,BMP5,MAPK1,RBL2,ID3,ZFYVE9,THBS4,ACVR2A	25
T cell receptor signaling pathway (20 genes)	9	SOS2,GRAP2,VAV3,LAT,RHOA,NFKBIB,MAP2K2,PTPN6,PAK2	11	CD8A,FOS,TNF,NCK1,AKT3,MAPK11,MAPK1,PPP3CB,CHUK,MAP2K1,PLCG1	20
Antigen processing and presentation (20 genes)	13	HLA-DQB1,HLA-A,HLA-B,HLA-B,CD74,HLA-DMA,HLA-DPA1,HLA-DRB1,HLA-DRB1,HSP90AB1,CTSB,CTSS,HSP90AA1	7	HLA-E,HLA-F,CD8A,TNF,TAPBP,HSPA5,PSME2	20
Toll-like receptor signaling pathway (19 genes)	6	RAC1,IL8,IL1B,TICAM1,IRF7,MAP2K2	13	RIPK1,CCL5,TLR3,CXCL9,FOS,TNF,AKT3,MAPK11,MAPK1,CASP8,CHUK,MAP2K6,MAP2K1	19
Fc epsilon RI signaling pathway (18 genes)	9	PRKCE,RAC1,PLA2G2A,RAC2,SOS2,VAV3,LAT,FCER1G,MAP2K2	9	TNF,AKT3,MAPK11,MAPK1,PLA2G2C,PLA2G5,MAP2K6,MAP2K1,PLCG1	18
B cell receptor signaling pathway (16 genes)	10	RAC1,RAC2,SOS2,CD81,VAV3,LILRB3,NFKBIB,MAP2K2,PTPN6,CR2	6	FOS,AKT3,MAPK1,PPP3CB,CHUK,MAP2K1	16
Hematopoietic cell lineage (16 genes)	9	IL1B,CD37,CSF1R,ANPEP,HLA-DRB1,HLA-DRB1,CD9,GP9,CR2	7	CD34,CD8A,KIT,TNF,CD55,GP1BA,ITGA5	16
Complement and coagulation cascades (14 genes)	5	C4A,C3,C1S,SERPING1,CR2	9	CD55,MASP2,KNG1,SERPINC1,F8,C9,C6,C3AR1,C5AR1	14
Adipocytokine signaling pathway (13 genes)	4	ACSL5,STK11,PTPN11,NFKBIB	9	TNF,ACSL1,SLC2A1,AKT3,ADIPOQ,RXRG,CHUK,CPT1B,NPY	13
NOD-like receptor signaling pathway (13 genes)	6	IL8,TRIP6,IL1B,HSP90AB1,NFKBIB,HSP90AA1	7	HSP90B1,CCL5,TNF,MAPK11,MAPK1,CASP8,CHUK	13
RIG-I-like receptor signaling pathway (12 genes)	4	IL8,ATG12,IRF7,NFKBIB	8	RIPK1,TNF,MAPK11,CASP8,AZI2,CHUK,DDX3X,CASP10	12
mTOR signaling pathway (11 genes)	3	HIF1A,EIF4E,STK11	8	IGF2,PDPK1,IGF1,RPS6KA1,AKT3,MAPK1,EIF4B,BRAF	11
Intestinal immune network for IgA production (8 genes)	8	HLA-DQB1,ITGB7,TGFB1,HLA-DMA,HLA-DPA1,HLA-DRB1,HLA-DRB1,CCL27			8

## Sheet: Endocytosis_Phagocytosis
Pathway Name	No. of Genes Upregulated	Genes Upregulated	No. of Genes downregulated	Genes Downregulated	Total Genes regulated
Endocytosis	24	SMURF2,AP2S1,SMAD6,TGFB1,HLA-A,HLA-B,HLA-B,PDCD6IP,FGFR3,RAB5C,RAB5A,RAB11A,AP2A1,AP2B1,CLTA,CSF1R,CLTC,ADRBK1,CHMP2A,RAB11B,TSG101,RHOA,ARRB2,CHMP4A	20	ARFGAP3,HLA-E,HLA-F,FGFR4,PLD2,KIT,FGFR2,MDM2,IL2RG,STAMBP,DNM1,TGFB3,ASAP1,SMAD2,PSD,EEA1,RAB11FIP5,ZFYVE9,SH3KBP1,ADRB2	44
Phagosome	33	RAC1,HLA-DQB1,C3,HLA-A,HLA-B,HLA-B,CYBA,UBC,CYBB,TUBB4,ATP6V0E1,RAB5C,HLA-DMA,TUBB6,RAB5A,TUBB2B,ACTG1,NCF1,HLA-DPA1,HLA-DRB1,HLA-DRB1,SEC61A1,ATP6V1D,SEC61G,ATP6V1F,ATP6V0D1,ATP6V0C,ATP6V1E1,ATP6V0B,ATP6V1B2,SFTPD,CTSS,ACTB	10	HLA-E,HLA-F,TUBB3,NOS1,TUBA1B,EEA1,ITGB2,ITGA5,TUBA1A,THBS4	43
Proteasome	8	PSMD12,PSMC4,PSMD1,PSMB3,PSMB5,PSMB7,PSMD2,PSMF1	3	POMP,PSMA2,PSME2	11
Fc gamma R-mediated phagocytosis	10	PRKCE,RAC1,HCK,RAC2,GSN,NCF1,VAV3,LAT,LIMK2,ARPC1A	15	AMPH,PLD2,PPAP2A,DNM1,EFEMP2,ASAP1,ARPC5L,AKT3,CRKL,MAPK1,MARCKS,PLA2G4F,PLA2G4D,MAP2K1,PLCG1	25

## Sheet: Micellaneous functions
Pathway Name	No. of Genes Upregulated	Genes Upregulated	No. of Genes downregulated	Genes Downregulated	Total Genes regulated
Regulation of actin cytoskeleton (53 genes)	27	MRAS,RAC1,ITGB7,ARAF,ITGB4,BAIAP2,FGFR3,RAC2,GSN,FN1,SOS2,ACTG1,ARHGEF7,TMSB4X,EZR,PFN1,RRAS,ACTN4,VAV3,RHOA,LIMK2,MAP2K2,FGF17,PAK2,ABI2,ACTB,ARPC1A	26	PPP1CA,PFN2,IGF2,FGFR4,FGFR2,FGFR1,EFEMP2,FGF19,ARPC5L,CRKL,FGF8,MAPK1,FGF2,FGF12,FGF10,DIAPH3,ITGB2,ITGB8,ITGA9,ITGA5,CYFIP2,BRAF,ARHGEF1,MYH10,ITGA11,MAP2K1	53
Ribosome (53 genes)	42	RPLP0,RPL8,RPL27A,RPS2,RPL37A,RPS4Y1,RPS3A,RPS23,RPS29,RPL18,RPL17,RPL12,RPS19,RPS14,RPS15,RPL38,RPL36,RPL30,RPL34,RPL26,RPL29,RPL23A,RPL13,RPL15,RPS18,RPS16,RPS13,RPS10,RPS25,RPS26,RPS5,RPL18A,RPL35,RPL23,RPL21,UBA52,RPL9,RPL3,RPL4,RPS4X,RPS15A,RPL10A	11	RPS27A,RPL7A,RPL28,RPL14,RPL3L,RPL6,RPL10L,RPLP1,RPLP2,RPS17,RPL36AL	53
Focal adhesion (49 genes)	21	RAC1,ITGB7,ITGB4,BAD,ERBB2,RAC2,FN1,RAP1B,SOS2,COL6A2,ZYX,ACTG1,CAPN2,ACTN4,VAV3,RHOA,LAMA4,PARVA,TLN1,PAK2,ACTB	28	PPP1CA,PARVG,PDPK1,COL3A1,IGF1,RAP1A,TAF10,CCND1,FLT4,COL11A2,AKT3,CRKL,MAPK1,RELN,CTNNB1,COL1A2,ITGB8,ITGA9,ITGA5,BRAF,COL4A4,LAMC1,ITGA11,LAMB2,COL11A1,MAP2K1,COL5A1,THBS4	49
Protein processing in endoplasmic reticulum (43 genes)	26	DERL3,RAD23A,CUL1,DNAJA1,UFD1L,CRYAA,BAX,STT3B,ERP29,LMAN1,UBE2D2,UBE4B,EIF2S1,RRBP1,CAPN2,CAPN1,RPN2,SAR1B,SEC61A1,HERPUD1,VCP,HSP90AB1,SEC61G,LMAN2,UBQLN1,HSP90AA1	17	EIF2AK3,UBE2G2,HSP90B1,XBP1,P4HB,SELS,MAN1C1,ATF4,SEC13,DERL2,WFS1,DNAJC1,DNAJA2,DNAJB2,SEC24C,HSPA5,UBQLN3	43
RNA transport (36 genes)	17	THOC5,EIF1AX,RANGAP1,EIF4A2,EIF3E,EIF3F,EIF4E,ACIN1,EIF2S1,EIF2B4,EIF5,PABPC1,EIF2B5,EIF2S2,SRRM1,RNPS1,EIF4G1	19	EIF4A1,TACC3,XPO1,XPO5,EIF4G3,SUMO2,SUMO1,SEC13,RAN,THOC4,EIF3A,EIF3J,EIF4B,UBE2I,PNN,TMEM48,NUP98,BAT1,EIF2B2	36
Tight junction (33 genes)	18	MRAS,MYH7,PRKCE,EPB41L2,CSNK2A2,PPP2R1A,CGN,ACTG1,MAGI1,GNAI2,PPP2CA,RRAS,ACTN4,EPB41,RHOA,CLDN18,CLDN14,ACTB	15	CSDA,SYMPK,VAPA,AKT3,MYH3,HCLS1,EXOC4,CSNK2A1,CTNNB1,CLDN4,CLDN6,TJP2,MLLT4,MYH10,CASK	33
Cell cycle (30 genes)	8	CUL1,TGFB1,CDKN2A,CDKN2B,CDKN1B,RB1,MAD2L2,ANAPC2	22	EP300,E2F3,SFN,MCM4,MDM2,CCNA2,ZBTB17,YWHAB,ANAPC11,CCND1,CDC20,TGFB3,SMC3,PTTG2,SMAD4,SMAD2,ANAPC13,PTTG1,TP53,YWHAE,YWHAQ,RBL2	30
Ubiquitin mediated proteolysis (26 genes)	11	CUL3,SMURF2,CUL1,TCEB2,UBE2D2,UBE4B,UBA2,UBE2R2,SOCS1,KEAP1,ANAPC2	15	UBE2G2,FBXW7,HUWE1,MDM2,UBA7,UBA3,ANAPC11,CDC20,ANAPC13,BIRC6,UBE2I,FBXW11,TRIP12,BTRC,AIRE	26
Spliceosome (25 genes)	14	SNRPD2,CTNNBL1,CWC15,SF3B14,TXNL4A,ACIN1,LSM7,DDX46,NHP2L1,HNRNPC,U2AF2,PRPF40A,SNRPG,SART1	11	EFTUD2,SNRPA,PQBP1,SRSF2,SR140,THOC4,DDX5,BAT1,HNRNPM,RBMX,SNRPF	25
ECM-receptor interaction (23 genes)	6	ITGB7,ITGB4,FN1,COL6A2,LAMA4,GP9	17	COL3A1,COL11A2,GP1BA,RELN,COL1A2,ITGB8,ITGA9,ITGA5,COL4A4,LAMC1,ITGA11,LAMB2,COL11A1,COL5A1,THBS4,SV2B,SV2A	23
Apoptosis (21 genes)	8	IL1RAP,CASP6,BAD,IL1B,BAX,CAPN2,CAPN1,BCL2L1	13	AIFM1,RIPK1,TNF,AKT3,TP53,PPP3CB,CASP8,PRKACG,PRKACA,CHUK,PRKAR2B,TNFSF10,CASP10	21
Gap junction (19 genes)	9	MAPK7,TUBB4,TUBB6,SOS2,TUBB2B,GNAI2,GNAQ,ADCY4,MAP2K2	10	PLCB3,TUBB3,GJA1,GNAS,TUBA1B,MAPK1,PRKACG,PRKACA,TUBA1A,MAP2K1	19
RNA degradation (15 genes)	9	ENO1,SKIV2L,DDX6,BTG3,LSM7,EXOSC7,PABPC1,TOB2,ENO3	6	BTG1,PAN3,CNOT3,EXOSC1,DCPS,BTG2	15
Peroxisome (15 genes)	8	PEX6,ACSL5,PEX11G,PXMP2,IDH1,SOD1,XDH,ECH1	7	AGXT,ACSL1,PEX7,PECR,PEX16,BAAT,ABCD1	15
Proteasome (11 genes)	8	PSMD12,PSMC4,PSMD1,PSMB3,PSMB5,PSMB7,PSMD2,PSMF1	3	POMP,PSMA2,PSME2	11
Basal transcription factors (8 genes)	1	TBPL1	7	TAF10,TAF9,TAF4,GTF2I,TBPL2,GTF2F1,GTF2A2	8
Regulation of autophagy (3 genes)	2	ATG12,ATG3	1	IGF2	3
Ribosome biogenesis in eukaryotes (10 genes)	4	CSNK2A2,MPHOSPH10,DKC1,NHP2L1	6	XPO1,TAF9,CSNK2A1,HEATR1,RAN,GNL2	10
