# Supplementary material for: Development of the first oligonucleotide microarray for global gene expression profiling in guinea pigs: defining the transcription signature of infectious diseases
Source: BMC Genomics. 2012 Oct 2;13:520. doi: 10.1186/1471-2164-13-520 (PMC3475082; doi:10.1186/1471-2164-13-520)
Supplement: Additional file 5 — Comparison of pulmonary transcriptional response of guinea pig, human, non-human primate and mouse to M. tuberculosis infection. The excel file depicts the comparison of up and down regulated genes from this guinea pig microarray study with those obtained from human, non-human primate and mouse microarray data available in the public database. The Venn diagrams depict the number of genes overlapping among different species. [file 1471-2164-13-520-S5.xls]

## Sheet: Human_Guinea pig
Total	Specific	Matching
1856	1830	26	0.0140086
606	580
Upregulation
	Total	Specific	Matching	0.380952
Genes in Microarray	1344	832	512	0.615385
Genes in Publication	5679	5167

## Sheet: Primate_Guinea pig
	Total	Specific	Matching
Genes in Microarray	1856	1791	65
Genes in Publication	930	865
	Total	Specific	Matching
Genes in Microarray	1344	1272	72	0.0535714
Genes in Publication	1245	1173

## Sheet: Mouse_Guinea pig
	Total	Specific	Matching
Genes in Microarray	1856	1761	95
Genes in Publication	1390	1295		0.0511853
Up regulation
	Total	Specific	Matching
Genes in Microarray	1344	1241	103	0.0766369
Genes in Publication	2435	2332

## Sheet: Read me
Suppoerting File 5 Comparison of pulmonary transcriptional response of guinea pig, human, non-human primate and mouse to M. tuberculosis infection.
The excel file depicts the comparison of up and down regulated genes from this guinea pig microarray study with those obtained from human, non-human primate and mouse microarray data available in the public database. The Venn diagrams depict the number of genes overlapping among different species.
Data	GEO-data links								GEO Accession no.
Microarray of Guinea pig TB granuloma	This study [www.ncbi.nlm.nih.gov/geo/query/acc.cgi?acc=GSE32447 .								GSE32447
Microarray of Human TB granuloma:	http://www.ncbi.nlm.nih.gov/geo/query/acc.cgi?acc=GSE20050								GSE20050
Microarray of Primate TB granuloma:	http://www.ncbi.nlm.nih.gov/geo/query/acc.cgi?acc=GPL10183								GPL10183
Microarray of mice TB granuloma:	http://www.ncbi.nlm.nih.gov.ezproxy.welch.jhmi.edu/geo/query/acc.cgi?acc=GSE15335								GSE15335
[Accession number: GSE32447] and can be assessed at www.ncbi.nlm.nih.gov/geo/query/acc.cgi?acc=GSE32447 .

## Sheet: Guineapig_Human_Primate
Common	Total	Matching
Genes in Human	606	0
Genes in Primate	925
Genes in GuineaPig	1856
Human_Primate	Total	Specific	Matching		% overlap
Genes in Human	606	602	4	0.004329	0.4329
Genes in Primate	924	920
Human_GuineaPig	Total	Specific	Matching
Genes in Human	606	580	26	0.0140086	1.40086
Genes in GuineaPig	1856	1830
Primate_GuineaPig	Total	Specific	Matching
Genes in Primate	930	865	65	0.0350216	3.50216
Genes in GuineaPig	1856	1791
Upregulation
Common	Total	Matching
Genes in Human	5679	25
Genes in Primate	1226
Genes in GuineaPig	1344
Human_Primate	Total	Specific	Matching		% overlap
Genes in Human	5679	5439	240	0.195759	19.5759
Genes in Primate	1226	986
Human_GuineaPig	Total	Specific	Matching
Genes in Human	5679	5167	512	0.380952	38.0952
Genes in GuineaPig	1344	832
Primate_GuineaPig	Total	Specific	Matching
Genes in Primate	1245	1173	72	0.0535714	5.35714
Genes in GuineaPig	1344	1272

## Sheet: Guinea pig_Human_Mouse
Human_Mouse	Total	Specific	Matching
Genes in Human	606	592	14	0.0101744	1.01744
Genes in Mouse	1390	1376
Human_GuineaPig	Total	Specific	Matching
Genes in Human	606	580	26	0.0142077	1.42077			```
Genes in GuineaPig	1856	1830
Mouse_GuineaPig	Total	Specific	Matching
Genes in Mouse	1390	1295	95	0.0539466	5.39466
Genes in GuineaPig	1856	1761
Upregulation
Human_Mouse	Total	Specific	Matching		% overlap
Genes in Human	5679	5228	451	0.185216	18.5216
Genes in Mouse	2435	1984
Human_GuineaPig	Total	Specific	Matching
Genes in Human	5679	5167	512	0.380952	38.0952
Genes in GuineaPig	1344	832
Mouse_GuineaPig	Total	Specific	Matching
Genes in Mouse	2435	2332	103	0.0766369	7.66369
Genes in GuineaPig	1344	1241
